# Supplementary material for: The complex structure of aquatic food webs emerges from a few assembly rules
Source: Nat Ecol Evol. 2025 Feb 28;9(4):576–88. doi: 10.1038/s41559-025-02647-1 (PMC11976281; doi:10.1038/s41559-025-02647-1)
Supplement: Supplementary file 3 — Taxonomy of included species. [file 41559_2025_2647_MOESM3_ESM.csv]

AphiaID	url	scientificname	authority	status	unacceptreason	taxonRankID	rank	valid_AphiaID	valid_name	valid_authority	parentNameUsageID	kingdom	phylum	class	order	family	genus	citation	lsid	isMarine	isBrackish	isFreshwater	isTerrestrial	isExtinct	match_type	modified	name
135402	https://www.marinespecies.org/aphia.php?p=taxdetails&id=135402	Abyla trigona	Quoy & Gaimard, 1827	accepted		220	Species	135402	Abyla trigona	Quoy & Gaimard, 1827	135351	Animalia	Cnidaria	Hydrozoa	Siphonophorae	Abylidae	Abyla	Schuchert, P. (2023). World Hydrozoa Database. Abyla trigona Quoy & Gaimard, 1827. Accessed through: World Register of Marine Species at: https://www.marinespecies.org/aphia.php?p=taxdetails&id=135402 on 2023-03-09	urn:lsid:marinespecies.org:taxname:135402	1.0	0.0	0.0	0.0	0.0	exact	2013-12-29T08:53:57.207Z	Abyla trigona
237162	https://www.marinespecies.org/aphia.php?p=taxdetails&id=237162	Abyssorchomene nodimanus	(Walker, 1903)	accepted		220	Species	237162	Abyssorchomene nodimanus	(Walker, 1903)	101585	Animalia	Arthropoda	Malacostraca	Amphipoda	Uristidae	Abyssorchomene	Horton, T.; Lowry, J.; De Broyer, C.; Bellan-Santini, D.; Copilaș-Ciocianu, D.; Corbari, L.; Costello, M.J.; Daneliya, M.; Dauvin, J.-C.; Fišer, C.; Gasca, R.; Grabowski, M.; Guerra-García, J.M.; Hendrycks, E.; Hughes, L.; Jaume, D.; Jazdzewski, K.; Kim, Y.-H.; King, R.; Krapp-Schickel, T.; LeCroy, S.; Lörz, A.-N.; Mamos, T.; Senna, A.R.; Serejo, C.; Souza-Filho, J.F.; Tandberg, A.H.; Thomas, J.D…	urn:lsid:marinespecies.org:taxname:237162	1.0	0.0	0.0	0.0		exact	2016-02-17T14:16:44.227Z	Abyssorchomene nodimanus
236922	https://www.marinespecies.org/aphia.php?p=taxdetails&id=236922	Abyssorchomene rossi	(Walker, 1903)	alternate representation		220	Species	597787	Pseudorchomene rossi	(Walker, 1903)	101585	Animalia	Arthropoda	Malacostraca	Amphipoda	Uristidae	Abyssorchomene	Horton, T.; Lowry, J.; De Broyer, C.; Bellan-Santini, D.; Copilaș-Ciocianu, D.; Corbari, L.; Costello, M.J.; Daneliya, M.; Dauvin, J.-C.; Fišer, C.; Gasca, R.; Grabowski, M.; Guerra-García, J.M.; Hendrycks, E.; Hughes, L.; Jaume, D.; Jazdzewski, K.; Kim, Y.-H.; King, R.; Krapp-Schickel, T.; LeCroy, S.; Lörz, A.-N.; Mamos, T.; Senna, A.R.; Serejo, C.; Souza-Filho, J.F.; Tandberg, A.H.; Thomas, J.D…	urn:lsid:marinespecies.org:taxname:236922	1.0	0.0	0.0	0.0		exact	2016-02-17T14:16:44.227Z	Abyssorchomene rossi
377982	https://www.marinespecies.org/aphia.php?p=taxdetails&id=377982	Acanthina monodon	(Pallas, 1774)	accepted		220	Species	377982	Acanthina monodon	(Pallas, 1774)	377980	Animalia	Mollusca	Gastropoda	Neogastropoda	Muricidae	Acanthina	MolluscaBase eds. (2023). MolluscaBase. Acanthina monodon (Pallas, 1774). Accessed through: World Register of Marine Species at: https://www.marinespecies.org/aphia.php?p=taxdetails&id=377982 on 2023-03-09	urn:lsid:marinespecies.org:taxname:377982	1.0					exact	2010-01-26T12:02:07.103Z	acanthina monodon
206264	https://www.marinespecies.org/aphia.php?p=taxdetails&id=206264	Acanthocepola	Bleeker, 1874	accepted		180	Genus	206264	Acanthocepola	Bleeker, 1874	125527	Animalia	Chordata	Teleostei	Eupercaria incertae sedis	Cepolidae	Acanthocepola	Froese, R. and D. Pauly. Editors. (2023). FishBase. Acanthocepola Bleeker, 1874. Accessed through: World Register of Marine Species at: https://www.marinespecies.org/aphia.php?p=taxdetails&id=206264 on 2023-03-09	urn:lsid:marinespecies.org:taxname:206264	1.0	1.0	0.0	0.0		exact	2014-11-21T13:09:37.943Z	Acanthocepola sp.
440280	https://www.marinespecies.org/aphia.php?p=taxdetails&id=440280	Acanthocyclus gayi	Lucas, 1844	accepted		220	Species	440280	Acanthocyclus gayi	Lucas, 1844	439189	Animalia	Arthropoda	Malacostraca	Decapoda	Belliidae	Acanthocyclus	WoRMS (2023). Acanthocyclus gayi Lucas, 1844. Accessed at: https://www.marinespecies.org/aphia.php?p=taxdetails&id=440280 on 2023-03-09	urn:lsid:marinespecies.org:taxname:440280	1.0	0.0	0.0	0.0	0.0	exact	2022-05-13T08:15:22.193Z	acanthocyclus gayi
440281	https://www.marinespecies.org/aphia.php?p=taxdetails&id=440281	Acanthocyclus hassleri	Rathbun, 1898	accepted		220	Species	440281	Acanthocyclus hassleri	Rathbun, 1898	439189	Animalia	Arthropoda	Malacostraca	Decapoda	Belliidae	Acanthocyclus	WoRMS (2023). Acanthocyclus hassleri Rathbun, 1898. Accessed at: https://www.marinespecies.org/aphia.php?p=taxdetails&id=440281 on 2023-03-09	urn:lsid:marinespecies.org:taxname:440281	1.0	0.0	0.0	0.0	0.0	exact	2022-03-11T13:04:36.267Z	acanthocyclus hassleri
386269	https://www.marinespecies.org/aphia.php?p=taxdetails&id=386269	Acanthopleura echinata	(Barnes, 1824)	accepted		220	Species	386269	Acanthopleura echinata	(Barnes, 1824)	151210	Animalia	Mollusca	Polyplacophora	Chitonida	Chitonidae	Acanthopleura	MolluscaBase eds. (2023). MolluscaBase. Acanthopleura echinata (Barnes, 1824). Accessed through: World Register of Marine Species at: https://www.marinespecies.org/aphia.php?p=taxdetails&id=386269 on 2023-03-09	urn:lsid:marinespecies.org:taxname:386269	1.0					exact	2009-03-23T08:24:45.870Z	acanthopleura echinata
104251	https://www.marinespecies.org/aphia.php?p=taxdetails&id=104251	Acartia clausi	Giesbrecht, 1889	alternate representation		220	Species	149755	Acartia (Acartiura) clausi	Giesbrecht, 1889	104108	Animalia	Arthropoda	Copepoda	Calanoida	Acartiidae	Acartia	Walter, T.C.; Boxshall, G. (2023). World of Copepods Database. Acartia clausi Giesbrecht, 1889. Accessed through: World Register of Marine Species at: https://www.marinespecies.org/aphia.php?p=taxdetails&id=104251 on 2023-03-09	urn:lsid:marinespecies.org:taxname:104251	1.0	0.0	0.0	0.0		exact	2020-05-28T16:04:57.163Z	Acartia clausi
157664	https://www.marinespecies.org/aphia.php?p=taxdetails&id=157664	Acartia hudsonica	Pinhey, 1926	alternate representation		220	Species	149751	Acartia (Acartiura) hudsonica	Pinhey, 1926	104108	Animalia	Arthropoda	Copepoda	Calanoida	Acartiidae	Acartia	Walter, T.C.; Boxshall, G. (2023). World of Copepods Database. Acartia hudsonica Pinhey, 1926. Accessed through: World Register of Marine Species at: https://www.marinespecies.org/aphia.php?p=taxdetails&id=157664 on 2023-03-09	urn:lsid:marinespecies.org:taxname:157664	1.0	0.0	0.0	0.0		exact	2010-06-30T11:19:04.087Z	Acartia hudsonica
104262	https://www.marinespecies.org/aphia.php?p=taxdetails&id=104262	Acartia tonsa	Dana, 1849	alternate representation		220	Species	345943	Acartia (Acanthacartia) tonsa	Dana, 1849	104108	Animalia	Arthropoda	Copepoda	Calanoida	Acartiidae	Acartia	Walter, T.C.; Boxshall, G. (2023). World of Copepods Database. Acartia tonsa Dana, 1849. Accessed through: World Register of Marine Species at: https://www.marinespecies.org/aphia.php?p=taxdetails&id=104262 on 2023-03-09	urn:lsid:marinespecies.org:taxname:104262	1.0	0.0	0.0	0.0		exact	2008-06-27T08:45:14.087Z	Acartia tonsa
104262	https://www.marinespecies.org/aphia.php?p=taxdetails&id=104262	Acartia tonsa	Dana, 1849	alternate representation		220	Species	345943	Acartia (Acanthacartia) tonsa	Dana, 1849	104108	Animalia	Arthropoda	Copepoda	Calanoida	Acartiidae	Acartia	Walter, T.C.; Boxshall, G. (2023). World of Copepods Database. Acartia tonsa Dana, 1849. Accessed through: World Register of Marine Species at: https://www.marinespecies.org/aphia.php?p=taxdetails&id=104262 on 2023-03-09	urn:lsid:marinespecies.org:taxname:104262	1.0	0.0	0.0	0.0		exact	2008-06-27T08:45:14.087Z	Acartia tonsa C3-C4
104262	https://www.marinespecies.org/aphia.php?p=taxdetails&id=104262	Acartia tonsa	Dana, 1849	alternate representation		220	Species	345943	Acartia (Acanthacartia) tonsa	Dana, 1849	104108	Animalia	Arthropoda	Copepoda	Calanoida	Acartiidae	Acartia	Walter, T.C.; Boxshall, G. (2023). World of Copepods Database. Acartia tonsa Dana, 1849. Accessed through: World Register of Marine Species at: https://www.marinespecies.org/aphia.php?p=taxdetails&id=104262 on 2023-03-09	urn:lsid:marinespecies.org:taxname:104262	1.0	0.0	0.0	0.0		exact	2008-06-27T08:45:14.087Z	Acartia tonsa N2-N3
104262	https://www.marinespecies.org/aphia.php?p=taxdetails&id=104262	Acartia tonsa	Dana, 1849	alternate representation		220	Species	345943	Acartia (Acanthacartia) tonsa	Dana, 1849	104108	Animalia	Arthropoda	Copepoda	Calanoida	Acartiidae	Acartia	Walter, T.C.; Boxshall, G. (2023). World of Copepods Database. Acartia tonsa Dana, 1849. Accessed through: World Register of Marine Species at: https://www.marinespecies.org/aphia.php?p=taxdetails&id=104262 on 2023-03-09	urn:lsid:marinespecies.org:taxname:104262	1.0	0.0	0.0	0.0		exact	2008-06-27T08:45:14.087Z	Acartia tonsa N4-N5
172766	https://www.marinespecies.org/aphia.php?p=taxdetails&id=172766	Acodontaster capitatus	(Koehler, 1912)	accepted		220	Species	172766	Acodontaster capitatus	(Koehler, 1912)	172592	Animalia	Echinodermata	Asteroidea	Valvatida	Odontasteridae	Acodontaster	Mah, C.L. (2023). World Asteroidea Database. Acodontaster capitatus (Koehler, 1912). Accessed through: World Register of Marine Species at: https://www.marinespecies.org/aphia.php?p=taxdetails&id=172766 on 2023-03-09	urn:lsid:marinespecies.org:taxname:172766	1.0	0.0	0.0	0.0	0.0	exact	2008-10-24T23:33:30.623Z	Acodontaster capitatus
172767	https://www.marinespecies.org/aphia.php?p=taxdetails&id=172767	Acodontaster conspicuus	(Koehler, 1920)	accepted		220	Species	172767	Acodontaster conspicuus	(Koehler, 1920)	172592	Animalia	Echinodermata	Asteroidea	Valvatida	Odontasteridae	Acodontaster	Mah, C.L. (2023). World Asteroidea Database. Acodontaster conspicuus (Koehler, 1920). Accessed through: World Register of Marine Species at: https://www.marinespecies.org/aphia.php?p=taxdetails&id=172767 on 2023-03-09	urn:lsid:marinespecies.org:taxname:172767	1.0	0.0	0.0	0.0	0.0	exact	2008-12-07T17:24:06.120Z	Acodontaster conspicuus
172768	https://www.marinespecies.org/aphia.php?p=taxdetails&id=172768	Acodontaster hodgsoni	(Bell, 1908)	accepted		220	Species	172768	Acodontaster hodgsoni	(Bell, 1908)	172592	Animalia	Echinodermata	Asteroidea	Valvatida	Odontasteridae	Acodontaster	Mah, C.L. (2023). World Asteroidea Database. Acodontaster hodgsoni (Bell, 1908). Accessed through: World Register of Marine Species at: https://www.marinespecies.org/aphia.php?p=taxdetails&id=172768 on 2023-03-09	urn:lsid:marinespecies.org:taxname:172768	1.0	0.0	0.0	0.0		exact	2008-06-11T12:57:51.813Z	Acodontaster hodgsoni
594018	https://www.marinespecies.org/aphia.php?p=taxdetails&id=594018	Acteon punctostriatus	(C. B. Adams, 1840)	unaccepted		220	Species	420514	Japonactaeon punctostriatus	(C. B. Adams, 1840)	137618	Animalia	Mollusca	Gastropoda		Acteonidae	Acteon	MolluscaBase eds. (2023). MolluscaBase. Acteon punctostriatus (C. B. Adams, 1840). Accessed through: World Register of Marine Species at: https://www.marinespecies.org/aphia.php?p=taxdetails&id=594018 on 2023-03-09	urn:lsid:marinespecies.org:taxname:594018	1.0					exact	2022-06-05T20:24:50.870Z	Acteon punctostriatus
100803	https://www.marinespecies.org/aphia.php?p=taxdetails&id=100803	Actinia equina	(Linnaeus, 1758)	accepted		220	Species	100803	Actinia equina	(Linnaeus, 1758)	100694	Animalia	Cnidaria	Anthozoa	Actiniaria	Actiniidae	Actinia	Rodríguez, E.; Fautin, D; Daly, M. (2023). World List of Actiniaria. Actinia equina (Linnaeus, 1758). Accessed through: World Register of Marine Species at: https://www.marinespecies.org/aphia.php?p=taxdetails&id=100803 on 2023-03-09	urn:lsid:marinespecies.org:taxname:100803	1.0					exact	2015-10-13T10:34:41.473Z	Actinia equina
100805	https://www.marinespecies.org/aphia.php?p=taxdetails&id=100805	Actinia fragacea	Tugwell, 1856	accepted		220	Species	100805	Actinia fragacea	Tugwell, 1856	100694	Animalia	Cnidaria	Anthozoa	Actiniaria	Actiniidae	Actinia	Rodríguez, E.; Fautin, D; Daly, M. (2023). World List of Actiniaria. Actinia fragacea Tugwell, 1856. Accessed through: World Register of Marine Species at: https://www.marinespecies.org/aphia.php?p=taxdetails&id=100805 on 2023-03-09	urn:lsid:marinespecies.org:taxname:100805	1.0					exact	2015-10-13T10:34:41.473Z	Actinia fragacea
197024	https://www.marinespecies.org/aphia.php?p=taxdetails&id=197024	Aegires albus	Thiele, 1912	accepted		220	Species	197024	Aegires albus	Thiele, 1912	137628	Animalia	Mollusca	Gastropoda	Nudibranchia	Aegiridae	Aegires	MolluscaBase eds. (2023). MolluscaBase. Aegires albus Thiele, 1912. Accessed through: World Register of Marine Species at: https://www.marinespecies.org/aphia.php?p=taxdetails&id=197024 on 2023-03-09	urn:lsid:marinespecies.org:taxname:197024	1.0					exact	2007-06-26T12:45:42.790Z	Aegires albus
130344	https://www.marinespecies.org/aphia.php?p=taxdetails&id=130344	Aglaophamus malmgreni	(Théel, 1879)	accepted		220	Species	130344	Aglaophamus malmgreni	(Théel, 1879)	129366	Animalia	Annelida	Polychaeta	Phyllodocida	Nephtyidae	Aglaophamus	Read, G.; Fauchald, K. (Ed.) (2023). World Polychaeta Database. Aglaophamus malmgreni (Théel, 1879). Accessed through: World Register of Marine Species at: https://www.marinespecies.org/aphia.php?p=taxdetails&id=130344 on 2023-03-09	urn:lsid:marinespecies.org:taxname:130344	1.0	0.0	0.0	0.0	0.0	exact	2022-07-06T10:15:04.220Z	Aglaophamus malmgreni
232546	https://www.marinespecies.org/aphia.php?p=taxdetails&id=232546	Akashiwo sanguinea	(K.Hirasaka) Gert Hansen & Moestrup, 2000	accepted		220	Species	232546	Akashiwo sanguinea	(K.Hirasaka) Gert Hansen & Moestrup, 2000	231787	Chromista	Myzozoa	Dinophyceae	Gymnodiniales	Gymnodiniaceae	Akashiwo	Guiry, M.D. & Guiry, G.M. (2023). AlgaeBase. World-wide electronic publication, National University of Ireland, Galway (taxonomic information republished from AlgaeBase with permission of M.D. Guiry). Akashiwo sanguinea (K.Hirasaka) Gert Hansen & Moestrup, 2000. Accessed through: World Register of Marine Species at: https://www.marinespecies.org/aphia.php?p=taxdetails&id=232546 on 2023-03-09	urn:lsid:marinespecies.org:taxname:232546	1.0					exact	2019-04-10T08:28:44.473Z	Akashiwo sanguinea
723685	https://www.marinespecies.org/aphia.php?p=taxdetails&id=723685	Alexandrella mixta	(Nicholls, 1938)	accepted		220	Species	723685	Alexandrella mixta	(Nicholls, 1938)	176941	Animalia	Arthropoda	Malacostraca	Amphipoda	Stilipedidae	Alexandrella	Horton, T.; Lowry, J.; De Broyer, C.; Bellan-Santini, D.; Copilaș-Ciocianu, D.; Corbari, L.; Costello, M.J.; Daneliya, M.; Dauvin, J.-C.; Fišer, C.; Gasca, R.; Grabowski, M.; Guerra-García, J.M.; Hendrycks, E.; Hughes, L.; Jaume, D.; Jazdzewski, K.; Kim, Y.-H.; King, R.; Krapp-Schickel, T.; LeCroy, S.; Lörz, A.-N.; Mamos, T.; Senna, A.R.; Serejo, C.; Souza-Filho, J.F.; Tandberg, A.H.; Thomas, J.D…	urn:lsid:marinespecies.org:taxname:723685	1.0	0.0	0.0	0.0		exact	2018-01-02T18:44:58.403Z	Alexandrella mixta
246835	https://www.marinespecies.org/aphia.php?p=taxdetails&id=246835	Alexandrium andersonii	Balech, 1990	accepted		220	Species	246835	Alexandrium andersonii	Balech, 1990	109470	Chromista	Myzozoa	Dinophyceae	Gonyaulacales	Ostreopsidaceae	Alexandrium	Guiry, M.D. & Guiry, G.M. (2023). AlgaeBase. World-wide electronic publication, National University of Ireland, Galway (taxonomic information republished from AlgaeBase with permission of M.D. Guiry). Alexandrium andersonii Balech, 1990. Accessed through: World Register of Marine Species at: https://www.marinespecies.org/aphia.php?p=taxdetails&id=246835 on 2023-03-09	urn:lsid:marinespecies.org:taxname:246835	1.0			0.0		exact	2015-06-26T12:00:51.270Z	Alexandrium andersonii
1016737	https://www.marinespecies.org/aphia.php?p=taxdetails&id=1016737	Alexandrium pohangense	A.S.Lim & H.J.Jeong, 2015	accepted		220	Species	1016737	Alexandrium pohangense	A.S.Lim & H.J.Jeong, 2015	109470	Chromista	Myzozoa	Dinophyceae	Gonyaulacales	Ostreopsidaceae	Alexandrium	Guiry, M.D. & Guiry, G.M. (2023). AlgaeBase. World-wide electronic publication, National University of Ireland, Galway (taxonomic information republished from AlgaeBase with permission of M.D. Guiry). Alexandrium pohangense A.S.Lim & H.J.Jeong, 2015. Accessed through: World Register of Marine Species at: https://www.marinespecies.org/aphia.php?p=taxdetails&id=1016737 on 2023-03-09	urn:lsid:marinespecies.org:taxname:1016737	1.0					exact	2017-07-14T07:30:18.703Z	Alexandrium pohangense
109713	https://www.marinespecies.org/aphia.php?p=taxdetails&id=109713	Alexandrium pseudogonyaulax	(Biecheler) Horiguchi ex K.Yuki & Y.Fukuyo, 1992	accepted		220	Species	109713	Alexandrium pseudogonyaulax	(Biecheler) Horiguchi ex K.Yuki & Y.Fukuyo, 1992	109470	Chromista	Myzozoa	Dinophyceae	Gonyaulacales	Ostreopsidaceae	Alexandrium	Guiry, M.D. & Guiry, G.M. (2023). AlgaeBase. World-wide electronic publication, National University of Ireland, Galway (taxonomic information republished from AlgaeBase with permission of M.D. Guiry). Alexandrium pseudogonyaulax (Biecheler) Horiguchi ex K.Yuki & Y.Fukuyo, 1992. Accessed through: World Register of Marine Species at: https://www.marinespecies.org/aphia.php?p=taxdetails&id=109713 on…	urn:lsid:marinespecies.org:taxname:109713	1.0		0.0	0.0		exact	2019-07-19T06:19:49.877Z	Alexandrium pseudogonyaulax
234851	https://www.marinespecies.org/aphia.php?p=taxdetails&id=234851	Alitta virens	(M. Sars, 1835)	accepted		220	Species	234851	Alitta virens	(M. Sars, 1835)	234848	Animalia	Annelida	Polychaeta	Phyllodocida	Nereididae	Alitta	Read, G.; Fauchald, K. (Ed.) (2023). World Polychaeta Database. Alitta virens (M. Sars, 1835). Accessed through: World Register of Marine Species at: https://www.marinespecies.org/aphia.php?p=taxdetails&id=234851 on 2023-03-09	urn:lsid:marinespecies.org:taxname:234851	1.0	0.0	0.0	0.0	0.0	exact	2008-03-26T11:36:43.420Z	Alitta virens
116451	https://www.marinespecies.org/aphia.php?p=taxdetails&id=116451	Alteutha depressa	(Baird, 1837)	accepted		220	Species	116451	Alteutha depressa	(Baird, 1837)	115427	Animalia	Arthropoda	Copepoda	Harpacticoida	Peltidiidae	Alteutha	Walter, T.C.; Boxshall, G. (2023). World of Copepods Database. Alteutha depressa (Baird, 1837). Accessed through: World Register of Marine Species at: https://www.marinespecies.org/aphia.php?p=taxdetails&id=116451 on 2023-03-09	urn:lsid:marinespecies.org:taxname:116451	1.0	0.0	0.0	0.0		exact	2004-12-21T15:54:05Z	Alteutha depressa
254510	https://www.marinespecies.org/aphia.php?p=taxdetails&id=254510	Ammodytes hexapterus	Pallas, 1814	accepted		220	Species	254510	Ammodytes hexapterus	Pallas, 1814	125909	Animalia	Chordata	Teleostei	Perciformes	Ammodytidae	Ammodytes	Froese, R. and D. Pauly. Editors. (2023). FishBase. Ammodytes hexapterus Pallas, 1814. Accessed through: World Register of Marine Species at: https://www.marinespecies.org/aphia.php?p=taxdetails&id=254510 on 2023-03-09	urn:lsid:marinespecies.org:taxname:254510	1.0	1.0	0.0	0.0		exact	2008-01-15T17:27:08.177Z	Ammodytes hexapterus
172906	https://www.marinespecies.org/aphia.php?p=taxdetails&id=172906	Ammothea carolinensis	Leach, 1814	accepted		220	Species	172906	Ammothea carolinensis	Leach, 1814	134569	Animalia	Arthropoda	Pycnogonida	Pantopoda	Ammotheidae	Ammothea	Bamber, R.N.; El Nagar, A.; Arango, C.P. (Eds) (2023). Pycnobase: World Pycnogonida Database. Ammothea carolinensis Leach, 1814. Accessed through: World Register of Marine Species at: https://www.marinespecies.org/aphia.php?p=taxdetails&id=172906 on 2023-03-09	urn:lsid:marinespecies.org:taxname:172906	1.0	0.0	0.0	0.0		exact	2007-01-19T16:36:29.470Z	Ammothea carolinensis
110007	https://www.marinespecies.org/aphia.php?p=taxdetails&id=110007	Amylax triacantha	(Jørgensen) Sournia, 1984	accepted		220	Species	110007	Amylax triacantha	(Jørgensen) Sournia, 1984	109518	Chromista	Myzozoa	Dinophyceae	Gonyaulacales	Gonyaulacaceae	Amylax	Guiry, M.D. & Guiry, G.M. (2023). AlgaeBase. World-wide electronic publication, National University of Ireland, Galway (taxonomic information republished from AlgaeBase with permission of M.D. Guiry). Amylax triacantha (Jørgensen) Sournia, 1984. Accessed through: World Register of Marine Species at: https://www.marinespecies.org/aphia.php?p=taxdetails&id=110007 on 2023-03-09	urn:lsid:marinespecies.org:taxname:110007	1.0					exact	2021-09-22T07:04:04.327Z	Amylax triacantha
126758	https://www.marinespecies.org/aphia.php?p=taxdetails&id=126758	Anarhichas lupus	Linnaeus, 1758	accepted		220	Species	126758	Anarhichas lupus	Linnaeus, 1758	125912	Animalia	Chordata	Teleostei	Perciformes	Anarhichadidae	Anarhichas	Froese, R. and D. Pauly. Editors. (2023). FishBase. Anarhichas lupus Linnaeus, 1758. Accessed through: World Register of Marine Species at: https://www.marinespecies.org/aphia.php?p=taxdetails&id=126758 on 2023-03-09	urn:lsid:marinespecies.org:taxname:126758	1.0	0.0	0.0	0.0		exact	2008-01-15T17:27:08.177Z	Anarhichas lupus
126759	https://www.marinespecies.org/aphia.php?p=taxdetails&id=126759	Anarhichas minor	Olafsen, 1772	accepted		220	Species	126759	Anarhichas minor	Olafsen, 1772	125912	Animalia	Chordata	Teleostei	Perciformes	Anarhichadidae	Anarhichas	Froese, R. and D. Pauly. Editors. (2023). FishBase. Anarhichas minor Olafsen, 1772. Accessed through: World Register of Marine Species at: https://www.marinespecies.org/aphia.php?p=taxdetails&id=126759 on 2023-03-09	urn:lsid:marinespecies.org:taxname:126759	1.0	0.0	0.0	0.0		exact	2008-01-15T17:27:08.177Z	Anarhichas minor
283332	https://www.marinespecies.org/aphia.php?p=taxdetails&id=283332	Anemonia natalensis	Carlgren, 1938	accepted		220	Species	283332	Anemonia natalensis	Carlgren, 1938	100695	Animalia	Cnidaria	Anthozoa	Actiniaria	Actiniidae	Anemonia	Rodríguez, E.; Fautin, D; Daly, M. (2023). World List of Actiniaria. Anemonia natalensis Carlgren, 1938. Accessed through: World Register of Marine Species at: https://www.marinespecies.org/aphia.php?p=taxdetails&id=283332 on 2023-03-09	urn:lsid:marinespecies.org:taxname:283332	1.0			0.0		exact	2015-10-13T10:34:41.473Z	Anemonia natalensis
283333	https://www.marinespecies.org/aphia.php?p=taxdetails&id=283333	Anemonia sargassensis	Hargitt, 1908	accepted		220	Species	283333	Anemonia sargassensis	Hargitt, 1908	100695	Animalia	Cnidaria	Anthozoa	Actiniaria	Actiniidae	Anemonia	Rodríguez, E.; Fautin, D; Daly, M. (2023). World List of Actiniaria. Anemonia sargassensis Hargitt, 1908. Accessed through: World Register of Marine Species at: https://www.marinespecies.org/aphia.php?p=taxdetails&id=283333 on 2023-03-09	urn:lsid:marinespecies.org:taxname:283333	1.0			0.0		exact	2015-10-13T10:34:41.473Z	Anemonia sargassensis
231858	https://www.marinespecies.org/aphia.php?p=taxdetails&id=231858	Anemonia sulcata	(Pennant, 1777)	accepted		220	Species	231858	Anemonia sulcata	(Pennant, 1777)	100695	Animalia	Cnidaria	Anthozoa	Actiniaria	Actiniidae	Anemonia	Rodríguez, E.; Fautin, D; Daly, M. (2023). World List of Actiniaria. Anemonia sulcata (Pennant, 1777). Accessed through: World Register of Marine Species at: https://www.marinespecies.org/aphia.php?p=taxdetails&id=231858 on 2023-03-09	urn:lsid:marinespecies.org:taxname:231858	1.0			0.0		exact	2015-10-13T10:34:41.473Z	Anemonia sulcata
100808	https://www.marinespecies.org/aphia.php?p=taxdetails&id=100808	Anemonia viridis	(Forsskål, 1775)	accepted		220	Species	100808	Anemonia viridis	(Forsskål, 1775)	100695	Animalia	Cnidaria	Anthozoa	Actiniaria	Actiniidae	Anemonia	Rodríguez, E.; Fautin, D; Daly, M. (2023). World List of Actiniaria. Anemonia viridis (Forsskål, 1775). Accessed through: World Register of Marine Species at: https://www.marinespecies.org/aphia.php?p=taxdetails&id=100808 on 2023-03-09	urn:lsid:marinespecies.org:taxname:100808	1.0					exact	2015-10-13T10:34:41.473Z	Anemonia viridis
840753	https://www.marinespecies.org/aphia.php?p=taxdetails&id=840753	Ansanella granifera	H.J.Jeong, S.H.Jang, Moestrup & N.S.Kang, 2014	accepted		220	Species	840753	Ansanella granifera	H.J.Jeong, S.H.Jang, Moestrup & N.S.Kang, 2014	836617	Chromista	Myzozoa	Dinophyceae	Suessiales	Suessiaceae	Ansanella	Guiry, M.D. & Guiry, G.M. (2023). AlgaeBase. World-wide electronic publication, National University of Ireland, Galway (taxonomic information republished from AlgaeBase with permission of M.D. Guiry). Ansanella granifera H.J.Jeong, S.H.Jang, Moestrup & N.S.Kang, 2014. Accessed through: World Register of Marine Species at: https://www.marinespecies.org/aphia.php?p=taxdetails&id=840753 on 2023-03-09	urn:lsid:marinespecies.org:taxname:840753	1.0					exact	2015-06-26T12:00:51.270Z	Ansanella granifera
226680	https://www.marinespecies.org/aphia.php?p=taxdetails&id=226680	Antarctomysis maxima	(Holt & Tattersall, 1906)	accepted		220	Species	226680	Antarctomysis maxima	(Holt & Tattersall, 1906)	226085	Animalia	Arthropoda	Malacostraca	Mysida	Mysidae	Antarctomysis	Mees, J.; Meland, K. (Eds) (2012 onwards). World List of Lophogastrida, Stygiomysida and Mysida. Antarctomysis maxima (Holt & Tattersall, 1906). Accessed through: World Register of Marine Species at: https://www.marinespecies.org/aphia.php?p=taxdetails&id=226680 on 2023-03-09	urn:lsid:marinespecies.org:taxname:226680	1.0		0.0	0.0		exact	2010-02-11T10:15:36.390Z	Antarctomysis maxima
100809	https://www.marinespecies.org/aphia.php?p=taxdetails&id=100809	Anthopleura ballii	(Cocks, 1851)	accepted		220	Species	100809	Anthopleura ballii	(Cocks, 1851)	100696	Animalia	Cnidaria	Anthozoa	Actiniaria	Actiniidae	Anthopleura	Rodríguez, E.; Fautin, D; Daly, M. (2023). World List of Actiniaria. Anthopleura ballii (Cocks, 1851). Accessed through: World Register of Marine Species at: https://www.marinespecies.org/aphia.php?p=taxdetails&id=100809 on 2023-03-09	urn:lsid:marinespecies.org:taxname:100809	1.0					exact	2015-10-13T10:34:41.473Z	Anthopleura ballii
267231	https://www.marinespecies.org/aphia.php?p=taxdetails&id=267231	Anthothoe	Carlgren, 1938	accepted		180	Genus	267231	Anthothoe	Carlgren, 1938	100681	Animalia	Cnidaria	Anthozoa	Actiniaria	Sagartiidae	Anthothoe	Rodríguez, E.; Fautin, D; Daly, M. (2023). World List of Actiniaria. Anthothoe Carlgren, 1938. Accessed through: World Register of Marine Species at: https://www.marinespecies.org/aphia.php?p=taxdetails&id=267231 on 2023-03-09	urn:lsid:marinespecies.org:taxname:267231	1.0					phonetic	2015-10-06T13:36:17.557Z	anthotoe spp.
231869	https://www.marinespecies.org/aphia.php?p=taxdetails&id=231869	Aphrodite aculeata	(Linnaeus, 1758)	unaccepted	genus Aphrodita is misspelled	220	Species	129840	Aphrodita aculeata	Linnaeus, 1758	324798	Animalia	Annelida	Polychaeta	Phyllodocida	Aphroditidae	Aphrodite	Read, G.; Fauchald, K. (Ed.) (2023). World Polychaeta Database. Aphrodite aculeata (Linnaeus, 1758). Accessed through: World Register of Marine Species at: https://www.marinespecies.org/aphia.php?p=taxdetails&id=231869 on 2023-03-09	urn:lsid:marinespecies.org:taxname:231869	1.0	0.0	0.0	0.0	0.0	exact	2022-04-06T04:22:08.877Z	Aphrodite aculeata
135497	https://www.marinespecies.org/aphia.php?p=taxdetails&id=135497	Apolemia uvaria	(Lesueur, 1815)	accepted		220	Species	135497	Apolemia uvaria	(Lesueur, 1815)	135393	Animalia	Cnidaria	Hydrozoa	Siphonophorae	Apolemiidae	Apolemia	Schuchert, P. (2023). World Hydrozoa Database. Apolemia uvaria (Lesueur, 1815). Accessed through: World Register of Marine Species at: https://www.marinespecies.org/aphia.php?p=taxdetails&id=135497 on 2023-03-09	urn:lsid:marinespecies.org:taxname:135497	1.0					exact	2013-04-15T12:48:38.453Z	Apolemia uvaria
160784	https://www.marinespecies.org/aphia.php?p=taxdetails&id=160784	Aporocidaris milleri	(A. Agassiz, 1898)	accepted		220	Species	160784	Aporocidaris milleri	(A. Agassiz, 1898)	160738	Animalia	Echinodermata	Echinoidea	Cidaroida	Ctenocidaridae	Aporocidaris	Kroh, A.; Mooi, R. (2023). World Echinoidea Database. Aporocidaris milleri (A. Agassiz, 1898). Accessed through: World Register of Marine Species at: https://www.marinespecies.org/aphia.php?p=taxdetails&id=160784 on 2023-03-09	urn:lsid:marinespecies.org:taxname:160784	1.0	0.0	0.0	0.0	0.0	exact	2013-08-26T18:24:18.240Z	Aporocidaris milleri
231404	https://www.marinespecies.org/aphia.php?p=taxdetails&id=231404	Arctocephalus gazella	(Peters, 1875)	accepted		220	Species	231404	Arctocephalus gazella	(Peters, 1875)	231390	Animalia	Chordata	Mammalia	Carnivora	Otariidae	Arctocephalus	WoRMS (2023). Arctocephalus gazella (Peters, 1875). Accessed at: https://www.marinespecies.org/aphia.php?p=taxdetails&id=231404 on 2023-03-09	urn:lsid:marinespecies.org:taxname:231404	1.0					exact	2010-05-20T10:09:49.870Z	Arctocephalus gazella
231432	https://www.marinespecies.org/aphia.php?p=taxdetails&id=231432	Arctocephalus tropicalis	(Gray, 1872)	accepted		220	Species	231432	Arctocephalus tropicalis	(Gray, 1872)	231390	Animalia	Chordata	Mammalia	Carnivora	Otariidae	Arctocephalus	WoRMS (2023). Arctocephalus tropicalis (Gray, 1872). Accessed at: https://www.marinespecies.org/aphia.php?p=taxdetails&id=231432 on 2023-03-09	urn:lsid:marinespecies.org:taxname:231432	1.0					exact	2010-05-20T10:09:49.870Z	Arctocephalus tropicalis
150662	https://www.marinespecies.org/aphia.php?p=taxdetails&id=150662	Aspitrigla cuculus	(Linnaeus, 1758)	unaccepted		220	Species	127259	Chelidonichthys cuculus	(Linnaeus, 1758)	150661	Animalia	Chordata	Teleostei	Perciformes	Triglidae	Aspitrigla	Froese, R. and D. Pauly. Editors. (2023). FishBase. Aspitrigla cuculus (Linnaeus, 1758). Accessed through: World Register of Marine Species at: https://www.marinespecies.org/aphia.php?p=taxdetails&id=150662 on 2023-03-09	urn:lsid:marinespecies.org:taxname:150662	1.0	0.0	0.0	0.0		exact	2010-10-15T12:49:20.013Z	Aspitrigla cuculus
158489	https://www.marinespecies.org/aphia.php?p=taxdetails&id=158489	Asterias forbesi	(Desor, 1848)	accepted		220	Species	158489	Asterias forbesi	(Desor, 1848)	123219	Animalia	Echinodermata	Asteroidea	Forcipulatida	Asteriidae	Asterias	Mah, C.L. (2023). World Asteroidea Database. Asterias forbesi (Desor, 1848). Accessed through: World Register of Marine Species at: https://www.marinespecies.org/aphia.php?p=taxdetails&id=158489 on 2023-03-09	urn:lsid:marinespecies.org:taxname:158489	1.0	0.0	0.0	0.0	0.0	exact	2019-01-06T20:40:01.997Z	Asterias forbesi
123776	https://www.marinespecies.org/aphia.php?p=taxdetails&id=123776	Asterias rubens	Linnaeus, 1758	accepted		220	Species	123776	Asterias rubens	Linnaeus, 1758	123219	Animalia	Echinodermata	Asteroidea	Forcipulatida	Asteriidae	Asterias	Mah, C.L. (2023). World Asteroidea Database. Asterias rubens Linnaeus, 1758. Accessed through: World Register of Marine Species at: https://www.marinespecies.org/aphia.php?p=taxdetails&id=123776 on 2023-03-09	urn:lsid:marinespecies.org:taxname:123776	1.0	1.0	0.0	0.0	0.0	exact	2011-09-27T16:38:31.907Z	Asterias rubens
123987	https://www.marinespecies.org/aphia.php?p=taxdetails&id=123987	Asterina gibbosa	(Pennant, 1777)	accepted		220	Species	123987	Asterina gibbosa	(Pennant, 1777)	123281	Animalia	Echinodermata	Asteroidea	Valvatida	Asterinidae	Asterina	Mah, C.L. (2023). World Asteroidea Database. Asterina gibbosa (Pennant, 1777). Accessed through: World Register of Marine Species at: https://www.marinespecies.org/aphia.php?p=taxdetails&id=123987 on 2023-03-09	urn:lsid:marinespecies.org:taxname:123987	1.0	0.0	0.0	0.0	0.0	exact	2008-12-10T02:34:30.390Z	Asterina gibbosa
173160	https://www.marinespecies.org/aphia.php?p=taxdetails&id=173160	Astrochlamys bruneus	Koehler, 1912	accepted		220	Species	173160	Astrochlamys bruneus	Koehler, 1912	172599	Animalia	Echinodermata	Ophiuroidea	Euryalida	Gorgonocephalidae	Astrochlamys	Stöhr, S.; O’Hara, T.; Thuy, B. (Eds) (2023). World Ophiuroidea Database. Astrochlamys bruneus Koehler, 1912. Accessed through: World Register of Marine Species at: https://www.marinespecies.org/aphia.php?p=taxdetails&id=173160 on 2023-03-09	urn:lsid:marinespecies.org:taxname:173160	1.0	0.0	0.0	0.0		exact	2013-02-26T15:04:32.173Z	Astrochlamys bruneus
173167	https://www.marinespecies.org/aphia.php?p=taxdetails&id=173167	Astrotoma agassizii	Lyman, 1875	accepted		220	Species	173167	Astrotoma agassizii	Lyman, 1875	172601	Animalia	Echinodermata	Ophiuroidea	Euryalida	Gorgonocephalidae	Astrotoma	Stöhr, S.; O’Hara, T.; Thuy, B. (Eds) (2023). World Ophiuroidea Database. Astrotoma agassizii Lyman, 1875. Accessed through: World Register of Marine Species at: https://www.marinespecies.org/aphia.php?p=taxdetails&id=173167 on 2023-03-09	urn:lsid:marinespecies.org:taxname:173167	1.0	0.0	0.0	0.0		exact	2007-07-18T12:17:12.423Z	Astrotoma agassizii
135498	https://www.marinespecies.org/aphia.php?p=taxdetails&id=135498	Athorybia rosacea	(Forsskål, 1775)	accepted		220	Species	135498	Athorybia rosacea	(Forsskål, 1775)	135394	Animalia	Cnidaria	Hydrozoa	Siphonophorae	Agalmatidae	Athorybia	Schuchert, P. (2023). World Hydrozoa Database. Athorybia rosacea (Forsskål, 1775). Accessed through: World Register of Marine Species at: https://www.marinespecies.org/aphia.php?p=taxdetails&id=135498 on 2023-03-09	urn:lsid:marinespecies.org:taxname:135498	1.0	0.0	0.0	0.0	0.0	exact	2013-12-20T18:13:10.297Z	Athorybia rosacea
135282	https://www.marinespecies.org/aphia.php?p=taxdetails&id=135282	Atolla wyvillei	Haeckel, 1880	accepted		220	Species	135282	Atolla wyvillei	Haeckel, 1880	135248	Animalia	Cnidaria	Scyphozoa	Coronatae	Atollidae	Atolla	Collins, A.G.; Morandini, A.C. (2023). World List of Scyphozoa. Atolla wyvillei Haeckel, 1880. Accessed through: World Register of Marine Species at: https://www.marinespecies.org/aphia.php?p=taxdetails&id=135282 on 2023-03-09	urn:lsid:marinespecies.org:taxname:135282	1.0	0.0	0.0	0.0	0.0	exact	2019-12-04T14:54:52.880Z	Atolla wyvillei
100814	https://www.marinespecies.org/aphia.php?p=taxdetails&id=100814	Aulactinia stella	(Verrill, 1864)	accepted		220	Species	100814	Aulactinia stella	(Verrill, 1864)	100697	Animalia	Cnidaria	Anthozoa	Actiniaria	Actiniidae	Aulactinia	Rodríguez, E.; Fautin, D; Daly, M. (2023). World List of Actiniaria. Aulactinia stella (Verrill, 1864). Accessed through: World Register of Marine Species at: https://www.marinespecies.org/aphia.php?p=taxdetails&id=100814 on 2023-03-09	urn:lsid:marinespecies.org:taxname:100814	1.0					exact	2015-10-13T10:34:41.473Z	Aulactinia stella
100815	https://www.marinespecies.org/aphia.php?p=taxdetails&id=100815	Aulactinia verrucosa	(Pennant, 1777)	unaccepted		220	Species	100819	Bunodactis verrucosa	(Pennant, 1777)	100697	Animalia	Cnidaria	Anthozoa	Actiniaria	Actiniidae	Aulactinia	Rodríguez, E.; Fautin, D; Daly, M. (2023). World List of Actiniaria. Aulactinia verrucosa (Pennant, 1777). Accessed through: World Register of Marine Species at: https://www.marinespecies.org/aphia.php?p=taxdetails&id=100815 on 2023-03-09	urn:lsid:marinespecies.org:taxname:100815	1.0					exact	2022-09-22T14:02:25.720Z	Aulactinia verrucosa
135306	https://www.marinespecies.org/aphia.php?p=taxdetails&id=135306	Aurelia aurita	(Linnaeus, 1758)	accepted		220	Species	135306	Aurelia aurita	(Linnaeus, 1758)	135263	Animalia	Cnidaria	Scyphozoa	Semaeostomeae	Ulmaridae	Aurelia	Collins, A.G.; Morandini, A.C. (2023). World List of Scyphozoa. Aurelia aurita (Linnaeus, 1758). Accessed through: World Register of Marine Species at: https://www.marinespecies.org/aphia.php?p=taxdetails&id=135306 on 2023-03-09	urn:lsid:marinespecies.org:taxname:135306	1.0					exact	2004-12-21T15:54:05Z	Aurelia aurita
160787	https://www.marinespecies.org/aphia.php?p=taxdetails&id=160787	Austrocidaris canaliculata	(A. Agassiz, 1863)	accepted		220	Species	160787	Austrocidaris canaliculata	(A. Agassiz, 1863)	160739	Animalia	Echinodermata	Echinoidea	Cidaroida	Cidaridae	Austrocidaris	Kroh, A.; Mooi, R. (2023). World Echinoidea Database. Austrocidaris canaliculata (A. Agassiz, 1863). Accessed through: World Register of Marine Species at: https://www.marinespecies.org/aphia.php?p=taxdetails&id=160787 on 2023-03-09	urn:lsid:marinespecies.org:taxname:160787	1.0	0.0	0.0	0.0	0.0	exact	2013-08-26T18:24:18.240Z	Austrocidaris canaliculata
197053	https://www.marinespecies.org/aphia.php?p=taxdetails&id=197053	Austrodoris kerguelenensis	(Bergh, 1884)	unaccepted		220	Species	411132	Doris kerguelenensis	(Bergh, 1884)	196949	Animalia	Mollusca	Gastropoda	Nudibranchia	Dorididae	Austrodoris	MolluscaBase eds. (2023). MolluscaBase. Austrodoris kerguelenensis (Bergh, 1884). Accessed through: World Register of Marine Species at: https://www.marinespecies.org/aphia.php?p=taxdetails&id=197053 on 2023-03-09	urn:lsid:marinespecies.org:taxname:197053	1.0					exact	2010-11-27T14:53:16.533Z	Austrodoris kerguelenensis
137086	https://www.marinespecies.org/aphia.php?p=taxdetails&id=137086	Balaena mysticetus	Linnaeus, 1758	accepted		220	Species	137086	Balaena mysticetus	Linnaeus, 1758	137012	Animalia	Chordata	Mammalia	Cetartiodactyla	Balaenidae	Balaena	Fordyce, E.; Perrin, W.F. (2023). World Cetacea Database. Balaena mysticetus Linnaeus, 1758. Accessed through: World Register of Marine Species at: https://www.marinespecies.org/aphia.php?p=taxdetails&id=137086 on 2023-03-09	urn:lsid:marinespecies.org:taxname:137086	1.0			0.0		exact	2008-08-20T11:25:36.853Z	Balaena mysticetus
137087	https://www.marinespecies.org/aphia.php?p=taxdetails&id=137087	Balaenoptera acutorostrata	Lacépède, 1804	accepted		220	Species	137087	Balaenoptera acutorostrata	Lacépède, 1804	137013	Animalia	Chordata	Mammalia	Cetartiodactyla	Balaenopteridae	Balaenoptera	Fordyce, E.; Perrin, W.F. (2023). World Cetacea Database. Balaenoptera acutorostrata Lacépède, 1804. Accessed through: World Register of Marine Species at: https://www.marinespecies.org/aphia.php?p=taxdetails&id=137087 on 2023-03-09	urn:lsid:marinespecies.org:taxname:137087	1.0			0.0		exact	2008-08-20T11:25:36.853Z	Balaenoptera acutorostrata
137088	https://www.marinespecies.org/aphia.php?p=taxdetails&id=137088	Balaenoptera borealis	Lesson, 1828	accepted		220	Species	137088	Balaenoptera borealis	Lesson, 1828	137013	Animalia	Chordata	Mammalia	Cetartiodactyla	Balaenopteridae	Balaenoptera	Fordyce, E.; Perrin, W.F. (2023). World Cetacea Database. Balaenoptera borealis Lesson, 1828. Accessed through: World Register of Marine Species at: https://www.marinespecies.org/aphia.php?p=taxdetails&id=137088 on 2023-03-09	urn:lsid:marinespecies.org:taxname:137088	1.0			0.0		exact	2008-08-20T11:25:36.853Z	Balaenoptera borealis
137089	https://www.marinespecies.org/aphia.php?p=taxdetails&id=137089	Balaenoptera edeni	Anderson, 1878	accepted		220	Species	137089	Balaenoptera edeni	Anderson, 1878	137013	Animalia	Chordata	Mammalia	Cetartiodactyla	Balaenopteridae	Balaenoptera	Fordyce, E.; Perrin, W.F. (2023). World Cetacea Database. Balaenoptera edeni Anderson, 1878. Accessed through: World Register of Marine Species at: https://www.marinespecies.org/aphia.php?p=taxdetails&id=137089 on 2023-03-09	urn:lsid:marinespecies.org:taxname:137089	1.0			0.0		exact	2009-03-19T19:56:16.150Z	Balaenoptera edeni
137090	https://www.marinespecies.org/aphia.php?p=taxdetails&id=137090	Balaenoptera musculus	(Linnaeus, 1758)	accepted		220	Species	137090	Balaenoptera musculus	(Linnaeus, 1758)	137013	Animalia	Chordata	Mammalia	Cetartiodactyla	Balaenopteridae	Balaenoptera	Fordyce, E.; Perrin, W.F. (2023). World Cetacea Database. Balaenoptera musculus (Linnaeus, 1758). Accessed through: World Register of Marine Species at: https://www.marinespecies.org/aphia.php?p=taxdetails&id=137090 on 2023-03-09	urn:lsid:marinespecies.org:taxname:137090	1.0			0.0		exact	2008-08-20T11:25:36.853Z	Balaenoptera musculus
380449	https://www.marinespecies.org/aphia.php?p=taxdetails&id=380449	Balaenoptera musculus	Van Beneden & Gervais, 1880	unaccepted	synonym	220	Species	137091	Balaenoptera physalus	(Linnaeus, 1758)	137013	Animalia	Chordata	Mammalia	Cetartiodactyla	Balaenopteridae	Balaenoptera	Fordyce, E.; Perrin, W.F. (2023). World Cetacea Database. Balaenoptera musculus Van Beneden & Gervais, 1880. Accessed through: World Register of Marine Species at: https://www.marinespecies.org/aphia.php?p=taxdetails&id=380449 on 2023-03-09	urn:lsid:marinespecies.org:taxname:380449	1.0			0.0		exact	2009-12-31T18:14:43.750Z	Balaenoptera musculus
137091	https://www.marinespecies.org/aphia.php?p=taxdetails&id=137091	Balaenoptera physalus	(Linnaeus, 1758)	accepted		220	Species	137091	Balaenoptera physalus	(Linnaeus, 1758)	137013	Animalia	Chordata	Mammalia	Cetartiodactyla	Balaenopteridae	Balaenoptera	Fordyce, E.; Perrin, W.F. (2023). World Cetacea Database. Balaenoptera physalus (Linnaeus, 1758). Accessed through: World Register of Marine Species at: https://www.marinespecies.org/aphia.php?p=taxdetails&id=137091 on 2023-03-09	urn:lsid:marinespecies.org:taxname:137091	1.0			0.0		exact	2008-08-20T11:25:36.853Z	Balaenoptera physalus
427290	https://www.marinespecies.org/aphia.php?p=taxdetails&id=427290	Balanion comatum	Wulff, 1922	accepted		220	Species	427290	Balanion comatum	Wulff, 1922	292899	Chromista	Ciliophora	Prostomatea	Prorodontida	Balanionidae	Balanion	Xu, K.; Agatha, S. & Dolan, J. (2023). World Ciliophora Database. Balanion comatum Wulff, 1922. Accessed through: World Register of Marine Species at: https://www.marinespecies.org/aphia.php?p=taxdetails&id=427290 on 2023-03-09	urn:lsid:marinespecies.org:taxname:427290	1.0	0.0	0.0	0.0		exact	2009-11-16T12:53:55.823Z	Balanion comatum
174308	https://www.marinespecies.org/aphia.php?p=taxdetails&id=174308	Barrukia cristata	(Willey, 1902)	accepted		220	Species	174308	Barrukia cristata	(Willey, 1902)	174306	Animalia	Annelida	Polychaeta	Phyllodocida	Polynoidae	Barrukia	Read, G.; Fauchald, K. (Ed.) (2023). World Polychaeta Database. Barrukia cristata (Willey, 1902). Accessed through: World Register of Marine Species at: https://www.marinespecies.org/aphia.php?p=taxdetails&id=174308 on 2023-03-09	urn:lsid:marinespecies.org:taxname:174308	1.0	0.0	0.0	0.0	0.0	exact	2008-03-26T11:36:43.420Z	Barrukia cristata
147959	https://www.marinespecies.org/aphia.php?p=taxdetails&id=147959	Baseodiscus antarcticus	Baylis, 1915	accepted		220	Species	147959	Baseodiscus antarcticus	Baylis, 1915	122370	Animalia	Nemertea	Pilidiophora	Heteronemertea	Valenciniidae	Baseodiscus	Norenburg, J.; Gibson, R.; Herrera Bachiller, A.; Strand, M. (2023). World Nemertea Database. Baseodiscus antarcticus Baylis, 1915. Accessed through: World Register of Marine Species at: https://www.marinespecies.org/aphia.php?p=taxdetails&id=147959 on 2023-03-09	urn:lsid:marinespecies.org:taxname:147959	1.0		0.0	0.0		exact	2005-07-18T07:07:26.257Z	Baseodiscus antarcticus
135404	https://www.marinespecies.org/aphia.php?p=taxdetails&id=135404	Bassia bassensis	(Quoy & Gaimard, 1833)	accepted		220	Species	135404	Bassia bassensis	(Quoy & Gaimard, 1833)	135353	Animalia	Cnidaria	Hydrozoa	Siphonophorae	Abylidae	Bassia	Schuchert, P. (2023). World Hydrozoa Database. Bassia bassensis (Quoy & Gaimard, 1833). Accessed through: World Register of Marine Species at: https://www.marinespecies.org/aphia.php?p=taxdetails&id=135404 on 2023-03-09	urn:lsid:marinespecies.org:taxname:135404	1.0	0.0	0.0	0.0	0.0	exact	2013-12-29T08:53:57.207Z	Bassia bassensis
172715	https://www.marinespecies.org/aphia.php?p=taxdetails&id=172715	Bathybiaster loripes	Sladen, 1889	accepted		220	Species	172715	Bathybiaster loripes	Sladen, 1889	123246	Animalia	Echinodermata	Asteroidea	Paxillosida	Astropectinidae	Bathybiaster	Mah, C.L. (2023). World Asteroidea Database. Bathybiaster loripes Sladen, 1889. Accessed through: World Register of Marine Species at: https://www.marinespecies.org/aphia.php?p=taxdetails&id=172715 on 2023-03-09	urn:lsid:marinespecies.org:taxname:172715	1.0	0.0	0.0	0.0	0.0	exact	2008-10-17T04:40:47.740Z	Bathybiaster loripes
197060	https://www.marinespecies.org/aphia.php?p=taxdetails&id=197060	Bathydoris clavigera	Thiele, 1912	unaccepted	original combination	220	Species	531395	Prodoris clavigera	(Thiele, 1912)	137691	Animalia	Mollusca	Gastropoda	Nudibranchia	Bathydorididae	Bathydoris	MolluscaBase eds. (2023). MolluscaBase. Bathydoris clavigera Thiele, 1912. Accessed through: World Register of Marine Species at: https://www.marinespecies.org/aphia.php?p=taxdetails&id=197060 on 2023-03-09	urn:lsid:marinespecies.org:taxname:197060	1.0					exact	2012-07-15T12:55:22.467Z	Bathydoris clavigera
237291	https://www.marinespecies.org/aphia.php?p=taxdetails&id=237291	Bathypanoploea schellenbergi	Holman & Watling, 1983	superseded combination		220	Species	1053357	Alexandrella schellenbergi	(Holman & Watling, 1983)	176943	Animalia	Arthropoda	Malacostraca	Amphipoda	Stilipedidae	Bathypanoploea	Horton, T.; Lowry, J.; De Broyer, C.; Bellan-Santini, D.; Copilaș-Ciocianu, D.; Corbari, L.; Costello, M.J.; Daneliya, M.; Dauvin, J.-C.; Fišer, C.; Gasca, R.; Grabowski, M.; Guerra-García, J.M.; Hendrycks, E.; Hughes, L.; Jaume, D.; Jazdzewski, K.; Kim, Y.-H.; King, R.; Krapp-Schickel, T.; LeCroy, S.; Lörz, A.-N.; Mamos, T.; Senna, A.R.; Serejo, C.; Souza-Filho, J.F.; Tandberg, A.H.; Thomas, J.D…	urn:lsid:marinespecies.org:taxname:237291	1.0	0.0	0.0	0.0		exact	2022-05-19T09:01:08.110Z	Bathypanoploea schellenbergi
126580	https://www.marinespecies.org/aphia.php?p=taxdetails&id=126580	Benthosema glaciale	(Reinhardt, 1837)	accepted		220	Species	126580	Benthosema glaciale	(Reinhardt, 1837)	125815	Animalia	Chordata	Teleostei	Myctophiformes	Myctophidae	Benthosema	Froese, R. and D. Pauly. Editors. (2023). FishBase. Benthosema glaciale (Reinhardt, 1837). Accessed through: World Register of Marine Species at: https://www.marinespecies.org/aphia.php?p=taxdetails&id=126580 on 2023-03-09	urn:lsid:marinespecies.org:taxname:126580	1.0	0.0	0.0	0.0		exact	2008-01-15T17:27:08.177Z	Benthosema glaciale
242606	https://www.marinespecies.org/aphia.php?p=taxdetails&id=242606	Berardius arnuxii	Duvernoy, 1851	accepted		220	Species	242606	Berardius arnuxii	Duvernoy, 1851	231402	Animalia	Chordata	Mammalia	Cetartiodactyla	Ziphiidae	Berardius	Fordyce, E.; Perrin, W.F. (2023). World Cetacea Database. Berardius arnuxii Duvernoy, 1851. Accessed through: World Register of Marine Species at: https://www.marinespecies.org/aphia.php?p=taxdetails&id=242606 on 2023-03-09	urn:lsid:marinespecies.org:taxname:242606	1.0	0.0	0.0	0.0		exact	2008-08-20T11:25:36.853Z	Berardius arnuxii
242608	https://www.marinespecies.org/aphia.php?p=taxdetails&id=242608	Berardius bairdii	Stejneger, 1883	accepted		220	Species	242608	Berardius bairdii	Stejneger, 1883	231402	Animalia	Chordata	Mammalia	Cetartiodactyla	Ziphiidae	Berardius	Fordyce, E.; Perrin, W.F. (2023). World Cetacea Database. Berardius bairdii Stejneger, 1883. Accessed through: World Register of Marine Species at: https://www.marinespecies.org/aphia.php?p=taxdetails&id=242608 on 2023-03-09	urn:lsid:marinespecies.org:taxname:242608	1.0	0.0	0.0	0.0		exact	2008-08-20T11:25:36.853Z	Berardius bairdii
106358	https://www.marinespecies.org/aphia.php?p=taxdetails&id=106358	Beroe cucumis	Fabricius, 1780	accepted		220	Species	106358	Beroe cucumis	Fabricius, 1780	1434803	Animalia	Ctenophora	Nuda	Beroida	Beroidae	Beroe	Mills, C.E. Internet (1998-present). Phylum Ctenophora: list of all valid species names. Electronic internet document. Beroe cucumis Fabricius, 1780. Accessed through: World Register of Marine Species at: https://www.marinespecies.org/aphia.php?p=taxdetails&id=106358 on 2023-03-09	urn:lsid:marinespecies.org:taxname:106358	1.0	0.0	0.0	0.0		exact	2020-05-12T18:21:41.617Z	Beroe cucumis
1519179	https://www.marinespecies.org/aphia.php?p=taxdetails&id=1519179	Beroe cucumis	Mertens, 1833	unaccepted	moved to <i>Hormiphora</i> by Bigelow, 1912.	220	Species	106382	Hormiphora cucumis	(Mertens, 1833)	1434803	Animalia	Ctenophora	Nuda	Beroida	Beroidae	Beroe	WoRMS (2023). Beroe cucumis Mertens, 1833. Accessed at: https://www.marinespecies.org/aphia.php?p=taxdetails&id=1519179 on 2023-03-09	urn:lsid:marinespecies.org:taxname:1519179	1.0	0.0	0.0	0.0		exact	2021-07-10T02:11:34.273Z	Beroe cucumis
22557	https://www.marinespecies.org/aphia.php?p=taxdetails&id=22557	Bodo	Ehrenberg, 1832	accepted		180	Genus	22557	Bodo	Ehrenberg, 1832	22556	Protozoa	Euglenozoa	Kinetoplastea	Parabodonida	Bodonidae	Bodo	Guiry, M.D. & Guiry, G.M. (2023). AlgaeBase. World-wide electronic publication, National University of Ireland, Galway (taxonomic information republished from AlgaeBase with permission of M.D. Guiry). Bodo Ehrenberg, 1832. Accessed through: World Register of Marine Species at: https://www.marinespecies.org/aphia.php?p=taxdetails&id=22557 on 2023-03-09	urn:lsid:marinespecies.org:taxname:22557	1.0		1.0	1.0		exact	2018-11-12T09:25:58.417Z	Bodo
768472	https://www.marinespecies.org/aphia.php?p=taxdetails&id=768472	Bodenia	Ivanova, 1959	accepted		180	Genus	768472	Bodenia	Ivanova, 1959	768240	Animalia	Arthropoda	Ostracoda		Tvaerenellidae	Bodenia	Brandão, S.N.; Antonietto, L.S; Nery, D.G.; Santos, S.G.; Karanovic, I. (2023). World Ostracoda Database. Bodenia Ivanova, 1959&nbsp;&#8224;. Accessed through: World Register of Marine Species at: https://www.marinespecies.org/aphia.php?p=taxdetails&id=768472 on 2023-03-09	urn:lsid:marinespecies.org:taxname:768472	1.0		0.0	0.0	1.0	near_2	2014-07-28T14:30:25.783Z	Bodonid
236367	https://www.marinespecies.org/aphia.php?p=taxdetails&id=236367	Bodinia	George, 2004	accepted		180	Genus	236367	Bodinia	George, 2004	115138	Animalia	Arthropoda	Copepoda	Harpacticoida	Argestidae	Bodinia	Walter, T.C.; Boxshall, G. (2023). World of Copepods Database. Bodinia George, 2004. Accessed through: World Register of Marine Species at: https://www.marinespecies.org/aphia.php?p=taxdetails&id=236367 on 2023-03-09	urn:lsid:marinespecies.org:taxname:236367	1.0	0.0	0.0	0.0		near_2	2015-03-16T14:02:41.397Z	Bodonid
106393	https://www.marinespecies.org/aphia.php?p=taxdetails&id=106393	Bolinopsis infundibulum	(O.F. Müller, 1776)	accepted		220	Species	106393	Bolinopsis infundibulum	(O.F. Müller, 1776)	106350	Animalia	Ctenophora	Tentaculata	Lobata	Bolinopsidae	Bolinopsis	Mills, C.E. Internet (1998-present). Phylum Ctenophora: list of all valid species names. Electronic internet document. Bolinopsis infundibulum (O.F. Müller, 1776). Accessed through: World Register of Marine Species at: https://www.marinespecies.org/aphia.php?p=taxdetails&id=106393 on 2023-03-09	urn:lsid:marinespecies.org:taxname:106393	1.0	0.0	0.0	0.0		near_1	2021-10-25T08:19:47.790Z	Bolinopsis infudibulum
117331	https://www.marinespecies.org/aphia.php?p=taxdetails&id=117331	Bougainvillia ramosa	(Van Beneden, 1844)	unaccepted	synonym	220	Species	117328	Bougainvillia muscus	(Allman, 1863)	117015	Animalia	Cnidaria	Hydrozoa	Anthoathecata	Bougainvilliidae	Bougainvillia	Schuchert, P. (2023). World Hydrozoa Database. Bougainvillia ramosa (Van Beneden, 1844). Accessed through: World Register of Marine Species at: https://www.marinespecies.org/aphia.php?p=taxdetails&id=117331 on 2023-03-09	urn:lsid:marinespecies.org:taxname:117331	1.0					near_1	2014-01-20T08:18:51.100Z	Bougainvillea ramosa
161366	https://www.marinespecies.org/aphia.php?p=taxdetails&id=161366	Bowmaniella dissimilis	(Coifmann, 1937)	unaccepted		220	Species	432375	Chlamydopleon dissimile	(Coifmann, 1937)	446829	Animalia	Arthropoda	Malacostraca	Mysida	Mysidae	Bowmaniella	Mees, J.; Meland, K. (Eds) (2012 onwards). World List of Lophogastrida, Stygiomysida and Mysida. Bowmaniella dissimilis (Coifmann, 1937). Accessed through: World Register of Marine Species at: https://www.marinespecies.org/aphia.php?p=taxdetails&id=161366 on 2023-03-09	urn:lsid:marinespecies.org:taxname:161366	1.0		0.0	0.0		exact	2012-02-10T07:35:37.960Z	Bowmaniella dissimilis
134937	https://www.marinespecies.org/aphia.php?p=taxdetails&id=134937	Brachionus	Pallas, 1766	accepted		180	Genus	134937	Brachionus	Pallas, 1766	134918	Animalia	Rotifera	Eurotatoria	Ploima	Brachionidae	Brachionus	Segers, H. (Ed.) (2023). World Rotifera database (FADA). Brachionus Pallas, 1766. Accessed through: World Register of Marine Species at: https://www.marinespecies.org/aphia.php?p=taxdetails&id=134937 on 2023-03-09	urn:lsid:marinespecies.org:taxname:134937	1.0	1.0	1.0			exact	2005-01-24T09:24:23.467Z	Brachionus B
134937	https://www.marinespecies.org/aphia.php?p=taxdetails&id=134937	Brachionus	Pallas, 1766	accepted		180	Genus	134937	Brachionus	Pallas, 1766	134918	Animalia	Rotifera	Eurotatoria	Ploima	Brachionidae	Brachionus	Segers, H. (Ed.) (2023). World Rotifera database (FADA). Brachionus Pallas, 1766. Accessed through: World Register of Marine Species at: https://www.marinespecies.org/aphia.php?p=taxdetails&id=134937 on 2023-03-09	urn:lsid:marinespecies.org:taxname:134937	1.0	1.0	1.0			exact	2005-01-24T09:24:23.467Z	Brachionus F
283408	https://www.marinespecies.org/aphia.php?p=taxdetails&id=283408	Bunodosoma caissarum	Corrêa in Belém, 1987	accepted		220	Species	283408	Bunodosoma caissarum	Corrêa in Belém, 1987	100700	Animalia	Cnidaria	Anthozoa	Actiniaria	Actiniidae	Bunodosoma	Rodríguez, E.; Fautin, D; Daly, M. (2023). World List of Actiniaria. Bunodosoma caissarum Corrêa in Belém, 1987. Accessed through: World Register of Marine Species at: https://www.marinespecies.org/aphia.php?p=taxdetails&id=283408 on 2023-03-09	urn:lsid:marinespecies.org:taxname:283408	1.0			0.0		exact	2015-10-13T10:34:41.473Z	Bunodosoma caissarum
292701	https://www.marinespecies.org/aphia.php?p=taxdetails&id=292701	Bunodosoma cangicum	Belém & Preslercravo, 1973	accepted		220	Species	292701	Bunodosoma cangicum	Belém & Preslercravo, 1973	100700	Animalia	Cnidaria	Anthozoa	Actiniaria	Actiniidae	Bunodosoma	Rodríguez, E.; Fautin, D; Daly, M. (2023). World List of Actiniaria. Bunodosoma cangicum Belém & Preslercravo, 1973. Accessed through: World Register of Marine Species at: https://www.marinespecies.org/aphia.php?p=taxdetails&id=292701 on 2023-03-09	urn:lsid:marinespecies.org:taxname:292701	1.0					exact	2015-10-13T10:34:41.473Z	Bunodosoma cangicum
342434	https://www.marinespecies.org/aphia.php?p=taxdetails&id=342434	Calanoides acutus	(Giesbrecht, 1902)	accepted		220	Species	342434	Calanoides acutus	(Giesbrecht, 1902)	104151	Animalia	Arthropoda	Copepoda	Calanoida	Calanidae	Calanoides	Walter, T.C.; Boxshall, G. (2023). World of Copepods Database. Calanoides acutus (Giesbrecht, 1902). Accessed through: World Register of Marine Species at: https://www.marinespecies.org/aphia.php?p=taxdetails&id=342434 on 2023-03-09	urn:lsid:marinespecies.org:taxname:342434	1.0	0.0	0.0	0.0		exact	2008-04-02T10:20:38.683Z	Calanoides acutus
104464	https://www.marinespecies.org/aphia.php?p=taxdetails&id=104464	Calanus finmarchicus	(Gunnerus, 1770)	accepted		220	Species	104464	Calanus finmarchicus	(Gunnerus, 1770)	104152	Animalia	Arthropoda	Copepoda	Calanoida	Calanidae	Calanus	Walter, T.C.; Boxshall, G. (2023). World of Copepods Database. Calanus finmarchicus (Gunnerus, 1770). Accessed through: World Register of Marine Species at: https://www.marinespecies.org/aphia.php?p=taxdetails&id=104464 on 2023-03-09	urn:lsid:marinespecies.org:taxname:104464	1.0	0.0	0.0	0.0		exact	2020-10-06T15:25:25.040Z	Calanus finmarchicus
104464	https://www.marinespecies.org/aphia.php?p=taxdetails&id=104464	Calanus finmarchicus	(Gunnerus, 1770)	accepted		220	Species	104464	Calanus finmarchicus	(Gunnerus, 1770)	104152	Animalia	Arthropoda	Copepoda	Calanoida	Calanidae	Calanus	Walter, T.C.; Boxshall, G. (2023). World of Copepods Database. Calanus finmarchicus (Gunnerus, 1770). Accessed through: World Register of Marine Species at: https://www.marinespecies.org/aphia.php?p=taxdetails&id=104464 on 2023-03-09	urn:lsid:marinespecies.org:taxname:104464	1.0	0.0	0.0	0.0		phonetic	2020-10-06T15:25:25.040Z	Calanus finnmarchicus
104466	https://www.marinespecies.org/aphia.php?p=taxdetails&id=104466	Calanus helgolandicus	(Claus, 1863)	accepted		220	Species	104466	Calanus helgolandicus	(Claus, 1863)	104152	Animalia	Arthropoda	Copepoda	Calanoida	Calanidae	Calanus	Walter, T.C.; Boxshall, G. (2023). World of Copepods Database. Calanus helgolandicus (Claus, 1863). Accessed through: World Register of Marine Species at: https://www.marinespecies.org/aphia.php?p=taxdetails&id=104466 on 2023-03-09	urn:lsid:marinespecies.org:taxname:104466	1.0	0.0	0.0	0.0		exact	2004-12-21T15:54:05Z	Calanus helgolandicus
196771	https://www.marinespecies.org/aphia.php?p=taxdetails&id=196771	Calanus pacificus	Brodsky, 1948	accepted		220	Species	196771	Calanus pacificus	Brodsky, 1948	104152	Animalia	Arthropoda	Copepoda	Calanoida	Calanidae	Calanus	Walter, T.C.; Boxshall, G. (2023). World of Copepods Database. Calanus pacificus Brodsky, 1948. Accessed through: World Register of Marine Species at: https://www.marinespecies.org/aphia.php?p=taxdetails&id=196771 on 2023-03-09	urn:lsid:marinespecies.org:taxname:196771	1.0	0.0	0.0	0.0		exact	2008-07-07T06:46:40.767Z	Calanus pacificus C1
196771	https://www.marinespecies.org/aphia.php?p=taxdetails&id=196771	Calanus pacificus	Brodsky, 1948	accepted		220	Species	196771	Calanus pacificus	Brodsky, 1948	104152	Animalia	Arthropoda	Copepoda	Calanoida	Calanidae	Calanus	Walter, T.C.; Boxshall, G. (2023). World of Copepods Database. Calanus pacificus Brodsky, 1948. Accessed through: World Register of Marine Species at: https://www.marinespecies.org/aphia.php?p=taxdetails&id=196771 on 2023-03-09	urn:lsid:marinespecies.org:taxname:196771	1.0	0.0	0.0	0.0		exact	2008-07-07T06:46:40.767Z	Calanus pacificus N5
342435	https://www.marinespecies.org/aphia.php?p=taxdetails&id=342435	Calanus propinquus	Brady, 1883	accepted		220	Species	342435	Calanus propinquus	Brady, 1883	104152	Animalia	Arthropoda	Copepoda	Calanoida	Calanidae	Calanus	Walter, T.C.; Boxshall, G. (2023). World of Copepods Database. Calanus propinquus Brady, 1883. Accessed through: World Register of Marine Species at: https://www.marinespecies.org/aphia.php?p=taxdetails&id=342435 on 2023-03-09	urn:lsid:marinespecies.org:taxname:342435	1.0	0.0	0.0	0.0		exact	2008-04-02T10:20:38.683Z	Calanus propinquus
265170	https://www.marinespecies.org/aphia.php?p=taxdetails&id=265170	Callianira antarctica	Chun, 1897	accepted		220	Species	265170	Callianira antarctica	Chun, 1897	106339	Animalia	Ctenophora	Tentaculata	Cydippida	Cydippida incertae sedis	Callianira	Mills, C.E. Internet (1998-present). Phylum Ctenophora: list of all valid species names. Electronic internet document. Callianira antarctica Chun, 1897. Accessed through: World Register of Marine Species at: https://www.marinespecies.org/aphia.php?p=taxdetails&id=265170 on 2023-03-09	urn:lsid:marinespecies.org:taxname:265170	1.0	0.0	0.0	0.0		exact	2010-07-21T09:22:09.247Z	Callianira antarctica
107379	https://www.marinespecies.org/aphia.php?p=taxdetails&id=107379	Callinectes sapidus	Rathbun, 1896	accepted		220	Species	107379	Callinectes sapidus	Rathbun, 1896	106921	Animalia	Arthropoda	Malacostraca	Decapoda	Portunidae	Callinectes	WoRMS (2023). Callinectes sapidus Rathbun, 1896. Accessed at: https://www.marinespecies.org/aphia.php?p=taxdetails&id=107379 on 2023-03-09	urn:lsid:marinespecies.org:taxname:107379	1.0	1.0	1.0	0.0	0.0	exact	2022-04-17T17:09:06.077Z	Callinectes sapidus
385906	https://www.marinespecies.org/aphia.php?p=taxdetails&id=385906	Callochiton gaussi	Thiele, 1908	accepted		220	Species	385906	Callochiton gaussi	Thiele, 1908	138085	Animalia	Mollusca	Polyplacophora	Callochitonida	Callochitonidae	Callochiton	MolluscaBase eds. (2023). MolluscaBase. Callochiton gaussi Thiele, 1908. Accessed through: World Register of Marine Species at: https://www.marinespecies.org/aphia.php?p=taxdetails&id=385906 on 2023-03-09	urn:lsid:marinespecies.org:taxname:385906	1.0					exact	2016-02-09T21:58:08.067Z	Callochiton gaussi
254997	https://www.marinespecies.org/aphia.php?p=taxdetails&id=254997	Callorhinus ursinus	(Linnaeus, 1758)	accepted		220	Species	254997	Callorhinus ursinus	(Linnaeus, 1758)	254996	Animalia	Chordata	Mammalia	Carnivora	Otariidae	Callorhinus	WoRMS (2023). Callorhinus ursinus (Linnaeus, 1758). Accessed at: https://www.marinespecies.org/aphia.php?p=taxdetails&id=254997 on 2023-03-09	urn:lsid:marinespecies.org:taxname:254997	1.0					exact	2010-05-20T10:09:49.870Z	Callorhinus ursinus
158056	https://www.marinespecies.org/aphia.php?p=taxdetails&id=158056	Cancer borealis	Stimpson, 1859	accepted		220	Species	158056	Cancer borealis	Stimpson, 1859	106876	Animalia	Arthropoda	Malacostraca	Decapoda	Cancridae	Cancer	WoRMS (2023). Cancer borealis Stimpson, 1859. Accessed at: https://www.marinespecies.org/aphia.php?p=taxdetails&id=158056 on 2023-03-09	urn:lsid:marinespecies.org:taxname:158056	1.0	0.0	0.0	0.0	0.0	exact	2022-05-13T08:03:05.890Z	Cancer borealis
158057	https://www.marinespecies.org/aphia.php?p=taxdetails&id=158057	Cancer irroratus	Say, 1817	accepted		220	Species	158057	Cancer irroratus	Say, 1817	106876	Animalia	Arthropoda	Malacostraca	Decapoda	Cancridae	Cancer	WoRMS (2023). Cancer irroratus Say, 1817. Accessed at: https://www.marinespecies.org/aphia.php?p=taxdetails&id=158057 on 2023-03-09	urn:lsid:marinespecies.org:taxname:158057	1.0	0.0	0.0	0.0	0.0	exact	2022-04-14T13:27:59.547Z	Cancer irroratus
459347	https://www.marinespecies.org/aphia.php?p=taxdetails&id=459347	Cancer irroratus	Say, 1817 sensu Bell, 1835	misapplication		220	Species	440380	Cancer plebejus	Poeppig, 1836	106876	Animalia	Arthropoda	Malacostraca	Decapoda	Cancridae	Cancer	WoRMS (2023). Cancer irroratus Say, 1817 sensu Bell, 1835. Accessed at: https://www.marinespecies.org/aphia.php?p=taxdetails&id=459347 on 2023-03-09	urn:lsid:marinespecies.org:taxname:459347	1.0	0.0	0.0	0.0	0.0	exact	2022-06-29T03:05:50.783Z	Cancer irroratus
107276	https://www.marinespecies.org/aphia.php?p=taxdetails&id=107276	Cancer pagurus	Linnaeus, 1758	accepted		220	Species	107276	Cancer pagurus	Linnaeus, 1758	106876	Animalia	Arthropoda	Malacostraca	Decapoda	Cancridae	Cancer	WoRMS (2023). Cancer pagurus Linnaeus, 1758. Accessed at: https://www.marinespecies.org/aphia.php?p=taxdetails&id=107276 on 2023-03-09	urn:lsid:marinespecies.org:taxname:107276	1.0	0.0	0.0	0.0	0.0	exact	2022-03-12T18:41:46.513Z	Cancer pagurus
349949	https://www.marinespecies.org/aphia.php?p=taxdetails&id=349949	Canuella elongata	Wilson C.B., 1932	unaccepted	synonymy	220	Species	349947	Canuella canadensis	Willey, 1923	115249	Animalia	Arthropoda	Copepoda	Polyarthra	Canuellidae	Canuella	Walter, T.C.; Boxshall, G. (2023). World of Copepods Database. Canuella elongata Wilson C.B., 1932. Accessed through: World Register of Marine Species at: https://www.marinespecies.org/aphia.php?p=taxdetails&id=349949 on 2023-03-09	urn:lsid:marinespecies.org:taxname:349949	1.0	0.0	0.0	0.0		exact	2016-11-07T20:03:22.247Z	Canuella elongata
231424	https://www.marinespecies.org/aphia.php?p=taxdetails&id=231424	Caperea marginata	(Gray, 1846)	accepted		220	Species	231424	Caperea marginata	(Gray, 1846)	231388	Animalia	Chordata	Mammalia	Cetartiodactyla	Neobalaenidae	Caperea	Fordyce, E.; Perrin, W.F. (2023). World Cetacea Database. Caperea marginata (Gray, 1846). Accessed through: World Register of Marine Species at: https://www.marinespecies.org/aphia.php?p=taxdetails&id=231424 on 2023-03-09	urn:lsid:marinespecies.org:taxname:231424	1.0			0.0		exact	2008-08-20T11:25:36.853Z	Caperea marginata
101833	https://www.marinespecies.org/aphia.php?p=taxdetails&id=101833	Caprella fretensis	Stebbing, 1878	accepted		220	Species	101833	Caprella fretensis	Stebbing, 1878	101430	Animalia	Arthropoda	Malacostraca	Amphipoda	Caprellidae	Caprella	Horton, T.; Lowry, J.; De Broyer, C.; Bellan-Santini, D.; Copilaș-Ciocianu, D.; Corbari, L.; Costello, M.J.; Daneliya, M.; Dauvin, J.-C.; Fišer, C.; Gasca, R.; Grabowski, M.; Guerra-García, J.M.; Hendrycks, E.; Hughes, L.; Jaume, D.; Jazdzewski, K.; Kim, Y.-H.; King, R.; Krapp-Schickel, T.; LeCroy, S.; Lörz, A.-N.; Mamos, T.; Senna, A.R.; Serejo, C.; Souza-Filho, J.F.; Tandberg, A.H.; Thomas, J.D…	urn:lsid:marinespecies.org:taxname:101833	1.0	0.0	0.0	0.0		exact	2004-12-21T15:54:05Z	Caprella fretensis
101839	https://www.marinespecies.org/aphia.php?p=taxdetails&id=101839	Caprella linearis	(Linnaeus, 1767)	accepted		220	Species	101839	Caprella linearis	(Linnaeus, 1767)	101430	Animalia	Arthropoda	Malacostraca	Amphipoda	Caprellidae	Caprella	Horton, T.; Lowry, J.; De Broyer, C.; Bellan-Santini, D.; Copilaș-Ciocianu, D.; Corbari, L.; Costello, M.J.; Daneliya, M.; Dauvin, J.-C.; Fišer, C.; Gasca, R.; Grabowski, M.; Guerra-García, J.M.; Hendrycks, E.; Hughes, L.; Jaume, D.; Jazdzewski, K.; Kim, Y.-H.; King, R.; Krapp-Schickel, T.; LeCroy, S.; Lörz, A.-N.; Mamos, T.; Senna, A.R.; Serejo, C.; Souza-Filho, J.F.; Tandberg, A.H.; Thomas, J.D…	urn:lsid:marinespecies.org:taxname:101839	1.0	0.0	0.0	0.0		exact	2009-11-18T12:16:11.763Z	Caprella linearis
101846	https://www.marinespecies.org/aphia.php?p=taxdetails&id=101846	Caprella penantis	Leach, 1814	accepted		220	Species	101846	Caprella penantis	Leach, 1814	101430	Animalia	Arthropoda	Malacostraca	Amphipoda	Caprellidae	Caprella	Horton, T.; Lowry, J.; De Broyer, C.; Bellan-Santini, D.; Copilaș-Ciocianu, D.; Corbari, L.; Costello, M.J.; Daneliya, M.; Dauvin, J.-C.; Fišer, C.; Gasca, R.; Grabowski, M.; Guerra-García, J.M.; Hendrycks, E.; Hughes, L.; Jaume, D.; Jazdzewski, K.; Kim, Y.-H.; King, R.; Krapp-Schickel, T.; LeCroy, S.; Lörz, A.-N.; Mamos, T.; Senna, A.R.; Serejo, C.; Souza-Filho, J.F.; Tandberg, A.H.; Thomas, J.D…	urn:lsid:marinespecies.org:taxname:101846	1.0	0.0	0.0	0.0		exact	2013-06-20T18:50:23.553Z	Caprella penantis
159473	https://www.marinespecies.org/aphia.php?p=taxdetails&id=159473	Carangoides	Bleeker, 1851	accepted		180	Genus	159473	Carangoides	Bleeker, 1851	125523	Animalia	Chordata	Teleostei	Carangiformes	Carangidae	Carangoides	Froese, R. and D. Pauly. Editors. (2023). FishBase. Carangoides Bleeker, 1851. Accessed through: World Register of Marine Species at: https://www.marinespecies.org/aphia.php?p=taxdetails&id=159473 on 2023-03-09	urn:lsid:marinespecies.org:taxname:159473	1.0	1.0	0.0	0.0		exact	2014-11-21T13:09:37.943Z	Carangoides sp.
717483	https://www.marinespecies.org/aphia.php?p=taxdetails&id=717483	Carangoides	Radha, 1975	unaccepted	preoccupied	180	Genus	518870	Cemocotylella	Price, 1962	518772	Animalia	Platyhelminthes	Monogenea	Mazocraeidea	Heteraxinidae	Carangoides	WoRMS (2023). Carangoides Radha, 1975. Accessed at: https://www.marinespecies.org/aphia.php?p=taxdetails&id=717483 on 2023-03-09	urn:lsid:marinespecies.org:taxname:717483	1.0					exact	2013-02-12T07:57:12.757Z	Carangoides sp.
105791	https://www.marinespecies.org/aphia.php?p=taxdetails&id=105791	Carcharhinus isodon	(Müller & Henle, 1839)	accepted		220	Species	105791	Carcharhinus isodon	(Müller & Henle, 1839)	105719	Animalia	Chordata	Elasmobranchii	Carcharhiniformes	Carcharhinidae	Carcharhinus	Froese, R. and D. Pauly. Editors. (2023). FishBase. Carcharhinus isodon (Müller & Henle, 1839). Accessed through: World Register of Marine Species at: https://www.marinespecies.org/aphia.php?p=taxdetails&id=105791 on 2023-03-09	urn:lsid:marinespecies.org:taxname:105791	1.0	0.0	0.0	0.0		exact	2008-01-15T17:27:08.177Z	Carcharhinus isodon
105793	https://www.marinespecies.org/aphia.php?p=taxdetails&id=105793	Carcharhinus limbatus	(Müller & Henle, 1839)	accepted		220	Species	105793	Carcharhinus limbatus	(Müller & Henle, 1839)	105719	Animalia	Chordata	Elasmobranchii	Carcharhiniformes	Carcharhinidae	Carcharhinus	Froese, R. and D. Pauly. Editors. (2023). FishBase. Carcharhinus limbatus (Müller & Henle, 1839). Accessed through: World Register of Marine Species at: https://www.marinespecies.org/aphia.php?p=taxdetails&id=105793 on 2023-03-09	urn:lsid:marinespecies.org:taxname:105793	1.0	1.0	0.0	0.0		exact	2008-01-15T17:27:08.177Z	Carcharhinus limbatus
107381	https://www.marinespecies.org/aphia.php?p=taxdetails&id=107381	Carcinus maenas	(Linnaeus, 1758)	accepted		220	Species	107381	Carcinus maenas	(Linnaeus, 1758)	106922	Animalia	Arthropoda	Malacostraca	Decapoda	Carcinidae	Carcinus	WoRMS (2023). Carcinus maenas (Linnaeus, 1758). Accessed at: https://www.marinespecies.org/aphia.php?p=taxdetails&id=107381 on 2023-03-09	urn:lsid:marinespecies.org:taxname:107381	1.0	1.0	0.0	0.0	0.0	exact	2022-03-12T18:41:46.513Z	Carcinus maenas
1288958	https://www.marinespecies.org/aphia.php?p=taxdetails&id=1288958	Caryophyllia smithii	Stokes & Broderip, 1828	alternate representation		220	Species	135144	Caryophyllia (Caryophyllia) smithii	Stokes & Broderip, 1828	135085	Animalia	Cnidaria	Anthozoa	Scleractinia	Caryophylliidae	Caryophyllia	Hoeksema, B. W.; Cairns, S. (2023). World List of Scleractinia. Caryophyllia smithii Stokes & Broderip, 1828. Accessed through: World Register of Marine Species at: https://www.marinespecies.org/aphia.php?p=taxdetails&id=1288958 on 2023-03-09	urn:lsid:marinespecies.org:taxname:1288958	1.0		0.0	0.0		exact	2022-06-05T06:17:05Z	Caryophyllia smithii
104495	https://www.marinespecies.org/aphia.php?p=taxdetails&id=104495	Centropages furcatus	(Dana, 1849)	accepted		220	Species	104495	Centropages furcatus	(Dana, 1849)	104159	Animalia	Arthropoda	Copepoda	Calanoida	Centropagidae	Centropages	Walter, T.C.; Boxshall, G. (2023). World of Copepods Database. Centropages furcatus (Dana, 1849). Accessed through: World Register of Marine Species at: https://www.marinespecies.org/aphia.php?p=taxdetails&id=104495 on 2023-03-09	urn:lsid:marinespecies.org:taxname:104495	1.0	0.0	0.0	0.0		exact	2004-12-21T15:54:05Z	Centropages furcatus
104496	https://www.marinespecies.org/aphia.php?p=taxdetails&id=104496	Centropages hamatus	(Lilljeborg, 1853)	accepted		220	Species	104496	Centropages hamatus	(Lilljeborg, 1853)	104159	Animalia	Arthropoda	Copepoda	Calanoida	Centropagidae	Centropages	Walter, T.C.; Boxshall, G. (2023). World of Copepods Database. Centropages hamatus (Lilljeborg, 1853). Accessed through: World Register of Marine Species at: https://www.marinespecies.org/aphia.php?p=taxdetails&id=104496 on 2023-03-09	urn:lsid:marinespecies.org:taxname:104496	1.0	0.0	0.0	0.0		exact	2004-12-21T15:54:05Z	Centropages hamatus
104499	https://www.marinespecies.org/aphia.php?p=taxdetails&id=104499	Centropages typicus	Krøyer, 1849	accepted		220	Species	104499	Centropages typicus	Krøyer, 1849	104159	Animalia	Arthropoda	Copepoda	Calanoida	Centropagidae	Centropages	Walter, T.C.; Boxshall, G. (2023). World of Copepods Database. Centropages typicus Krøyer, 1849. Accessed through: World Register of Marine Species at: https://www.marinespecies.org/aphia.php?p=taxdetails&id=104499 on 2023-03-09	urn:lsid:marinespecies.org:taxname:104499	1.0	0.0	0.0	0.0		exact	2004-12-21T15:54:05Z	Centropages typicus
254976	https://www.marinespecies.org/aphia.php?p=taxdetails&id=254976	Cephalorhynchus commersonii	(Lacépède, 1804)	accepted		220	Species	254976	Cephalorhynchus commersonii	(Lacépède, 1804)	231403	Animalia	Chordata	Mammalia	Cetartiodactyla	Delphinidae	Cephalorhynchus	Fordyce, E.; Perrin, W.F. (2023). World Cetacea Database. Cephalorhynchus commersonii (Lacépède, 1804). Accessed through: World Register of Marine Species at: https://www.marinespecies.org/aphia.php?p=taxdetails&id=254976 on 2023-03-09	urn:lsid:marinespecies.org:taxname:254976	1.0			0.0		exact	2008-08-20T11:25:36.853Z	Cephalorhynchus commersonii
254978	https://www.marinespecies.org/aphia.php?p=taxdetails&id=254978	Cephalorhynchus heavisidii	(Gray, 1828)	accepted		220	Species	254978	Cephalorhynchus heavisidii	(Gray, 1828)	231403	Animalia	Chordata	Mammalia	Cetartiodactyla	Delphinidae	Cephalorhynchus	Fordyce, E.; Perrin, W.F. (2023). World Cetacea Database. Cephalorhynchus heavisidii (Gray, 1828). Accessed through: World Register of Marine Species at: https://www.marinespecies.org/aphia.php?p=taxdetails&id=254978 on 2023-03-09	urn:lsid:marinespecies.org:taxname:254978	1.0	0.0	0.0	0.0		exact	2008-08-20T11:25:36.853Z	Cephalorhynchus heavisidii
254979	https://www.marinespecies.org/aphia.php?p=taxdetails&id=254979	Cephalorhynchus hectori	(P. J. Van Beneden, 1881)	accepted		220	Species	254979	Cephalorhynchus hectori	(P. J. Van Beneden, 1881)	231403	Animalia	Chordata	Mammalia	Cetartiodactyla	Delphinidae	Cephalorhynchus	Fordyce, E.; Perrin, W.F. (2023). World Cetacea Database. Cephalorhynchus hectori (P. J. Van Beneden, 1881). Accessed through: World Register of Marine Species at: https://www.marinespecies.org/aphia.php?p=taxdetails&id=254979 on 2023-03-09	urn:lsid:marinespecies.org:taxname:254979	1.0	0.0	0.0	0.0		exact	2009-03-24T17:08:13.070Z	Cephalorhynchus hectori
126585	https://www.marinespecies.org/aphia.php?p=taxdetails&id=126585	Ceratoscopelus maderensis	(Lowe, 1839)	accepted		220	Species	126585	Ceratoscopelus maderensis	(Lowe, 1839)	125818	Animalia	Chordata	Teleostei	Myctophiformes	Myctophidae	Ceratoscopelus	Froese, R. and D. Pauly. Editors. (2023). FishBase. Ceratoscopelus maderensis (Lowe, 1839). Accessed through: World Register of Marine Species at: https://www.marinespecies.org/aphia.php?p=taxdetails&id=126585 on 2023-03-09	urn:lsid:marinespecies.org:taxname:126585	1.0	0.0	0.0	0.0		exact	2008-01-15T17:27:08.177Z	Ceratoscopelus maderensis
258112	https://www.marinespecies.org/aphia.php?p=taxdetails&id=258112	Ceratoserolis meridionalis	(Vanhöffen, 1914)	accepted		220	Species	258112	Ceratoserolis meridionalis	(Vanhöffen, 1914)	1554737	Animalia	Arthropoda	Malacostraca	Isopoda	Serolidae	Ceratoserolis	Boyko, C.B.; Bruce, N.L.; Hadfield, K.A.; Merrin, K.L.; Ota, Y.; Poore, G.C.B.; Taiti, S. (Eds) (2008 onwards). World Marine, Freshwater and Terrestrial Isopod Crustaceans database. Ceratoserolis meridionalis (Vanhöffen, 1914). Accessed through: World Register of Marine Species at: https://www.marinespecies.org/aphia.php?p=taxdetails&id=258112 on 2023-03-09	urn:lsid:marinespecies.org:taxname:258112	1.0	0.0	0.0	0.0	0.0	exact	2021-12-28T03:08:25.360Z	Ceratoserolis meridionalis
139085	https://www.marinespecies.org/aphia.php?p=taxdetails&id=139085	Cerithiopsis tubercularis	(Montagu, 1803)	accepted		220	Species	139085	Cerithiopsis tubercularis	(Montagu, 1803)	137764	Animalia	Mollusca	Gastropoda	[unassigned] Caenogastropoda	Cerithiopsidae	Cerithiopsis	MolluscaBase eds. (2023). MolluscaBase. Cerithiopsis tubercularis (Montagu, 1803). Accessed through: World Register of Marine Species at: https://www.marinespecies.org/aphia.php?p=taxdetails&id=139085 on 2023-03-09	urn:lsid:marinespecies.org:taxname:139085	1.0					exact	2004-12-21T15:54:05Z	Cerithiopsis tubercularis
848069	https://www.marinespecies.org/aphia.php?p=taxdetails&id=848069	Chaetopleura peruviana	(Lamarck, 1819)	accepted		220	Species	848069	Chaetopleura peruviana	(Lamarck, 1819)	138086	Animalia	Mollusca	Polyplacophora	Chitonida	Chaetopleuridae	Chaetopleura	MolluscaBase eds. (2023). MolluscaBase. Chaetopleura peruviana (Lamarck, 1819). Accessed through: World Register of Marine Species at: https://www.marinespecies.org/aphia.php?p=taxdetails&id=848069 on 2023-03-09	urn:lsid:marinespecies.org:taxname:848069	1.0					exact	2015-05-21T03:31:24.873Z	chaetopleura peruviana
1375261	https://www.marinespecies.org/aphia.php?p=taxdetails&id=1375261	Charybdis natator	(Herbst, 1794)	unaccepted	status change	220	Species	208817	Charybdis (Charybdis) natator	(Herbst, 1794)	106923	Animalia	Arthropoda	Malacostraca	Decapoda	Portunidae	Charybdis	WoRMS (2023). Charybdis natator (Herbst, 1794). Accessed at: https://www.marinespecies.org/aphia.php?p=taxdetails&id=1375261 on 2023-03-09	urn:lsid:marinespecies.org:taxname:1375261	1.0	0.0	0.0	0.0	0.0	exact	2022-11-19T18:34:12.223Z	Charybdis natator
135417	https://www.marinespecies.org/aphia.php?p=taxdetails&id=135417	Chelophyes appendiculata	(Eschscholtz, 1829)	accepted		220	Species	135417	Chelophyes appendiculata	(Eschscholtz, 1829)	135360	Animalia	Cnidaria	Hydrozoa	Siphonophorae	Diphyidae	Chelophyes	Schuchert, P. (2023). World Hydrozoa Database. Chelophyes appendiculata (Eschscholtz, 1829). Accessed through: World Register of Marine Species at: https://www.marinespecies.org/aphia.php?p=taxdetails&id=135417 on 2023-03-09	urn:lsid:marinespecies.org:taxname:135417	1.0					exact	2006-01-23T10:11:24.873Z	Chelophyes appendiculata
234678	https://www.marinespecies.org/aphia.php?p=taxdetails&id=234678	Chionodraco rastrospinosus	DeWitt & Hureau, 1979	accepted		220	Species	234678	Chionodraco rastrospinosus	DeWitt & Hureau, 1979	234582	Animalia	Chordata	Teleostei	Perciformes	Channichthyidae	Chionodraco	Froese, R. and D. Pauly. Editors. (2023). FishBase. Chionodraco rastrospinosus DeWitt & Hureau, 1979. Accessed through: World Register of Marine Species at: https://www.marinespecies.org/aphia.php?p=taxdetails&id=234678 on 2023-03-09	urn:lsid:marinespecies.org:taxname:234678	1.0	0.0	0.0	0.0		exact	2008-01-15T17:27:08.177Z	Chionodraco rastrospinosus
386774	https://www.marinespecies.org/aphia.php?p=taxdetails&id=386774	Chiton cumingsii	Frembly, 1827	accepted		220	Species	386774	Chiton cumingsii	Frembly, 1827	137779	Animalia	Mollusca	Polyplacophora	Chitonida	Chitonidae	Chiton	MolluscaBase eds. (2023). MolluscaBase. Chiton cumingsii Frembly, 1827. Accessed through: World Register of Marine Species at: https://www.marinespecies.org/aphia.php?p=taxdetails&id=386774 on 2023-03-09	urn:lsid:marinespecies.org:taxname:386774	1.0					near_2	2015-05-20T23:32:40.667Z	chiton cummingii
386777	https://www.marinespecies.org/aphia.php?p=taxdetails&id=386777	Chiton granosus	Frembly, 1827	accepted		220	Species	386777	Chiton granosus	Frembly, 1827	137779	Animalia	Mollusca	Polyplacophora	Chitonida	Chitonidae	Chiton	MolluscaBase eds. (2023). MolluscaBase. Chiton granosus Frembly, 1827. Accessed through: World Register of Marine Species at: https://www.marinespecies.org/aphia.php?p=taxdetails&id=386777 on 2023-03-09	urn:lsid:marinespecies.org:taxname:386777	1.0	0.0	0.0	0.0		exact	2021-07-10T16:17:59.257Z	chiton granosus
151252	https://www.marinespecies.org/aphia.php?p=taxdetails&id=151252	Chiton latus	Leach, 1852	unaccepted	synonym	220	Species	386411	Boreochiton ruber	(Linnaeus, 1767)	137779	Animalia	Mollusca	Polyplacophora	Chitonida	Chitonidae	Chiton	MolluscaBase eds. (2023). MolluscaBase. Chiton latus Leach, 1852. Accessed through: World Register of Marine Species at: https://www.marinespecies.org/aphia.php?p=taxdetails&id=151252 on 2023-03-09	urn:lsid:marinespecies.org:taxname:151252	1.0		0.0	0.0		exact	2019-08-29T23:20:07.907Z	chiton latus
1377232	https://www.marinespecies.org/aphia.php?p=taxdetails&id=1377232	Chiton latus	G. B. Sowerby I, 1825	unaccepted	invalid: not Lowe, 1825	220	Species	386779	Chiton magnificus	Deshayes, 1827	137779	Animalia	Mollusca	Polyplacophora	Chitonida	Chitonidae	Chiton	MolluscaBase eds. (2023). MolluscaBase. Chiton latus G. B. Sowerby I, 1825. Accessed through: World Register of Marine Species at: https://www.marinespecies.org/aphia.php?p=taxdetails&id=1377232 on 2023-03-09	urn:lsid:marinespecies.org:taxname:1377232	1.0	0.0	0.0	0.0		exact	2020-03-22T03:08:00.340Z	chiton latus
748125	https://www.marinespecies.org/aphia.php?p=taxdetails&id=748125	Chiton latus	R. T. Lowe, 1825	unaccepted	synonym	220	Species	140151	Tonicella marmorea	(O. Fabricius, 1780)	137779	Animalia	Mollusca	Polyplacophora	Chitonida	Chitonidae	Chiton	MolluscaBase eds. (2023). MolluscaBase. Chiton latus R. T. Lowe, 1825. Accessed through: World Register of Marine Species at: https://www.marinespecies.org/aphia.php?p=taxdetails&id=748125 on 2023-03-09	urn:lsid:marinespecies.org:taxname:748125	1.0		0.0	0.0	0.0	exact	2023-01-07T07:26:23.860Z	chiton latus
369214	https://www.marinespecies.org/aphia.php?p=taxdetails&id=369214	Chorismus antarcticus	(Pfeffer, 1887)	accepted		220	Species	369214	Chorismus antarcticus	(Pfeffer, 1887)	369213	Animalia	Arthropoda	Malacostraca	Decapoda	Hippolytidae	Chorismus	WoRMS (2023). Chorismus antarcticus (Pfeffer, 1887). Accessed at: https://www.marinespecies.org/aphia.php?p=taxdetails&id=369214 on 2023-03-09	urn:lsid:marinespecies.org:taxname:369214	1.0	0.0	0.0	0.0	0.0	exact	2022-02-28T11:45:49.413Z	Chorismus antarcticus
220476	https://www.marinespecies.org/aphia.php?p=taxdetails&id=220476	Chrysaora quinquecirrha	(Desor, 1848)	accepted		220	Species	220476	Chrysaora quinquecirrha	(Desor, 1848)	135261	Animalia	Cnidaria	Scyphozoa	Semaeostomeae	Pelagiidae	Chrysaora	Collins, A.G.; Morandini, A.C. (2023). World List of Scyphozoa. Chrysaora quinquecirrha (Desor, 1848). Accessed through: World Register of Marine Species at: https://www.marinespecies.org/aphia.php?p=taxdetails&id=220476 on 2023-03-09	urn:lsid:marinespecies.org:taxname:220476	1.0	1.0	0.0	0.0	0.0	exact	2019-12-16T00:13:05.090Z	Chrysaora quinquecirrha
231820	https://www.marinespecies.org/aphia.php?p=taxdetails&id=231820	Clavularia frankliniana	Roule, 1902	accepted		220	Species	231820	Clavularia frankliniana	Roule, 1902	125286	Animalia	Cnidaria	Anthozoa	Malacalcyonacea	Clavulariidae	Clavularia	McFadden, C.; Cordeiro, R. (2023). World List of Octocorallia. Clavularia frankliniana Roule, 1902. Accessed through: World Register of Marine Species at: https://www.marinespecies.org/aphia.php?p=taxdetails&id=231820 on 2023-03-09	urn:lsid:marinespecies.org:taxname:231820	1.0		0.0	0.0		near_2	2010-09-14T07:16:49.583Z	Clavularia frankiliana
139033	https://www.marinespecies.org/aphia.php?p=taxdetails&id=139033	Clio pyramidata	Linnaeus, 1767	accepted		220	Species	139033	Clio pyramidata	Linnaeus, 1767	137751	Animalia	Mollusca	Gastropoda	Pteropoda	Cliidae	Clio	MolluscaBase eds. (2023). MolluscaBase. Clio pyramidata Linnaeus, 1767. Accessed through: World Register of Marine Species at: https://www.marinespecies.org/aphia.php?p=taxdetails&id=139033 on 2023-03-09	urn:lsid:marinespecies.org:taxname:139033	1.0	0.0	0.0	0.0	0.0	exact	2020-04-20T02:42:45.710Z	Clio pyramidata
139178	https://www.marinespecies.org/aphia.php?p=taxdetails&id=139178	Clione limacina	(Phipps, 1774)	accepted		220	Species	139178	Clione limacina	(Phipps, 1774)	137793	Animalia	Mollusca	Gastropoda	Pteropoda	Clionidae	Clione	MolluscaBase eds. (2023). MolluscaBase. Clione limacina (Phipps, 1774). Accessed through: World Register of Marine Species at: https://www.marinespecies.org/aphia.php?p=taxdetails&id=139178 on 2023-03-09	urn:lsid:marinespecies.org:taxname:139178	1.0					exact	2004-12-21T15:54:05Z	Clione limacina
126417	https://www.marinespecies.org/aphia.php?p=taxdetails&id=126417	Clupea harengus	Linnaeus, 1758	accepted		220	Species	126417	Clupea harengus	Linnaeus, 1758	125716	Animalia	Chordata	Teleostei	Clupeiformes	Clupeidae	Clupea	Froese, R. and D. Pauly. Editors. (2023). FishBase. Clupea harengus Linnaeus, 1758. Accessed through: World Register of Marine Species at: https://www.marinespecies.org/aphia.php?p=taxdetails&id=126417 on 2023-03-09	urn:lsid:marinespecies.org:taxname:126417	1.0	1.0	0.0	0.0		exact	2017-07-20T07:00:16.353Z	Clupea harengus
151159	https://www.marinespecies.org/aphia.php?p=taxdetails&id=151159	Clupea pallasii	Valenciennes, 1847	accepted		220	Species	151159	Clupea pallasii	Valenciennes, 1847	125716	Animalia	Chordata	Teleostei	Clupeiformes	Clupeidae	Clupea	Froese, R. and D. Pauly. Editors. (2023). FishBase. Clupea pallasii Valenciennes, 1847. Accessed through: World Register of Marine Species at: https://www.marinespecies.org/aphia.php?p=taxdetails&id=151159 on 2023-03-09	urn:lsid:marinespecies.org:taxname:151159	1.0	1.0	1.0	0.0		exact	2019-10-17T12:13:40.607Z	Clupea pallasii
115804	https://www.marinespecies.org/aphia.php?p=taxdetails&id=115804	Clytemnestra rostrata	(Brady, 1883)	unaccepted		220	Species	346510	Goniopsyllus rostratus	Brady, 1883	115273	Animalia	Arthropoda	Copepoda	Harpacticoida	Peltidiidae	Clytemnestra	Walter, T.C.; Boxshall, G. (2023). World of Copepods Database. Clytemnestra rostrata (Brady, 1883). Accessed through: World Register of Marine Species at: https://www.marinespecies.org/aphia.php?p=taxdetails&id=115804 on 2023-03-09	urn:lsid:marinespecies.org:taxname:115804	1.0	0.0	0.0	0.0		exact	2013-04-03T14:11:57.100Z	Clytemnestra rostrata
232650	https://www.marinespecies.org/aphia.php?p=taxdetails&id=232650	Cochlodinium polykrikoides	Margalef, 1961	unaccepted	synonym	220	Species	990876	Margalefidinium polykrikoides	(Margalef) F.Gómez, Richlen & D.M.Anderson, 2017	109474	Chromista	Myzozoa	Dinophyceae	Gymnodiniales	Gymnodiniaceae	Cochlodinium	Guiry, M.D. & Guiry, G.M. (2023). AlgaeBase. World-wide electronic publication, National University of Ireland, Galway (taxonomic information republished from AlgaeBase with permission of M.D. Guiry). Cochlodinium polykrikoides Margalef, 1961. Accessed through: World Register of Marine Species at: https://www.marinespecies.org/aphia.php?p=taxdetails&id=232650 on 2023-03-09	urn:lsid:marinespecies.org:taxname:232650	1.0		0.0	0.0		exact	2017-04-27T20:09:35.770Z	Cochlodinium polykrikoides
102076	https://www.marinespecies.org/aphia.php?p=taxdetails&id=102076	Colomastix pusilla	Grube, 1861	accepted		220	Species	102076	Colomastix pusilla	Grube, 1861	101484	Animalia	Arthropoda	Malacostraca	Amphipoda	Colomastigidae	Colomastix	Horton, T.; Lowry, J.; De Broyer, C.; Bellan-Santini, D.; Copilaș-Ciocianu, D.; Corbari, L.; Costello, M.J.; Daneliya, M.; Dauvin, J.-C.; Fišer, C.; Gasca, R.; Grabowski, M.; Guerra-García, J.M.; Hendrycks, E.; Hughes, L.; Jaume, D.; Jazdzewski, K.; Kim, Y.-H.; King, R.; Krapp-Schickel, T.; LeCroy, S.; Lörz, A.-N.; Mamos, T.; Senna, A.R.; Serejo, C.; Souza-Filho, J.F.; Tandberg, A.H.; Thomas, J.D…	urn:lsid:marinespecies.org:taxname:102076	1.0	0.0	0.0	0.0	0.0	exact	2019-12-02T16:22:00.903Z	Colomastix pusilla
173215	https://www.marinespecies.org/aphia.php?p=taxdetails&id=173215	Colossendeis scotti	Calman, 1915	accepted		220	Species	173215	Colossendeis scotti	Calman, 1915	134586	Animalia	Arthropoda	Pycnogonida	Pantopoda	Colossendeidae	Colossendeis	Bamber, R.N.; El Nagar, A.; Arango, C.P. (Eds) (2023). Pycnobase: World Pycnogonida Database. Colossendeis scotti Calman, 1915. Accessed through: World Register of Marine Species at: https://www.marinespecies.org/aphia.php?p=taxdetails&id=173215 on 2023-03-09	urn:lsid:marinespecies.org:taxname:173215	1.0	0.0	0.0	0.0		exact	2007-01-19T16:36:29.470Z	Colossendeis scotti
1602037	https://www.marinespecies.org/aphia.php?p=taxdetails&id=1602037	Conchoecia hettacra	Müller, 1906	accepted		220	Species	1602037	Conchoecia hettacra	Müller, 1906	127533	Animalia	Arthropoda	Ostracoda	Halocyprida	Halocyprididae	Conchoecia	Brandão, S.N.; Antonietto, L.S; Nery, D.G.; Santos, S.G.; Karanovic, I. (2023). World Ostracoda Database. Conchoecia hettacra Müller, 1906. Accessed through: World Register of Marine Species at: https://www.marinespecies.org/aphia.php?p=taxdetails&id=1602037 on 2023-03-09	urn:lsid:marinespecies.org:taxname:1602037	1.0		0.0	0.0	0.0	exact	2022-09-16T16:45:57.560Z	Conchoecia hettacra
395353	https://www.marinespecies.org/aphia.php?p=taxdetails&id=395353	Concholepas concholepas	(Bruguière, 1789)	accepted		220	Species	395353	Concholepas concholepas	(Bruguière, 1789)	395240	Animalia	Mollusca	Gastropoda	Neogastropoda	Muricidae	Concholepas	MolluscaBase eds. (2023). MolluscaBase. Concholepas concholepas (Bruguière, 1789). Accessed through: World Register of Marine Species at: https://www.marinespecies.org/aphia.php?p=taxdetails&id=395353 on 2023-03-09	urn:lsid:marinespecies.org:taxname:395353	1.0					exact	2009-05-28T20:10:49.900Z	concholepas concholepas
395353	https://www.marinespecies.org/aphia.php?p=taxdetails&id=395353	Concholepas concholepas	(Bruguière, 1789)	accepted		220	Species	395353	Concholepas concholepas	(Bruguière, 1789)	395240	Animalia	Mollusca	Gastropoda	Neogastropoda	Muricidae	Concholepas	MolluscaBase eds. (2023). MolluscaBase. Concholepas concholepas (Bruguière, 1789). Accessed through: World Register of Marine Species at: https://www.marinespecies.org/aphia.php?p=taxdetails&id=395353 on 2023-03-09	urn:lsid:marinespecies.org:taxname:395353	1.0					exact	2009-05-28T20:10:49.900Z	Concholepas concholepas
117428	https://www.marinespecies.org/aphia.php?p=taxdetails&id=117428	Cordylophora caspia	(Pallas, 1771)	accepted		220	Species	117428	Cordylophora caspia	(Pallas, 1771)	117051	Animalia	Cnidaria	Hydrozoa	Anthoathecata	Cordylophoridae	Cordylophora	Schuchert, P. (2023). World Hydrozoa Database. Cordylophora caspia (Pallas, 1771). Accessed through: World Register of Marine Species at: https://www.marinespecies.org/aphia.php?p=taxdetails&id=117428 on 2023-03-09	urn:lsid:marinespecies.org:taxname:117428	0.0	1.0	1.0	0.0	0.0	exact	2018-09-25T12:18:07.807Z	Cordylophora caspia
346301	https://www.marinespecies.org/aphia.php?p=taxdetails&id=346301	Corycaeus amazonicus	Dahl F., 1894	unaccepted	generic reassignment	220	Species	358326	Ditrichocorycaeus amazonicus	(Dahl F., 1894)	128634	Animalia	Arthropoda	Copepoda	Cyclopoida	Corycaeidae	Corycaeus	Walter, T.C.; Boxshall, G. (2023). World of Copepods Database. Corycaeus amazonicus Dahl F., 1894. Accessed through: World Register of Marine Species at: https://www.marinespecies.org/aphia.php?p=taxdetails&id=346301 on 2023-03-09	urn:lsid:marinespecies.org:taxname:346301	1.0	1.0	0.0	0.0		exact	2013-12-06T16:36:58.543Z	Corycaeus amazonicus
128800	https://www.marinespecies.org/aphia.php?p=taxdetails&id=128800	Corycaeus speciosus	Dana, 1849	accepted		220	Species	128800	Corycaeus speciosus	Dana, 1849	128634	Animalia	Arthropoda	Copepoda	Cyclopoida	Corycaeidae	Corycaeus	Walter, T.C.; Boxshall, G. (2023). World of Copepods Database. Corycaeus speciosus Dana, 1849. Accessed through: World Register of Marine Species at: https://www.marinespecies.org/aphia.php?p=taxdetails&id=128800 on 2023-03-09	urn:lsid:marinespecies.org:taxname:128800	1.0	1.0	0.0	0.0		exact	2015-09-18T10:50:13.670Z	Corycaeus speciosus
128801	https://www.marinespecies.org/aphia.php?p=taxdetails&id=128801	Corycaeus venustus	Dana, 1849	unaccepted	listed as synonym by Vives & Shmeleva, 2010	220	Species	128799	Corycaeus crassiusculus	Dana, 1849	128634	Animalia	Arthropoda	Copepoda	Cyclopoida	Corycaeidae	Corycaeus	Walter, T.C.; Boxshall, G. (2023). World of Copepods Database. Corycaeus venustus Dana, 1849. Accessed through: World Register of Marine Species at: https://www.marinespecies.org/aphia.php?p=taxdetails&id=128801 on 2023-03-09	urn:lsid:marinespecies.org:taxname:128801	1.0	1.0	0.0	0.0		exact	2020-05-30T20:42:13.640Z	Corycaeus venustus
107552	https://www.marinespecies.org/aphia.php?p=taxdetails&id=107552	Crangon crangon	(Linnaeus, 1758)	accepted		220	Species	107552	Crangon crangon	(Linnaeus, 1758)	107007	Animalia	Arthropoda	Malacostraca	Decapoda	Crangonidae	Crangon	WoRMS (2023). Crangon crangon (Linnaeus, 1758). Accessed at: https://www.marinespecies.org/aphia.php?p=taxdetails&id=107552 on 2023-03-09	urn:lsid:marinespecies.org:taxname:107552	1.0	1.0	0.0	0.0	0.0	exact	2022-02-23T07:08:09.967Z	Crangon crangon
140657	https://www.marinespecies.org/aphia.php?p=taxdetails&id=140657	Crassostrea virginica	(Gmelin, 1791)	accepted		220	Species	140657	Crassostrea virginica	(Gmelin, 1791)	138297	Animalia	Mollusca	Bivalvia	Ostreida	Ostreidae	Crassostrea	MolluscaBase eds. (2023). MolluscaBase. Crassostrea virginica (Gmelin, 1791). Accessed through: World Register of Marine Species at: https://www.marinespecies.org/aphia.php?p=taxdetails&id=140657 on 2023-03-09	urn:lsid:marinespecies.org:taxname:140657	1.0					near_1	2004-12-21T15:54:05Z	Crassotrea virginica
156811	https://www.marinespecies.org/aphia.php?p=taxdetails&id=156811	Cratena pilata	(Gould, 1870)	accepted		220	Species	156811	Cratena pilata	(Gould, 1870)	146861	Animalia	Mollusca	Gastropoda	Nudibranchia	Facelinidae	Cratena	MolluscaBase eds. (2023). MolluscaBase. Cratena pilata (Gould, 1870). Accessed through: World Register of Marine Species at: https://www.marinespecies.org/aphia.php?p=taxdetails&id=156811 on 2023-03-09	urn:lsid:marinespecies.org:taxname:156811	1.0		0.0	0.0		exact	2021-01-19T10:07:09.903Z	Cratena pilata
138963	https://www.marinespecies.org/aphia.php?p=taxdetails&id=138963	Crepidula fornicata	(Linnaeus, 1758)	accepted		220	Species	138963	Crepidula fornicata	(Linnaeus, 1758)	137722	Animalia	Mollusca	Gastropoda	Littorinimorpha	Calyptraeidae	Crepidula	MolluscaBase eds. (2023). MolluscaBase. Crepidula fornicata (Linnaeus, 1758). Accessed through: World Register of Marine Species at: https://www.marinespecies.org/aphia.php?p=taxdetails&id=138963 on 2023-03-09	urn:lsid:marinespecies.org:taxname:138963	1.0					exact	2004-12-21T15:54:05Z	Crepidula fornicata
124154	https://www.marinespecies.org/aphia.php?p=taxdetails&id=124154	Crossaster papposus	(Linnaeus, 1767)	accepted		220	Species	124154	Crossaster papposus	(Linnaeus, 1767)	123336	Animalia	Echinodermata	Asteroidea	Valvatida	Solasteridae	Crossaster	Mah, C.L. (2023). World Asteroidea Database. Crossaster papposus (Linnaeus, 1767). Accessed through: World Register of Marine Species at: https://www.marinespecies.org/aphia.php?p=taxdetails&id=124154 on 2023-03-09	urn:lsid:marinespecies.org:taxname:124154	1.0	0.0	0.0	0.0	0.0	exact	2014-12-04T19:36:15.570Z	Crossaster papposus
160794	https://www.marinespecies.org/aphia.php?p=taxdetails&id=160794	Ctenocidaris gigantea	(H.L. Clark, 1925)	unaccepted	tranferred to Homalocidaris	220	Species	174945	Homalocidaris gigantea	(H.L. Clark, 1925)	160742	Animalia	Echinodermata	Echinoidea	Cidaroida	Ctenocidaridae	Ctenocidaris	Kroh, A.; Mooi, R. (2023). World Echinoidea Database. Ctenocidaris gigantea (H.L. Clark, 1925). Accessed through: World Register of Marine Species at: https://www.marinespecies.org/aphia.php?p=taxdetails&id=160794 on 2023-03-09	urn:lsid:marinespecies.org:taxname:160794	1.0	0.0	0.0	0.0	0.0	exact	2011-04-26T10:36:50.397Z	Ctenocidaris gigantea
160793	https://www.marinespecies.org/aphia.php?p=taxdetails&id=160793	Ctenocidaris geliberti	(Koehler, 1912)	accepted		220	Species	160793	Ctenocidaris geliberti	(Koehler, 1912)	160742	Animalia	Echinodermata	Echinoidea	Cidaroida	Ctenocidaridae	Ctenocidaris	Kroh, A.; Mooi, R. (2023). World Echinoidea Database. Ctenocidaris geliberti (Koehler, 1912). Accessed through: World Register of Marine Species at: https://www.marinespecies.org/aphia.php?p=taxdetails&id=160793 on 2023-03-09	urn:lsid:marinespecies.org:taxname:160793	1.0	0.0	0.0	0.0	0.0	near_2	2013-08-26T18:24:18.240Z	Ctenocidaris gilberti
160796	https://www.marinespecies.org/aphia.php?p=taxdetails&id=160796	Ctenocidaris perrieri	Koehler, 1912	accepted		220	Species	160796	Ctenocidaris perrieri	Koehler, 1912	160742	Animalia	Echinodermata	Echinoidea	Cidaroida	Ctenocidaridae	Ctenocidaris	Kroh, A.; Mooi, R. (2023). World Echinoidea Database. Ctenocidaris perrieri Koehler, 1912. Accessed through: World Register of Marine Species at: https://www.marinespecies.org/aphia.php?p=taxdetails&id=160796 on 2023-03-09	urn:lsid:marinespecies.org:taxname:160796	1.0	0.0	0.0	0.0	0.0	exact	2013-08-26T18:24:18.240Z	Ctenocidaris perrieri
160800	https://www.marinespecies.org/aphia.php?p=taxdetails&id=160800	Ctenocidaris spinosa	(Koehler, 1926)	accepted		220	Species	160800	Ctenocidaris spinosa	(Koehler, 1926)	160742	Animalia	Echinodermata	Echinoidea	Cidaroida	Ctenocidaridae	Ctenocidaris	Kroh, A.; Mooi, R. (2023). World Echinoidea Database. Ctenocidaris spinosa (Koehler, 1926). Accessed through: World Register of Marine Species at: https://www.marinespecies.org/aphia.php?p=taxdetails&id=160800 on 2023-03-09	urn:lsid:marinespecies.org:taxname:160800	1.0	0.0	0.0	0.0	0.0	exact	2013-08-26T18:24:18.240Z	Ctenocidaris spinosa
135301	https://www.marinespecies.org/aphia.php?p=taxdetails&id=135301	Cyanea capillata	(Linnaeus, 1758)	accepted		220	Species	135301	Cyanea capillata	(Linnaeus, 1758)	135259	Animalia	Cnidaria	Scyphozoa	Semaeostomeae	Cyaneidae	Cyanea	Collins, A.G.; Morandini, A.C. (2023). World List of Scyphozoa. Cyanea capillata (Linnaeus, 1758). Accessed through: World Register of Marine Species at: https://www.marinespecies.org/aphia.php?p=taxdetails&id=135301 on 2023-03-09	urn:lsid:marinespecies.org:taxname:135301	1.0					near_2	2004-12-21T15:54:05Z	Cyanaea capilata
135301	https://www.marinespecies.org/aphia.php?p=taxdetails&id=135301	Cyanea capillata	(Linnaeus, 1758)	accepted		220	Species	135301	Cyanea capillata	(Linnaeus, 1758)	135259	Animalia	Cnidaria	Scyphozoa	Semaeostomeae	Cyaneidae	Cyanea	Collins, A.G.; Morandini, A.C. (2023). World List of Scyphozoa. Cyanea capillata (Linnaeus, 1758). Accessed through: World Register of Marine Species at: https://www.marinespecies.org/aphia.php?p=taxdetails&id=135301 on 2023-03-09	urn:lsid:marinespecies.org:taxname:135301	1.0					exact	2004-12-21T15:54:05Z	Cyanea capillata
137257	https://www.marinespecies.org/aphia.php?p=taxdetails&id=137257	Cyclosalpa affinis	(Chamisso, 1819)	accepted		220	Species	137257	Cyclosalpa affinis	(Chamisso, 1819)	137227	Animalia	Chordata	Thaliacea	Salpida	Salpidae	Cyclosalpa	Garic, R.; Madin, L.; van Soest, R.W.M. (2023). World List of Thaliacea. Cyclosalpa affinis (Chamisso, 1819). Accessed through: World Register of Marine Species at: https://www.marinespecies.org/aphia.php?p=taxdetails&id=137257 on 2023-03-09	urn:lsid:marinespecies.org:taxname:137257	1.0					exact	2013-04-07T17:53:19.133Z	Cyclosalpa affinis
266534	https://www.marinespecies.org/aphia.php?p=taxdetails&id=266534	Cyclosalpa bakeri	Ritter, 1905	accepted		220	Species	266534	Cyclosalpa bakeri	Ritter, 1905	137227	Animalia	Chordata	Thaliacea	Salpida	Salpidae	Cyclosalpa	Garic, R.; Madin, L.; van Soest, R.W.M. (2023). World List of Thaliacea. Cyclosalpa bakeri Ritter, 1905. Accessed through: World Register of Marine Species at: https://www.marinespecies.org/aphia.php?p=taxdetails&id=266534 on 2023-03-09	urn:lsid:marinespecies.org:taxname:266534	1.0					exact	2013-04-07T17:53:19.133Z	Cyclosalpa bakeri
325406	https://www.marinespecies.org/aphia.php?p=taxdetails&id=325406	Cyllopus lucasii	Spence Bate, 1862	accepted		220	Species	325406	Cyllopus lucasii	Spence Bate, 1862	325405	Animalia	Arthropoda	Malacostraca	Amphipoda	Cyllopodidae	Cyllopus	Horton, T.; Lowry, J.; De Broyer, C.; Bellan-Santini, D.; Copilaș-Ciocianu, D.; Corbari, L.; Costello, M.J.; Daneliya, M.; Dauvin, J.-C.; Fišer, C.; Gasca, R.; Grabowski, M.; Guerra-García, J.M.; Hendrycks, E.; Hughes, L.; Jaume, D.; Jazdzewski, K.; Kim, Y.-H.; King, R.; Krapp-Schickel, T.; LeCroy, S.; Lörz, A.-N.; Mamos, T.; Senna, A.R.; Serejo, C.; Souza-Filho, J.F.; Tandberg, A.H.; Thomas, J.D…	urn:lsid:marinespecies.org:taxname:325406	1.0					exact	2010-02-12T14:48:51.730Z	Cyllopus lucasii
126112	https://www.marinespecies.org/aphia.php?p=taxdetails&id=126112	Cynoglossus	Hamilton, 1822	accepted		180	Genus	126112	Cynoglossus	Hamilton, 1822	154690	Animalia	Chordata	Teleostei	Pleuronectiformes	Cynoglossidae	Cynoglossus	Froese, R. and D. Pauly. Editors. (2023). FishBase. Cynoglossus Hamilton, 1822. Accessed through: World Register of Marine Species at: https://www.marinespecies.org/aphia.php?p=taxdetails&id=126112 on 2023-03-09	urn:lsid:marinespecies.org:taxname:126112	1.0	1.0	1.0	0.0		exact	2014-11-21T13:09:37.943Z	Cynoglossus sp.
159313	https://www.marinespecies.org/aphia.php?p=taxdetails&id=159313	Cynoscion regalis	(Bloch & Schneider, 1801)	accepted		220	Species	159313	Cynoscion regalis	(Bloch & Schneider, 1801)	159304	Animalia	Chordata	Teleostei	Eupercaria incertae sedis	Sciaenidae	Cynoscion	Froese, R. and D. Pauly. Editors. (2023). FishBase. Cynoscion regalis (Bloch & Schneider, 1801). Accessed through: World Register of Marine Species at: https://www.marinespecies.org/aphia.php?p=taxdetails&id=159313 on 2023-03-09	urn:lsid:marinespecies.org:taxname:159313	1.0	1.0	0.0	0.0		exact	2008-01-15T17:27:08.177Z	Cynoscion regalis
137078	https://www.marinespecies.org/aphia.php?p=taxdetails&id=137078	Cystophora cristata	(Erxleben, 1777)	accepted		220	Species	137078	Cystophora cristata	(Erxleben, 1777)	137006	Animalia	Chordata	Mammalia	Carnivora	Phocidae	Cystophora	WoRMS (2023). Cystophora cristata (Erxleben, 1777). Accessed at: https://www.marinespecies.org/aphia.php?p=taxdetails&id=137078 on 2023-03-09	urn:lsid:marinespecies.org:taxname:137078	1.0					exact	2010-05-20T10:09:49.870Z	Cystophora cristata
148371	https://www.marinespecies.org/aphia.php?p=taxdetails&id=148371	Daphnia cucullata	G.O. Sars, 1862	accepted		220	Species	148371	Daphnia cucullata	G.O. Sars, 1862	148370	Animalia	Arthropoda	Branchiopoda	Anomopoda	Daphniidae	Daphnia	WoRMS (2023). Daphnia cucullata G.O. Sars, 1862. Accessed at: https://www.marinespecies.org/aphia.php?p=taxdetails&id=148371 on 2023-03-09	urn:lsid:marinespecies.org:taxname:148371	1.0	1.0	1.0	0.0		phonetic	2010-09-23T08:24:22.450Z	Daphnia cuculata
148371	https://www.marinespecies.org/aphia.php?p=taxdetails&id=148371	Daphnia cucullata	G.O. Sars, 1862	accepted		220	Species	148371	Daphnia cucullata	G.O. Sars, 1862	148370	Animalia	Arthropoda	Branchiopoda	Anomopoda	Daphniidae	Daphnia	WoRMS (2023). Daphnia cucullata G.O. Sars, 1862. Accessed at: https://www.marinespecies.org/aphia.php?p=taxdetails&id=148371 on 2023-03-09	urn:lsid:marinespecies.org:taxname:148371	1.0	1.0	1.0	0.0		exact	2010-09-23T08:24:22.450Z	Daphnia cucullata
148373	https://www.marinespecies.org/aphia.php?p=taxdetails&id=148373	Daphnia longispina	(O.F. Müller, 1776)	accepted		220	Species	148373	Daphnia longispina	(O.F. Müller, 1776)	148370	Animalia	Arthropoda	Branchiopoda	Anomopoda	Daphniidae	Daphnia	WoRMS (2023). Daphnia longispina (O.F. Müller, 1776). Accessed at: https://www.marinespecies.org/aphia.php?p=taxdetails&id=148373 on 2023-03-09	urn:lsid:marinespecies.org:taxname:148373	0.0	1.0	1.0	0.0		exact	2019-06-04T10:54:32.800Z	Daphnia longispina
137115	https://www.marinespecies.org/aphia.php?p=taxdetails&id=137115	Delphinapterus leucas	(Pallas, 1776)	accepted		220	Species	137115	Delphinapterus leucas	(Pallas, 1776)	137029	Animalia	Chordata	Mammalia	Cetartiodactyla	Monodontidae	Delphinapterus	Fordyce, E.; Perrin, W.F. (2023). World Cetacea Database. Delphinapterus leucas (Pallas, 1776). Accessed through: World Register of Marine Species at: https://www.marinespecies.org/aphia.php?p=taxdetails&id=137115 on 2023-03-09	urn:lsid:marinespecies.org:taxname:137115	1.0	1.0	1.0	0.0		exact	2009-03-11T12:36:54.227Z	Delphinapterus leucas
137094	https://www.marinespecies.org/aphia.php?p=taxdetails&id=137094	Delphinus delphis	Linnaeus, 1758	accepted		220	Species	137094	Delphinus delphis	Linnaeus, 1758	137015	Animalia	Chordata	Mammalia	Cetartiodactyla	Delphinidae	Delphinus	Fordyce, E.; Perrin, W.F. (2023). World Cetacea Database. Delphinus delphis Linnaeus, 1758. Accessed through: World Register of Marine Species at: https://www.marinespecies.org/aphia.php?p=taxdetails&id=137094 on 2023-03-09	urn:lsid:marinespecies.org:taxname:137094	1.0			0.0		exact	2008-08-20T11:25:36.853Z	Delphinus delphis
289805	https://www.marinespecies.org/aphia.php?p=taxdetails&id=289805	Desmonema glaciale	Larson, 1986	accepted		220	Species	289805	Desmonema glaciale	Larson, 1986	267381	Animalia	Cnidaria	Scyphozoa	Semaeostomeae	Cyaneidae	Desmonema	Collins, A.G.; Morandini, A.C. (2023). World List of Scyphozoa. Desmonema glaciale Larson, 1986. Accessed through: World Register of Marine Species at: https://www.marinespecies.org/aphia.php?p=taxdetails&id=289805 on 2023-03-09	urn:lsid:marinespecies.org:taxname:289805	1.0	0.0	0.0	0.0	0.0	exact	2019-12-14T23:07:09.740Z	Desmonema glaciale
158888	https://www.marinespecies.org/aphia.php?p=taxdetails&id=158888	Diaphus garmani	Gilbert, 1906	accepted		220	Species	158888	Diaphus garmani	Gilbert, 1906	125819	Animalia	Chordata	Teleostei	Myctophiformes	Myctophidae	Diaphus	Froese, R. and D. Pauly. Editors. (2023). FishBase. Diaphus garmani Gilbert, 1906. Accessed through: World Register of Marine Species at: https://www.marinespecies.org/aphia.php?p=taxdetails&id=158888 on 2023-03-09	urn:lsid:marinespecies.org:taxname:158888	1.0	0.0	0.0	0.0		exact	2008-01-15T17:27:08.177Z	Diaphus garmani
139937	https://www.marinespecies.org/aphia.php?p=taxdetails&id=139937	Dicata odhneri	Schmekel, 1967	accepted		220	Species	139937	Dicata odhneri	Schmekel, 1967	138004	Animalia	Mollusca	Gastropoda	Nudibranchia	Facelinidae	Dicata	MolluscaBase eds. (2023). MolluscaBase. Dicata odhneri Schmekel, 1967. Accessed through: World Register of Marine Species at: https://www.marinespecies.org/aphia.php?p=taxdetails&id=139937 on 2023-03-09	urn:lsid:marinespecies.org:taxname:139937	1.0		0.0	0.0		exact	2013-09-11T08:48:11.680Z	Dicata odhneri
126975	https://www.marinespecies.org/aphia.php?p=taxdetails&id=126975	Dicentrarchus labrax	(Linnaeus, 1758)	accepted		220	Species	126975	Dicentrarchus labrax	(Linnaeus, 1758)	126029	Animalia	Chordata	Teleostei	Eupercaria incertae sedis	Moronidae	Dicentrarchus	Froese, R. and D. Pauly. Editors. (2023). FishBase. Dicentrarchus labrax (Linnaeus, 1758). Accessed through: World Register of Marine Species at: https://www.marinespecies.org/aphia.php?p=taxdetails&id=126975 on 2023-03-09	urn:lsid:marinespecies.org:taxname:126975	1.0	1.0	1.0	0.0		exact	2008-01-15T17:27:08.177Z	Dicentrarchus labrax
135418	https://www.marinespecies.org/aphia.php?p=taxdetails&id=135418	Dimophyes arctica	(Chun, 1897)	accepted		220	Species	135418	Dimophyes arctica	(Chun, 1897)	135361	Animalia	Cnidaria	Hydrozoa	Siphonophorae	Diphyidae	Dimophyes	Schuchert, P. (2023). World Hydrozoa Database. Dimophyes arctica (Chun, 1897). Accessed through: World Register of Marine Species at: https://www.marinespecies.org/aphia.php?p=taxdetails&id=135418 on 2023-03-09	urn:lsid:marinespecies.org:taxname:135418	1.0	0.0	0.0	0.0	0.0	exact	2013-12-22T13:44:27.163Z	Dimophyes arctica
109603	https://www.marinespecies.org/aphia.php?p=taxdetails&id=109603	Dinophysis acuminata	Claparède & Lachmann, 1859	accepted		220	Species	109603	Dinophysis acuminata	Claparède & Lachmann, 1859	109462	Chromista	Myzozoa	Dinophyceae	Dinophysiales	Dinophysaceae	Dinophysis	Guiry, M.D. & Guiry, G.M. (2023). AlgaeBase. World-wide electronic publication, National University of Ireland, Galway (taxonomic information republished from AlgaeBase with permission of M.D. Guiry). Dinophysis acuminata Claparède & Lachmann, 1859. Accessed through: World Register of Marine Species at: https://www.marinespecies.org/aphia.php?p=taxdetails&id=109603 on 2023-03-09	urn:lsid:marinespecies.org:taxname:109603	1.0		0.0	0.0		exact	2015-06-26T12:00:51.270Z	Dinophysis acuminata
115934	https://www.marinespecies.org/aphia.php?p=taxdetails&id=115934	Diosaccus tenuicornis	(Claus, 1863)	accepted		220	Species	115934	Diosaccus tenuicornis	(Claus, 1863)	115309	Animalia	Arthropoda	Copepoda	Harpacticoida	Miraciidae	Diosaccus	Walter, T.C.; Boxshall, G. (2023). World of Copepods Database. Diosaccus tenuicornis (Claus, 1863). Accessed through: World Register of Marine Species at: https://www.marinespecies.org/aphia.php?p=taxdetails&id=115934 on 2023-03-09	urn:lsid:marinespecies.org:taxname:115934	1.0	0.0	0.0	0.0		exact	2018-09-21T13:23:14.253Z	Diosaccus tenuicornis
287245	https://www.marinespecies.org/aphia.php?p=taxdetails&id=287245	Diphyes antarctica	Moser, 1925	accepted		220	Species	287245	Diphyes antarctica	Moser, 1925	135362	Animalia	Cnidaria	Hydrozoa	Siphonophorae	Diphyidae	Diphyes	Schuchert, P. (2023). World Hydrozoa Database. Diphyes antarctica Moser, 1925. Accessed through: World Register of Marine Species at: https://www.marinespecies.org/aphia.php?p=taxdetails&id=287245 on 2023-03-09	urn:lsid:marinespecies.org:taxname:287245	1.0			0.0		exact	2009-03-25T14:23:57.083Z	Diphyes antarctica
135420	https://www.marinespecies.org/aphia.php?p=taxdetails&id=135420	Diphyes dispar	Chamisso & Eysenhardt, 1821	accepted		220	Species	135420	Diphyes dispar	Chamisso & Eysenhardt, 1821	135362	Animalia	Cnidaria	Hydrozoa	Siphonophorae	Diphyidae	Diphyes	Schuchert, P. (2023). World Hydrozoa Database. Diphyes dispar Chamisso & Eysenhardt, 1821. Accessed through: World Register of Marine Species at: https://www.marinespecies.org/aphia.php?p=taxdetails&id=135420 on 2023-03-09	urn:lsid:marinespecies.org:taxname:135420	1.0	0.0	0.0	0.0	0.0	exact	2013-12-11T19:17:53.383Z	Diphyes dispar
172650	https://www.marinespecies.org/aphia.php?p=taxdetails&id=172650	Diplasterias brucei	(Koehler, 1907)	accepted		220	Species	172650	Diplasterias brucei	(Koehler, 1907)	172529	Animalia	Echinodermata	Asteroidea	Forcipulatida	Asteriidae	Diplasterias	Mah, C.L. (2023). World Asteroidea Database. Diplasterias brucei (Koehler, 1907). Accessed through: World Register of Marine Species at: https://www.marinespecies.org/aphia.php?p=taxdetails&id=172650 on 2023-03-09	urn:lsid:marinespecies.org:taxname:172650	1.0	0.0	0.0	0.0	0.0	exact	2017-06-08T04:57:56.693Z	Diplasterias brucei
110001	https://www.marinespecies.org/aphia.php?p=taxdetails&id=110001	Diplopsalis lenticula	Bergh, 1881	accepted		220	Species	110001	Diplopsalis lenticula	Bergh, 1881	109515	Chromista	Myzozoa	Dinophyceae	Peridiniales	Protoperidiniaceae	Diplopsalis	Guiry, M.D. & Guiry, G.M. (2023). AlgaeBase. World-wide electronic publication, National University of Ireland, Galway (taxonomic information republished from AlgaeBase with permission of M.D. Guiry). Diplopsalis lenticula Bergh, 1881. Accessed through: World Register of Marine Species at: https://www.marinespecies.org/aphia.php?p=taxdetails&id=110001 on 2023-03-09	urn:lsid:marinespecies.org:taxname:110001	1.0					exact	2015-06-26T12:00:51.270Z	Diplopsalis lenticula
220481	https://www.marinespecies.org/aphia.php?p=taxdetails&id=220481	Diplulmaris antarctica	Maas, 1908	accepted		220	Species	220481	Diplulmaris antarctica	Maas, 1908	204442	Animalia	Cnidaria	Scyphozoa	Semaeostomeae	Ulmaridae	Diplulmaris	Collins, A.G.; Morandini, A.C. (2023). World List of Scyphozoa. Diplulmaris antarctica Maas, 1908. Accessed through: World Register of Marine Species at: https://www.marinespecies.org/aphia.php?p=taxdetails&id=220481 on 2023-03-09	urn:lsid:marinespecies.org:taxname:220481	1.0	0.0	0.0	0.0	0.0	near_1	2019-12-16T00:13:05.090Z	Dipulmaris antarctica
137241	https://www.marinespecies.org/aphia.php?p=taxdetails&id=137241	Dolioletta gegenbauri	(Uljanin, 1884)	accepted		220	Species	137241	Dolioletta gegenbauri	(Uljanin, 1884)	137219	Animalia	Chordata	Thaliacea	Doliolida	Doliolidae	Dolioletta	Garic, R.; Madin, L.; van Soest, R.W.M. (2023). World List of Thaliacea. Dolioletta gegenbauri (Uljanin, 1884). Accessed through: World Register of Marine Species at: https://www.marinespecies.org/aphia.php?p=taxdetails&id=137241 on 2023-03-09	urn:lsid:marinespecies.org:taxname:137241	1.0					exact	2004-12-21T15:54:05Z	Dolioletta gegenbauri
137246	https://www.marinespecies.org/aphia.php?p=taxdetails&id=137246	Doliolum denticulatum	Quoy & Gaimard, 1834	accepted		220	Species	137246	Doliolum denticulatum	Quoy & Gaimard, 1834	137222	Animalia	Chordata	Thaliacea	Doliolida	Doliolidae	Doliolum	Garic, R.; Madin, L.; van Soest, R.W.M. (2023). World List of Thaliacea. Doliolum denticulatum Quoy & Gaimard, 1834. Accessed through: World Register of Marine Species at: https://www.marinespecies.org/aphia.php?p=taxdetails&id=137246 on 2023-03-09	urn:lsid:marinespecies.org:taxname:137246	1.0					exact	2013-04-07T17:53:19.133Z	Doliolum denticulatum
237194	https://www.marinespecies.org/aphia.php?p=taxdetails&id=237194	Echiniphimedia hodgsoni	(Walker, 1906)	accepted		220	Species	237194	Echiniphimedia hodgsoni	(Walker, 1906)	177001	Animalia	Arthropoda	Malacostraca	Amphipoda	Iphimediidae	Echiniphimedia	Horton, T.; Lowry, J.; De Broyer, C.; Bellan-Santini, D.; Copilaș-Ciocianu, D.; Corbari, L.; Costello, M.J.; Daneliya, M.; Dauvin, J.-C.; Fišer, C.; Gasca, R.; Grabowski, M.; Guerra-García, J.M.; Hendrycks, E.; Hughes, L.; Jaume, D.; Jazdzewski, K.; Kim, Y.-H.; King, R.; Krapp-Schickel, T.; LeCroy, S.; Lörz, A.-N.; Mamos, T.; Senna, A.R.; Serejo, C.; Souza-Filho, J.F.; Tandberg, A.H.; Thomas, J.D…	urn:lsid:marinespecies.org:taxname:237194	1.0	0.0	0.0	0.0		exact	2010-07-20T07:01:42.233Z	Echiniphimedia hodgsoni
124287	https://www.marinespecies.org/aphia.php?p=taxdetails&id=124287	Echinus esculentus	Linnaeus, 1758	accepted		220	Species	124287	Echinus esculentus	Linnaeus, 1758	123386	Animalia	Echinodermata	Echinoidea	Camarodonta	Echinidae	Echinus	Kroh, A.; Mooi, R. (2023). World Echinoidea Database. Echinus esculentus Linnaeus, 1758. Accessed through: World Register of Marine Species at: https://www.marinespecies.org/aphia.php?p=taxdetails&id=124287 on 2023-03-09	urn:lsid:marinespecies.org:taxname:124287	1.0	0.0	0.0	0.0	0.0	exact	2010-09-21T21:08:20.590Z	Echinus esculentus
116037	https://www.marinespecies.org/aphia.php?p=taxdetails&id=116037	Ectinosoma compressum	Sars G.O., 1920	accepted		220	Species	116037	Ectinosoma compressum	Sars G.O., 1920	115333	Animalia	Arthropoda	Copepoda	Harpacticoida	Ectinosomatidae	Ectinosoma	Walter, T.C.; Boxshall, G. (2023). World of Copepods Database. Ectinosoma compressum Sars G.O., 1920. Accessed through: World Register of Marine Species at: https://www.marinespecies.org/aphia.php?p=taxdetails&id=116037 on 2023-03-09	urn:lsid:marinespecies.org:taxname:116037	1.0	0.0	0.0	0.0		exact	2008-08-06T13:32:15.300Z	Ectinosoma compressum
158235	https://www.marinespecies.org/aphia.php?p=taxdetails&id=158235	Edwardsia elegans	Verrill, 1869	accepted		220	Species	158235	Edwardsia elegans	Verrill, 1869	100730	Animalia	Cnidaria	Anthozoa	Actiniaria	Edwardsiidae	Edwardsia	Rodríguez, E.; Fautin, D; Daly, M. (2023). World List of Actiniaria. Edwardsia elegans Verrill, 1869. Accessed through: World Register of Marine Species at: https://www.marinespecies.org/aphia.php?p=taxdetails&id=158235 on 2023-03-09	urn:lsid:marinespecies.org:taxname:158235	1.0			0.0		exact	2015-10-13T10:34:41.473Z	Edwardsia elegans
173132	https://www.marinespecies.org/aphia.php?p=taxdetails&id=173132	Edwardsia meridionalis	Williams, 1981	accepted		220	Species	173132	Edwardsia meridionalis	Williams, 1981	100730	Animalia	Cnidaria	Anthozoa	Actiniaria	Edwardsiidae	Edwardsia	Rodríguez, E.; Fautin, D; Daly, M. (2023). World List of Actiniaria. Edwardsia meridionalis Williams, 1981. Accessed through: World Register of Marine Species at: https://www.marinespecies.org/aphia.php?p=taxdetails&id=173132 on 2023-03-09	urn:lsid:marinespecies.org:taxname:173132	1.0			0.0		exact	2015-10-13T10:34:41.473Z	Edwardsia meridionalis
242598	https://www.marinespecies.org/aphia.php?p=taxdetails&id=242598	Enhydra lutris	(Linnaeus, 1758)	accepted		220	Species	242598	Enhydra lutris	(Linnaeus, 1758)	242597	Animalia	Chordata	Mammalia	Carnivora	Mustelidae	Enhydra	WoRMS (2023). Enhydra lutris (Linnaeus, 1758). Accessed at: https://www.marinespecies.org/aphia.php?p=taxdetails&id=242598 on 2023-03-09	urn:lsid:marinespecies.org:taxname:242598	1.0					exact	2010-05-20T10:09:49.870Z	Enhydra lutris
386274	https://www.marinespecies.org/aphia.php?p=taxdetails&id=386274	Enoplochiton niger	(Barnes, 1824)	accepted		220	Species	386274	Enoplochiton niger	(Barnes, 1824)	385562	Animalia	Mollusca	Polyplacophora	Chitonida	Chitonidae	Enoplochiton	MolluscaBase eds. (2023). MolluscaBase. Enoplochiton niger (Barnes, 1824). Accessed through: World Register of Marine Species at: https://www.marinespecies.org/aphia.php?p=taxdetails&id=386274 on 2023-03-09	urn:lsid:marinespecies.org:taxname:386274	1.0					exact	2009-03-23T08:24:45.870Z	enoplochiton niger
237298	https://www.marinespecies.org/aphia.php?p=taxdetails&id=237298	Epimeria georgiana	Schellenberg, 1931	superseded combination		220	Species	1053437	Epimeria (Hoplepimeria) georgiana	Schellenberg, 1931	101506	Animalia	Arthropoda	Malacostraca	Amphipoda	Epimeriidae	Epimeria	Horton, T.; Lowry, J.; De Broyer, C.; Bellan-Santini, D.; Copilaș-Ciocianu, D.; Corbari, L.; Costello, M.J.; Daneliya, M.; Dauvin, J.-C.; Fišer, C.; Gasca, R.; Grabowski, M.; Guerra-García, J.M.; Hendrycks, E.; Hughes, L.; Jaume, D.; Jazdzewski, K.; Kim, Y.-H.; King, R.; Krapp-Schickel, T.; LeCroy, S.; Lörz, A.-N.; Mamos, T.; Senna, A.R.; Serejo, C.; Souza-Filho, J.F.; Tandberg, A.H.; Thomas, J.D…	urn:lsid:marinespecies.org:taxname:237298	1.0	0.0	0.0	0.0		exact	2022-05-19T09:01:08.110Z	Epimeria georgiana
237481	https://www.marinespecies.org/aphia.php?p=taxdetails&id=237481	Epimeria macrodonta	Walker, 1906	superseded combination		220	Species	1053391	Epimeria (Drakepimeria) macrodonta	Walker, 1906	101506	Animalia	Arthropoda	Malacostraca	Amphipoda	Epimeriidae	Epimeria	Horton, T.; Lowry, J.; De Broyer, C.; Bellan-Santini, D.; Copilaș-Ciocianu, D.; Corbari, L.; Costello, M.J.; Daneliya, M.; Dauvin, J.-C.; Fišer, C.; Gasca, R.; Grabowski, M.; Guerra-García, J.M.; Hendrycks, E.; Hughes, L.; Jaume, D.; Jazdzewski, K.; Kim, Y.-H.; King, R.; Krapp-Schickel, T.; LeCroy, S.; Lörz, A.-N.; Mamos, T.; Senna, A.R.; Serejo, C.; Souza-Filho, J.F.; Tandberg, A.H.; Thomas, J.D…	urn:lsid:marinespecies.org:taxname:237481	1.0	0.0	0.0	0.0		exact	2022-05-19T09:01:08.110Z	Epimeria macrodonta
237225	https://www.marinespecies.org/aphia.php?p=taxdetails&id=237225	Epimeria robusta	K.H. Barnard, 1930	superseded combination		220	Species	1053434	Epimeria (Hoplepimeria) robusta	K.H. Barnard, 1930	101506	Animalia	Arthropoda	Malacostraca	Amphipoda	Epimeriidae	Epimeria	Horton, T.; Lowry, J.; De Broyer, C.; Bellan-Santini, D.; Copilaș-Ciocianu, D.; Corbari, L.; Costello, M.J.; Daneliya, M.; Dauvin, J.-C.; Fišer, C.; Gasca, R.; Grabowski, M.; Guerra-García, J.M.; Hendrycks, E.; Hughes, L.; Jaume, D.; Jazdzewski, K.; Kim, Y.-H.; King, R.; Krapp-Schickel, T.; LeCroy, S.; Lörz, A.-N.; Mamos, T.; Senna, A.R.; Serejo, C.; Souza-Filho, J.F.; Tandberg, A.H.; Thomas, J.D…	urn:lsid:marinespecies.org:taxname:237225	1.0	0.0	0.0	0.0		exact	2022-05-19T09:01:08.110Z	Epimeria robusta
237000	https://www.marinespecies.org/aphia.php?p=taxdetails&id=237000	Epimeria rubrieques	De Broyer & Klages, 1991	superseded combination		220	Species	1053431	Epimeria (Hoplepimeria) rubrieques	De Broyer & Klages, 1991	101506	Animalia	Arthropoda	Malacostraca	Amphipoda	Epimeriidae	Epimeria	Horton, T.; Lowry, J.; De Broyer, C.; Bellan-Santini, D.; Copilaș-Ciocianu, D.; Corbari, L.; Costello, M.J.; Daneliya, M.; Dauvin, J.-C.; Fišer, C.; Gasca, R.; Grabowski, M.; Guerra-García, J.M.; Hendrycks, E.; Hughes, L.; Jaume, D.; Jazdzewski, K.; Kim, Y.-H.; King, R.; Krapp-Schickel, T.; LeCroy, S.; Lörz, A.-N.; Mamos, T.; Senna, A.R.; Serejo, C.; Souza-Filho, J.F.; Tandberg, A.H.; Thomas, J.D…	urn:lsid:marinespecies.org:taxname:237000	1.0	0.0	0.0	0.0		exact	2022-05-19T09:01:08.110Z	Epimeria rubrieques
237338	https://www.marinespecies.org/aphia.php?p=taxdetails&id=237338	Epimeria similis	Chevreux, 1912	superseded combination		220	Species	1053394	Epimeria (Drakepimeria) similis	Chevreux, 1912	101506	Animalia	Arthropoda	Malacostraca	Amphipoda	Epimeriidae	Epimeria	Horton, T.; Lowry, J.; De Broyer, C.; Bellan-Santini, D.; Copilaș-Ciocianu, D.; Corbari, L.; Costello, M.J.; Daneliya, M.; Dauvin, J.-C.; Fišer, C.; Gasca, R.; Grabowski, M.; Guerra-García, J.M.; Hendrycks, E.; Hughes, L.; Jaume, D.; Jazdzewski, K.; Kim, Y.-H.; King, R.; Krapp-Schickel, T.; LeCroy, S.; Lörz, A.-N.; Mamos, T.; Senna, A.R.; Serejo, C.; Souza-Filho, J.F.; Tandberg, A.H.; Thomas, J.D…	urn:lsid:marinespecies.org:taxname:237338	1.0	0.0	0.0	0.0		exact	2022-05-19T09:01:08.110Z	Epimeria similis
237042	https://www.marinespecies.org/aphia.php?p=taxdetails&id=237042	Epimeriella walkeri	K.H. Barnard, 1930	superseded combination		220	Species	1053390	Epimeria (Laevepimeria) walkeri	(K.H. Barnard, 1930)	176995	Animalia	Arthropoda	Malacostraca	Amphipoda	Epimeriidae	Epimeriella	Horton, T.; Lowry, J.; De Broyer, C.; Bellan-Santini, D.; Copilaș-Ciocianu, D.; Corbari, L.; Costello, M.J.; Daneliya, M.; Dauvin, J.-C.; Fišer, C.; Gasca, R.; Grabowski, M.; Guerra-García, J.M.; Hendrycks, E.; Hughes, L.; Jaume, D.; Jazdzewski, K.; Kim, Y.-H.; King, R.; Krapp-Schickel, T.; LeCroy, S.; Lörz, A.-N.; Mamos, T.; Senna, A.R.; Serejo, C.; Souza-Filho, J.F.; Tandberg, A.H.; Thomas, J.D…	urn:lsid:marinespecies.org:taxname:237042	1.0	0.0	0.0	0.0		exact	2022-05-19T09:01:08.110Z	Epimeriella walkeri
157669	https://www.marinespecies.org/aphia.php?p=taxdetails&id=157669	Epischura lacustris	Forbes S.A., 1882	accepted		220	Species	157669	Epischura lacustris	Forbes S.A., 1882	157667	Animalia	Arthropoda	Copepoda	Calanoida	Temoridae	Epischura	Walter, T.C.; Boxshall, G. (2023). World of Copepods Database. Epischura lacustris Forbes S.A., 1882. Accessed through: World Register of Marine Species at: https://www.marinespecies.org/aphia.php?p=taxdetails&id=157669 on 2023-03-09	urn:lsid:marinespecies.org:taxname:157669	0.0	1.0	1.0	0.0		phonetic	2017-03-09T10:47:43.677Z	Epishura lacustris
160302	https://www.marinespecies.org/aphia.php?p=taxdetails&id=160302	Epitonium rupicola	(Kurtz, 1860)	superseded combination		220	Species	524035	Gyroscala rupicola	(Kurtz, 1860)	137943	Animalia	Mollusca	Gastropoda	[unassigned] Caenogastropoda	Epitoniidae	Epitonium	MolluscaBase eds. (2023). MolluscaBase. Epitonium rupicola (Kurtz, 1860). Accessed through: World Register of Marine Species at: https://www.marinespecies.org/aphia.php?p=taxdetails&id=160302 on 2023-03-09	urn:lsid:marinespecies.org:taxname:160302	1.0					exact	2022-08-19T16:23:50.753Z	Epitonium rupicola
137079	https://www.marinespecies.org/aphia.php?p=taxdetails&id=137079	Erignathus barbatus	(Erxleben, 1777)	accepted		220	Species	137079	Erignathus barbatus	(Erxleben, 1777)	137007	Animalia	Chordata	Mammalia	Carnivora	Phocidae	Erignathus	WoRMS (2023). Erignathus barbatus (Erxleben, 1777). Accessed at: https://www.marinespecies.org/aphia.php?p=taxdetails&id=137079 on 2023-03-09	urn:lsid:marinespecies.org:taxname:137079	1.0			0.0		exact	2018-10-26T12:44:10.770Z	Erignathus barbatus
422068	https://www.marinespecies.org/aphia.php?p=taxdetails&id=422068	Eriphia gonagra	(Fabricius, 1781)	accepted		220	Species	422068	Eriphia gonagra	(Fabricius, 1781)	106933	Animalia	Arthropoda	Malacostraca	Decapoda	Eriphiidae	Eriphia	WoRMS (2023). Eriphia gonagra (Fabricius, 1781). Accessed at: https://www.marinespecies.org/aphia.php?p=taxdetails&id=422068 on 2023-03-09	urn:lsid:marinespecies.org:taxname:422068	1.0	0.0	0.0	0.0	0.0	exact	2022-07-08T08:34:34.083Z	Eriphia gonagra
107409	https://www.marinespecies.org/aphia.php?p=taxdetails&id=107409	Eriphia verrucosa	(Forskål, 1775)	accepted		220	Species	107409	Eriphia verrucosa	(Forskål, 1775)	106933	Animalia	Arthropoda	Malacostraca	Decapoda	Eriphiidae	Eriphia	WoRMS (2023). Eriphia verrucosa (Forskål, 1775). Accessed at: https://www.marinespecies.org/aphia.php?p=taxdetails&id=107409 on 2023-03-09	urn:lsid:marinespecies.org:taxname:107409	1.0	0.0	0.0	0.0	0.0	exact	2022-03-16T12:57:42.033Z	Eriphia verrucosa
137112	https://www.marinespecies.org/aphia.php?p=taxdetails&id=137112	Eschrichtius robustus	(Lilljeborg, 1861)	accepted		220	Species	137112	Eschrichtius robustus	(Lilljeborg, 1861)	137027	Animalia	Chordata	Mammalia	Cetartiodactyla	Eschrichtiidae	Eschrichtius	Fordyce, E.; Perrin, W.F. (2023). World Cetacea Database. Eschrichtius robustus (Lilljeborg, 1861). Accessed through: World Register of Marine Species at: https://www.marinespecies.org/aphia.php?p=taxdetails&id=137112 on 2023-03-09	urn:lsid:marinespecies.org:taxname:137112	1.0			0.0		exact	2008-08-20T11:25:36.853Z	Eschrichtius robustus
130616	https://www.marinespecies.org/aphia.php?p=taxdetails&id=130616	Eteone longa	(Fabricius, 1780)	accepted		220	Species	130616	Eteone longa	(Fabricius, 1780)	129443	Animalia	Annelida	Polychaeta	Phyllodocida	Phyllodocidae	Eteone	Read, G.; Fauchald, K. (Ed.) (2023). World Polychaeta Database. Eteone longa (Fabricius, 1780). Accessed through: World Register of Marine Species at: https://www.marinespecies.org/aphia.php?p=taxdetails&id=130616 on 2023-03-09	urn:lsid:marinespecies.org:taxname:130616	1.0	0.0	0.0	0.0	0.0	exact	2008-03-26T11:36:43.420Z	Eteone longa
159023	https://www.marinespecies.org/aphia.php?p=taxdetails&id=159023	Eubalaena glacialis	(Müller, 1776)	accepted		220	Species	159023	Eubalaena glacialis	(Müller, 1776)	159022	Animalia	Chordata	Mammalia	Cetartiodactyla	Balaenidae	Eubalaena	Fordyce, E.; Perrin, W.F. (2023). World Cetacea Database. Eubalaena glacialis (Müller, 1776). Accessed through: World Register of Marine Species at: https://www.marinespecies.org/aphia.php?p=taxdetails&id=159023 on 2023-03-09	urn:lsid:marinespecies.org:taxname:159023	1.0			0.0		exact	2009-03-27T18:47:43.400Z	Eubalaena glacialis
196778	https://www.marinespecies.org/aphia.php?p=taxdetails&id=196778	Eucalanus pileatus	Giesbrecht, 1888	unaccepted		220	Species	104547	Subeucalanus pileatus	(Giesbrecht, 1888)	104171	Animalia	Arthropoda	Copepoda	Calanoida	Eucalanidae	Eucalanus	Walter, T.C.; Boxshall, G. (2023). World of Copepods Database. Eucalanus pileatus Giesbrecht, 1888. Accessed through: World Register of Marine Species at: https://www.marinespecies.org/aphia.php?p=taxdetails&id=196778 on 2023-03-09	urn:lsid:marinespecies.org:taxname:196778	1.0	0.0	0.0	0.0		exact	2010-02-14T16:34:01.097Z	Eucalanus pileatus
119916	https://www.marinespecies.org/aphia.php?p=taxdetails&id=119916	Eucopia australis	Dana, 1852	accepted		220	Species	119916	Eucopia australis	Dana, 1852	119825	Animalia	Arthropoda	Malacostraca	Lophogastrida	Eucopiidae	Eucopia	Mees, J.; Meland, K. (Eds) (2012 onwards). World List of Lophogastrida, Stygiomysida and Mysida. Eucopia australis Dana, 1852. Accessed through: World Register of Marine Species at: https://www.marinespecies.org/aphia.php?p=taxdetails&id=119916 on 2023-03-09	urn:lsid:marinespecies.org:taxname:119916	1.0	0.0	0.0	0.0		exact	2004-12-21T15:54:05Z	Eucopia australis
174428	https://www.marinespecies.org/aphia.php?p=taxdetails&id=174428	Eulagisca gigantea	Monro, 1939	accepted		220	Species	174428	Eulagisca gigantea	Monro, 1939	174425	Animalia	Annelida	Polychaeta	Phyllodocida	Polynoidae	Eulagisca	Read, G.; Fauchald, K. (Ed.) (2023). World Polychaeta Database. Eulagisca gigantea Monro, 1939. Accessed through: World Register of Marine Species at: https://www.marinespecies.org/aphia.php?p=taxdetails&id=174428 on 2023-03-09	urn:lsid:marinespecies.org:taxname:174428	1.0	0.0	0.0	0.0	0.0	exact	2008-03-26T11:36:43.420Z	Eulagisca gigantea
254999	https://www.marinespecies.org/aphia.php?p=taxdetails&id=254999	Eumetopias jubatus	(Schreber, 1776)	accepted		220	Species	254999	Eumetopias jubatus	(Schreber, 1776)	254998	Animalia	Chordata	Mammalia	Carnivora	Otariidae	Eumetopias	WoRMS (2023). Eumetopias jubatus (Schreber, 1776). Accessed at: https://www.marinespecies.org/aphia.php?p=taxdetails&id=254999 on 2023-03-09	urn:lsid:marinespecies.org:taxname:254999	1.0					exact	2010-05-20T10:09:49.870Z	Eumetopias jubatus
174435	https://www.marinespecies.org/aphia.php?p=taxdetails&id=174435	Eunoe hartmanae	(Uschakov, 1962)	accepted		220	Species	174435	Eunoe hartmanae	(Uschakov, 1962)	129487	Animalia	Annelida	Polychaeta	Phyllodocida	Polynoidae	Eunoe	Read, G.; Fauchald, K. (Ed.) (2023). World Polychaeta Database. Eunoe hartmanae (Uschakov, 1962). Accessed through: World Register of Marine Species at: https://www.marinespecies.org/aphia.php?p=taxdetails&id=174435 on 2023-03-09	urn:lsid:marinespecies.org:taxname:174435	1.0	0.0	0.0	0.0		exact	2018-02-18T23:43:19.447Z	Eunoe hartmanae
174439	https://www.marinespecies.org/aphia.php?p=taxdetails&id=174439	Eunoe spica	Hartman, 1978	unaccepted		220	Species	236658	Antarctinoe spicoides	(Hartmann-Schröder, 1986)	129487	Animalia	Annelida	Polychaeta	Phyllodocida	Polynoidae	Eunoe	Read, G.; Fauchald, K. (Ed.) (2023). World Polychaeta Database. Eunoe spica Hartman, 1978. Accessed through: World Register of Marine Species at: https://www.marinespecies.org/aphia.php?p=taxdetails&id=174439 on 2023-03-09	urn:lsid:marinespecies.org:taxname:174439	1.0	0.0	0.0	0.0	0.0	exact	2019-02-06T22:09:10.520Z	Eunoe spica
174442	https://www.marinespecies.org/aphia.php?p=taxdetails&id=174442	Eunoe spica spicoides	Hartmann-Schröder, 1986	unaccepted		230	Subspecies	236658	Antarctinoe spicoides	(Hartmann-Schröder, 1986)	174439	Animalia	Annelida	Polychaeta	Phyllodocida	Polynoidae	Eunoe	Read, G.; Fauchald, K. (Ed.) (2023). World Polychaeta Database. Eunoe spica spicoides Hartmann-Schröder, 1986. Accessed through: World Register of Marine Species at: https://www.marinespecies.org/aphia.php?p=taxdetails&id=174442 on 2023-03-09	urn:lsid:marinespecies.org:taxname:174442	1.0	0.0	0.0	0.0	0.0	exact	2019-06-14T00:27:13.703Z	Eunoe spica spicoides
236218	https://www.marinespecies.org/aphia.php?p=taxdetails&id=236218	Euphausia frigida	Hansen, 1911	accepted		220	Species	236218	Euphausia frigida	Hansen, 1911	110673	Animalia	Arthropoda	Malacostraca	Euphausiacea	Euphausiidae	Euphausia	Siegel, V. (Ed) (2023). World Euphausiacea Database. Euphausia frigida Hansen, 1911. Accessed through: World Register of Marine Species at: https://www.marinespecies.org/aphia.php?p=taxdetails&id=236218 on 2023-03-09	urn:lsid:marinespecies.org:taxname:236218	1.0					exact	2010-03-02T17:11:18.233Z	Euphausia frigida
236217	https://www.marinespecies.org/aphia.php?p=taxdetails&id=236217	Euphausia superba	Dana, 1850	accepted		220	Species	236217	Euphausia superba	Dana, 1850	110673	Animalia	Arthropoda	Malacostraca	Euphausiacea	Euphausiidae	Euphausia	Siegel, V. (Ed) (2023). World Euphausiacea Database. Euphausia superba Dana, 1850. Accessed through: World Register of Marine Species at: https://www.marinespecies.org/aphia.php?p=taxdetails&id=236217 on 2023-03-09	urn:lsid:marinespecies.org:taxname:236217	1.0					exact	2010-03-02T17:11:18.233Z	Euphausia superba
422075	https://www.marinespecies.org/aphia.php?p=taxdetails&id=422075	Eurypanopeus abbreviatus	(Stimpson, 1860)	accepted		220	Species	422075	Eurypanopeus abbreviatus	(Stimpson, 1860)	158415	Animalia	Arthropoda	Malacostraca	Decapoda	Panopeidae	Eurypanopeus	WoRMS (2023). Eurypanopeus abbreviatus (Stimpson, 1860). Accessed at: https://www.marinespecies.org/aphia.php?p=taxdetails&id=422075 on 2023-03-09	urn:lsid:marinespecies.org:taxname:422075	1.0	0.0	0.0	0.0	0.0	phonetic	2022-04-03T14:40:10.570Z	Eurypanopeus abreviatus
104872	https://www.marinespecies.org/aphia.php?p=taxdetails&id=104872	Eurytemora affinis	(Poppe, 1880)	unaccepted		220	Species	1416974	Eurytemora affinis affinis	(Poppe, 1880)	104240	Animalia	Arthropoda	Copepoda	Calanoida	Temoridae	Eurytemora	Walter, T.C.; Boxshall, G. (2023). World of Copepods Database. Eurytemora affinis (Poppe, 1880). Accessed through: World Register of Marine Species at: https://www.marinespecies.org/aphia.php?p=taxdetails&id=104872 on 2023-03-09	urn:lsid:marinespecies.org:taxname:104872	1.0	1.0	0.0	0.0		exact	2020-01-26T13:09:26.250Z	Eurytemora affinis
104873	https://www.marinespecies.org/aphia.php?p=taxdetails&id=104873	Eurytemora americana	Williams, 1906	accepted		220	Species	104873	Eurytemora americana	Williams, 1906	104240	Animalia	Arthropoda	Copepoda	Calanoida	Temoridae	Eurytemora	Walter, T.C.; Boxshall, G. (2023). World of Copepods Database. Eurytemora americana Williams, 1906. Accessed through: World Register of Marine Species at: https://www.marinespecies.org/aphia.php?p=taxdetails&id=104873 on 2023-03-09	urn:lsid:marinespecies.org:taxname:104873	1.0	1.0	0.0	0.0		exact	2014-06-30T16:37:48.410Z	Eurytemora americana
157670	https://www.marinespecies.org/aphia.php?p=taxdetails&id=157670	Eurytemora herdmani	Thompson I.C. & Scott A., 1897 in Thompson, Scott & Herdman, 1897	accepted		220	Species	157670	Eurytemora herdmani	Thompson I.C. & Scott A., 1897 in Thompson, Scott & Herdman, 1897	104240	Animalia	Arthropoda	Copepoda	Calanoida	Temoridae	Eurytemora	Walter, T.C.; Boxshall, G. (2023). World of Copepods Database. Eurytemora herdmani Thompson I.C. & Scott A., 1897 in Thompson, Scott & Herdman, 1897. Accessed through: World Register of Marine Species at: https://www.marinespecies.org/aphia.php?p=taxdetails&id=157670 on 2023-03-09	urn:lsid:marinespecies.org:taxname:157670	0.0	1.0	0.0	0.0		exact	2016-03-18T13:10:49.570Z	Eurytemora herdmani
102563	https://www.marinespecies.org/aphia.php?p=taxdetails&id=102563	Eurythenes gryllus	(Lichtenstein in Mandt, 1822)	accepted		220	Species	102563	Eurythenes gryllus	(Lichtenstein in Mandt, 1822)	101607	Animalia	Arthropoda	Malacostraca	Amphipoda	Eurytheneidae	Eurythenes	Horton, T.; Lowry, J.; De Broyer, C.; Bellan-Santini, D.; Copilaș-Ciocianu, D.; Corbari, L.; Costello, M.J.; Daneliya, M.; Dauvin, J.-C.; Fišer, C.; Gasca, R.; Grabowski, M.; Guerra-García, J.M.; Hendrycks, E.; Hughes, L.; Jaume, D.; Jazdzewski, K.; Kim, Y.-H.; King, R.; Krapp-Schickel, T.; LeCroy, S.; Lörz, A.-N.; Mamos, T.; Senna, A.R.; Serejo, C.; Souza-Filho, J.F.; Tandberg, A.H.; Thomas, J.D…	urn:lsid:marinespecies.org:taxname:102563	1.0	0.0	0.0	0.0	0.0	exact	2021-05-31T12:49:16.903Z	Eurythenes gryllus
237677	https://www.marinespecies.org/aphia.php?p=taxdetails&id=237677	Eusirus perdentatus	Chevreux, 1912	accepted		220	Species	237677	Eusirus perdentatus	Chevreux, 1912	101519	Animalia	Arthropoda	Malacostraca	Amphipoda	Eusiridae	Eusirus	Horton, T.; Lowry, J.; De Broyer, C.; Bellan-Santini, D.; Copilaș-Ciocianu, D.; Corbari, L.; Costello, M.J.; Daneliya, M.; Dauvin, J.-C.; Fišer, C.; Gasca, R.; Grabowski, M.; Guerra-García, J.M.; Hendrycks, E.; Hughes, L.; Jaume, D.; Jazdzewski, K.; Kim, Y.-H.; King, R.; Krapp-Schickel, T.; LeCroy, S.; Lörz, A.-N.; Mamos, T.; Senna, A.R.; Serejo, C.; Souza-Filho, J.F.; Tandberg, A.H.; Thomas, J.D…	urn:lsid:marinespecies.org:taxname:237677	1.0	0.0	0.0	0.0	0.0	exact	2021-03-17T11:42:54.283Z	Eusirus perdentatus
116162	https://www.marinespecies.org/aphia.php?p=taxdetails&id=116162	Euterpina acutifrons	(Dana, 1847)	accepted		220	Species	116162	Euterpina acutifrons	(Dana, 1847)	115348	Animalia	Arthropoda	Copepoda	Harpacticoida	Tachidiidae	Euterpina	Walter, T.C.; Boxshall, G. (2023). World of Copepods Database. Euterpina acutifrons (Dana, 1847). Accessed through: World Register of Marine Species at: https://www.marinespecies.org/aphia.php?p=taxdetails&id=116162 on 2023-03-09	urn:lsid:marinespecies.org:taxname:116162	1.0	1.0	0.0	0.0		exact	2004-12-21T15:54:05Z	Euterpina acutifrons
106273	https://www.marinespecies.org/aphia.php?p=taxdetails&id=106273	Evadne nordmanni	Lovén, 1836	accepted		220	Species	106273	Evadne nordmanni	Lovén, 1836	106267	Animalia	Arthropoda	Branchiopoda	Onychopoda	Podonidae	Evadne	WoRMS (2023). Evadne nordmanni Lovén, 1836. Accessed at: https://www.marinespecies.org/aphia.php?p=taxdetails&id=106273 on 2023-03-09	urn:lsid:marinespecies.org:taxname:106273	1.0	0.0	0.0	0.0		exact	2010-09-16T14:33:39.670Z	Evadne nordmanni
128813	https://www.marinespecies.org/aphia.php?p=taxdetails&id=128813	Farranula gracilis	(Dana, 1849)	accepted		220	Species	128813	Farranula gracilis	(Dana, 1849)	128636	Animalia	Arthropoda	Copepoda	Cyclopoida	Corycaeidae	Farranula	Walter, T.C.; Boxshall, G. (2023). World of Copepods Database. Farranula gracilis (Dana, 1849). Accessed through: World Register of Marine Species at: https://www.marinespecies.org/aphia.php?p=taxdetails&id=128813 on 2023-03-09	urn:lsid:marinespecies.org:taxname:128813	1.0	0.0	0.0	0.0		exact	2008-04-08T13:01:33.783Z	Farranula gracilis
235761	https://www.marinespecies.org/aphia.php?p=taxdetails&id=235761	Favella ehrenbergii	(Claparède & Lachmann, 1858) Jörgensen, 1924	accepted		220	Species	235761	Favella ehrenbergii	(Claparède & Lachmann, 1858) Jörgensen, 1924	172431	Chromista	Ciliophora	Oligotrichea	Choreotrichida	Ptychocylididae	Favella	Xu, K.; Agatha, S. & Dolan, J. (2023). World Ciliophora Database. Favella ehrenbergii (Claparède & Lachmann, 1858) Jörgensen, 1924. Accessed through: World Register of Marine Species at: https://www.marinespecies.org/aphia.php?p=taxdetails&id=235761 on 2023-03-09	urn:lsid:marinespecies.org:taxname:235761	1.0	0.0	0.0	0.0		exact	2013-06-28T06:25:03.423Z	Favella ehrenbergii
417252	https://www.marinespecies.org/aphia.php?p=taxdetails&id=417252	Favella taraikaensis	Hada, 1932	unaccepted	junior synonym	220	Species	732665	Schmidingerella taraikaensis	Hada, 1932 (Agatha & Strüder-Kypke, 2012)	172431	Chromista	Ciliophora	Oligotrichea	Choreotrichida	Ptychocylididae	Favella	Xu, K.; Agatha, S. & Dolan, J. (2023). World Ciliophora Database. Favella taraikaensis Hada, 1932. Accessed through: World Register of Marine Species at: https://www.marinespecies.org/aphia.php?p=taxdetails&id=417252 on 2023-03-09	urn:lsid:marinespecies.org:taxname:417252	1.0	0.0	0.0	0.0		near_1	2013-06-22T06:15:01.457Z	Favella taraikansis
137095	https://www.marinespecies.org/aphia.php?p=taxdetails&id=137095	Feresa attenuata	Gray, 1874	accepted		220	Species	137095	Feresa attenuata	Gray, 1874	137016	Animalia	Chordata	Mammalia	Cetartiodactyla	Delphinidae	Feresa	Fordyce, E.; Perrin, W.F. (2023). World Cetacea Database. Feresa attenuata Gray, 1874. Accessed through: World Register of Marine Species at: https://www.marinespecies.org/aphia.php?p=taxdetails&id=137095 on 2023-03-09	urn:lsid:marinespecies.org:taxname:137095	1.0			0.0		exact	2008-08-20T11:25:36.853Z	Feresa attenuata
570480	https://www.marinespecies.org/aphia.php?p=taxdetails&id=570480	Fissurella costata	Lesson, 1831	accepted		220	Species	570480	Fissurella costata	Lesson, 1831	138013	Animalia	Mollusca	Gastropoda	Lepetellida	Fissurellidae	Fissurella	MolluscaBase eds. (2023). MolluscaBase. Fissurella costata Lesson, 1831. Accessed through: World Register of Marine Species at: https://www.marinespecies.org/aphia.php?p=taxdetails&id=570480 on 2023-03-09	urn:lsid:marinespecies.org:taxname:570480	1.0					exact	2011-04-21T05:06:27.010Z	fissurella costata
570517	https://www.marinespecies.org/aphia.php?p=taxdetails&id=570517	Fissurella crassa	Lamarck, 1822	accepted		220	Species	570517	Fissurella crassa	Lamarck, 1822	138013	Animalia	Mollusca	Gastropoda	Lepetellida	Fissurellidae	Fissurella	MolluscaBase eds. (2023). MolluscaBase. Fissurella crassa Lamarck, 1822. Accessed through: World Register of Marine Species at: https://www.marinespecies.org/aphia.php?p=taxdetails&id=570517 on 2023-03-09	urn:lsid:marinespecies.org:taxname:570517	1.0					exact	2011-04-21T05:06:27.010Z	fissurella crassa
570478	https://www.marinespecies.org/aphia.php?p=taxdetails&id=570478	Fissurella cumingi	Reeve, 1849	accepted		220	Species	570478	Fissurella cumingi	Reeve, 1849	138013	Animalia	Mollusca	Gastropoda	Lepetellida	Fissurellidae	Fissurella	MolluscaBase eds. (2023). MolluscaBase. Fissurella cumingi Reeve, 1849. Accessed through: World Register of Marine Species at: https://www.marinespecies.org/aphia.php?p=taxdetails&id=570478 on 2023-03-09	urn:lsid:marinespecies.org:taxname:570478	1.0					phonetic	2011-04-21T05:06:27.010Z	fissurella cummingii
570515	https://www.marinespecies.org/aphia.php?p=taxdetails&id=570515	Fissurella limbata	G. B. Sowerby I, 1835	accepted		220	Species	570515	Fissurella limbata	G. B. Sowerby I, 1835	138013	Animalia	Mollusca	Gastropoda	Lepetellida	Fissurellidae	Fissurella	MolluscaBase eds. (2023). MolluscaBase. Fissurella limbata G. B. Sowerby I, 1835. Accessed through: World Register of Marine Species at: https://www.marinespecies.org/aphia.php?p=taxdetails&id=570515 on 2023-03-09	urn:lsid:marinespecies.org:taxname:570515	1.0					exact	2011-04-21T05:06:27.010Z	fissurella limbata
570469	https://www.marinespecies.org/aphia.php?p=taxdetails&id=570469	Fissurella maxima	G. B. Sowerby I, 1834	accepted		220	Species	570469	Fissurella maxima	G. B. Sowerby I, 1834	138013	Animalia	Mollusca	Gastropoda	Lepetellida	Fissurellidae	Fissurella	MolluscaBase eds. (2023). MolluscaBase. Fissurella maxima G. B. Sowerby I, 1834. Accessed through: World Register of Marine Species at: https://www.marinespecies.org/aphia.php?p=taxdetails&id=570469 on 2023-03-09	urn:lsid:marinespecies.org:taxname:570469	1.0					exact	2011-04-21T05:06:27.010Z	fissurella maxima
527556	https://www.marinespecies.org/aphia.php?p=taxdetails&id=527556	Fissurella picta	(Gmelin, 1791)	accepted		220	Species	527556	Fissurella picta	(Gmelin, 1791)	138013	Animalia	Mollusca	Gastropoda	Lepetellida	Fissurellidae	Fissurella	MolluscaBase eds. (2023). MolluscaBase. Fissurella picta (Gmelin, 1791). Accessed through: World Register of Marine Species at: https://www.marinespecies.org/aphia.php?p=taxdetails&id=527556 on 2023-03-09	urn:lsid:marinespecies.org:taxname:527556	1.0	0.0	0.0	0.0		exact	2010-09-30T11:37:55.750Z	fissurella picta
570521	https://www.marinespecies.org/aphia.php?p=taxdetails&id=570521	Fissurella pulchra	G. B. Sowerby I, 1834	accepted		220	Species	570521	Fissurella pulchra	G. B. Sowerby I, 1834	138013	Animalia	Mollusca	Gastropoda	Lepetellida	Fissurellidae	Fissurella	MolluscaBase eds. (2023). MolluscaBase. Fissurella pulchra G. B. Sowerby I, 1834. Accessed through: World Register of Marine Species at: https://www.marinespecies.org/aphia.php?p=taxdetails&id=570521 on 2023-03-09	urn:lsid:marinespecies.org:taxname:570521	1.0					phonetic	2011-04-21T05:06:27.010Z	fissurella puhlcra
135396	https://www.marinespecies.org/aphia.php?p=taxdetails&id=135396	Forskalia	Kölliker, 1853	accepted		180	Genus	135396	Forskalia	Kölliker, 1853	135347	Animalia	Cnidaria	Hydrozoa	Siphonophorae	Forskaliidae	Forskalia	Schuchert, P. (2023). World Hydrozoa Database. Forskalia Kölliker, 1853. Accessed through: World Register of Marine Species at: https://www.marinespecies.org/aphia.php?p=taxdetails&id=135396 on 2023-03-09	urn:lsid:marinespecies.org:taxname:135396	1.0	0.0	0.0	0.0	0.0	exact	2017-10-09T13:52:58.303Z	Forskalia spp
843684	https://www.marinespecies.org/aphia.php?p=taxdetails&id=843684	Forskalia	H. Adams & A. Adams, 1854	unaccepted	preoccupied by <i>Forskalia</i> Kölliker, 1853 (Hydrozoa)	180	Genus	138590	Gibbula	Risso, 1826	443	Animalia	Mollusca	Gastropoda	Trochida	Trochidae	Forskalia	MolluscaBase eds. (2023). MolluscaBase. Forskalia H. Adams & A. Adams, 1854. Accessed through: World Register of Marine Species at: https://www.marinespecies.org/aphia.php?p=taxdetails&id=843684 on 2023-03-09	urn:lsid:marinespecies.org:taxname:843684	1.0					exact	2021-01-23T21:32:16.467Z	Forskalia spp
573696	https://www.marinespecies.org/aphia.php?p=taxdetails&id=573696	Fragilidium mexicanum	Balech, 1988	uncertain		220	Species	573696	Fragilidium mexicanum	Balech, 1988	109468	Chromista	Myzozoa	Dinophyceae	Gonyaulacales	Pyrophacaceae	Fragilidium	Guiry, M.D. & Guiry, G.M. (2023). AlgaeBase. World-wide electronic publication, National University of Ireland, Galway (taxonomic information republished from AlgaeBase with permission of M.D. Guiry). Fragilidium mexicanum Balech, 1988. Accessed through: World Register of Marine Species at: https://www.marinespecies.org/aphia.php?p=taxdetails&id=573696 on 2023-03-09	urn:lsid:marinespecies.org:taxname:573696	1.0			0.0		exact	2021-08-27T06:27:33.180Z	Fragilidium cf. mexicanum
109705	https://www.marinespecies.org/aphia.php?p=taxdetails&id=109705	Fragilidium subglobosum	(Stosch) Loeblich III, 1980	accepted		220	Species	109705	Fragilidium subglobosum	(Stosch) Loeblich III, 1980	109468	Chromista	Myzozoa	Dinophyceae	Gonyaulacales	Pyrophacaceae	Fragilidium	Guiry, M.D. & Guiry, G.M. (2023). AlgaeBase. World-wide electronic publication, National University of Ireland, Galway (taxonomic information republished from AlgaeBase with permission of M.D. Guiry). Fragilidium subglobosum (Stosch) Loeblich III, 1980. Accessed through: World Register of Marine Species at: https://www.marinespecies.org/aphia.php?p=taxdetails&id=109705 on 2023-03-09	urn:lsid:marinespecies.org:taxname:109705	1.0					exact	2019-07-12T06:20:28.783Z	Fragilidium subglobosum
175175	https://www.marinespecies.org/aphia.php?p=taxdetails&id=175175	Frontoserolis bouvieri	(Richardson, 1906)	unaccepted		220	Species	262988	Serolella bouvieri	(Richardson, 1906)	175170	Animalia	Arthropoda	Malacostraca	Isopoda	Serolidae	Frontoserolis	Boyko, C.B.; Bruce, N.L.; Hadfield, K.A.; Merrin, K.L.; Ota, Y.; Poore, G.C.B.; Taiti, S. (Eds) (2008 onwards). World Marine, Freshwater and Terrestrial Isopod Crustaceans database. Frontoserolis bouvieri (Richardson, 1906). Accessed through: World Register of Marine Species at: https://www.marinespecies.org/aphia.php?p=taxdetails&id=175175 on 2023-03-09	urn:lsid:marinespecies.org:taxname:175175	1.0	0.0	0.0	0.0	0.0	exact	2019-06-24T11:44:12.547Z	Frontoserolis bouvieri
126436	https://www.marinespecies.org/aphia.php?p=taxdetails&id=126436	Gadus morhua	Linnaeus, 1758	accepted		220	Species	126436	Gadus morhua	Linnaeus, 1758	125732	Animalia	Chordata	Teleostei	Gadiformes	Gadidae	Gadus	Froese, R. and D. Pauly. Editors. (2023). FishBase. Gadus morhua Linnaeus, 1758. Accessed through: World Register of Marine Species at: https://www.marinespecies.org/aphia.php?p=taxdetails&id=126436 on 2023-03-09	urn:lsid:marinespecies.org:taxname:126436	1.0	1.0	0.0	0.0		exact	2008-01-15T17:27:08.177Z	Gadus morhua
107155	https://www.marinespecies.org/aphia.php?p=taxdetails&id=107155	Galathea strigosa	(Linnaeus, 1761)	accepted		220	Species	107155	Galathea strigosa	(Linnaeus, 1761)	106834	Animalia	Arthropoda	Malacostraca	Decapoda	Galatheidae	Galathea	WoRMS (2023). Galathea strigosa (Linnaeus, 1761). Accessed at: https://www.marinespecies.org/aphia.php?p=taxdetails&id=107155 on 2023-03-09	urn:lsid:marinespecies.org:taxname:107155	1.0	0.0	0.0	0.0	0.0	exact	2022-01-25T12:27:41.977Z	Galathea strigosa
102251	https://www.marinespecies.org/aphia.php?p=taxdetails&id=102251	Gammarellus angulosus	(Rathke, 1843)	accepted		220	Species	102251	Gammarellus angulosus	(Rathke, 1843)	101533	Animalia	Arthropoda	Malacostraca	Amphipoda	Gammarellidae	Gammarellus	Horton, T.; Lowry, J.; De Broyer, C.; Bellan-Santini, D.; Copilaș-Ciocianu, D.; Corbari, L.; Costello, M.J.; Daneliya, M.; Dauvin, J.-C.; Fišer, C.; Gasca, R.; Grabowski, M.; Guerra-García, J.M.; Hendrycks, E.; Hughes, L.; Jaume, D.; Jazdzewski, K.; Kim, Y.-H.; King, R.; Krapp-Schickel, T.; LeCroy, S.; Lörz, A.-N.; Mamos, T.; Senna, A.R.; Serejo, C.; Souza-Filho, J.F.; Tandberg, A.H.; Thomas, J.D…	urn:lsid:marinespecies.org:taxname:102251	1.0	0.0	0.0	0.0	0.0	exact	2021-11-27T14:58:49.403Z	Gammarellus angulosus
102364	https://www.marinespecies.org/aphia.php?p=taxdetails&id=102364	Gammaropsis maculata	(Johnston, 1828)	accepted		220	Species	102364	Gammaropsis maculata	(Johnston, 1828)	101558	Animalia	Arthropoda	Malacostraca	Amphipoda	Photidae	Gammaropsis	Horton, T.; Lowry, J.; De Broyer, C.; Bellan-Santini, D.; Copilaș-Ciocianu, D.; Corbari, L.; Costello, M.J.; Daneliya, M.; Dauvin, J.-C.; Fišer, C.; Gasca, R.; Grabowski, M.; Guerra-García, J.M.; Hendrycks, E.; Hughes, L.; Jaume, D.; Jazdzewski, K.; Kim, Y.-H.; King, R.; Krapp-Schickel, T.; LeCroy, S.; Lörz, A.-N.; Mamos, T.; Senna, A.R.; Serejo, C.; Souza-Filho, J.F.; Tandberg, A.H.; Thomas, J.D…	urn:lsid:marinespecies.org:taxname:102364	1.0					exact	2004-12-21T15:54:05Z	Gammaropsis maculata
126505	https://www.marinespecies.org/aphia.php?p=taxdetails&id=126505	Gasterosteus aculeatus	Linnaeus, 1758	accepted		220	Species	126505	Gasterosteus aculeatus	Linnaeus, 1758	125775	Animalia	Chordata	Teleostei	Perciformes	Gasterosteidae	Gasterosteus	Froese, R. and D. Pauly. Editors. (2023). FishBase. Gasterosteus aculeatus Linnaeus, 1758. Accessed through: World Register of Marine Species at: https://www.marinespecies.org/aphia.php?p=taxdetails&id=126505 on 2023-03-09	urn:lsid:marinespecies.org:taxname:126505	1.0	1.0	1.0	0.0		exact	2017-07-20T07:00:16.353Z	Gasterosteus aculeatus
130749	https://www.marinespecies.org/aphia.php?p=taxdetails&id=130749	Gattyana cirrhosa	(Pallas, 1766)	accepted		220	Species	130749	Gattyana cirrhosa	(Pallas, 1766)	129488	Animalia	Annelida	Polychaeta	Phyllodocida	Polynoidae	Gattyana	Read, G.; Fauchald, K. (Ed.) (2023). World Polychaeta Database. Gattyana cirrhosa (Pallas, 1766). Accessed through: World Register of Marine Species at: https://www.marinespecies.org/aphia.php?p=taxdetails&id=130749 on 2023-03-09	urn:lsid:marinespecies.org:taxname:130749	1.0	0.0	0.0	0.0	0.0	exact	2008-03-26T11:36:43.420Z	Gattyana cirrhosa
314459	https://www.marinespecies.org/aphia.php?p=taxdetails&id=314459	Gilbertidia sigalutes	(Jordan & Starks, 1895)	unaccepted		220	Species	274679	Psychrolutes sigalutes	(Jordan & Starks, 1895)	269209	Animalia	Chordata	Teleostei	Perciformes	Psychrolutidae	Gilbertidia	Froese, R. and D. Pauly. Editors. (2023). FishBase. Gilbertidia sigalutes (Jordan & Starks, 1895). Accessed through: World Register of Marine Species at: https://www.marinespecies.org/aphia.php?p=taxdetails&id=314459 on 2023-03-09	urn:lsid:marinespecies.org:taxname:314459	1.0	0.0	0.0	0.0		exact	2008-02-28T13:41:07.550Z	Gilbertidia sigalutes
101977	https://www.marinespecies.org/aphia.php?p=taxdetails&id=101977	Gitana sarsi	Boeck, 1871	accepted		220	Species	101977	Gitana sarsi	Boeck, 1871	101452	Animalia	Arthropoda	Malacostraca	Amphipoda	Amphilochidae	Gitana	Horton, T.; Lowry, J.; De Broyer, C.; Bellan-Santini, D.; Copilaș-Ciocianu, D.; Corbari, L.; Costello, M.J.; Daneliya, M.; Dauvin, J.-C.; Fišer, C.; Gasca, R.; Grabowski, M.; Guerra-García, J.M.; Hendrycks, E.; Hughes, L.; Jaume, D.; Jazdzewski, K.; Kim, Y.-H.; King, R.; Krapp-Schickel, T.; LeCroy, S.; Lörz, A.-N.; Mamos, T.; Senna, A.R.; Serejo, C.; Souza-Filho, J.F.; Tandberg, A.H.; Thomas, J.D…	urn:lsid:marinespecies.org:taxname:101977	1.0	0.0	0.0	0.0		exact	2004-12-21T15:54:05Z	Gitana sarsi
137097	https://www.marinespecies.org/aphia.php?p=taxdetails&id=137097	Globicephala melas	(Traill, 1809)	accepted		220	Species	137097	Globicephala melas	(Traill, 1809)	137017	Animalia	Chordata	Mammalia	Cetartiodactyla	Delphinidae	Globicephala	Fordyce, E.; Perrin, W.F. (2023). World Cetacea Database. Globicephala melas (Traill, 1809). Accessed through: World Register of Marine Species at: https://www.marinespecies.org/aphia.php?p=taxdetails&id=137097 on 2023-03-09	urn:lsid:marinespecies.org:taxname:137097	1.0			0.0		exact	2008-08-20T11:25:36.853Z	Globicephala melas
174803	https://www.marinespecies.org/aphia.php?p=taxdetails&id=174803	Glyptonotus antarcticus	Eights, 1852	accepted		220	Species	174803	Glyptonotus antarcticus	Eights, 1852	174801	Animalia	Arthropoda	Malacostraca	Isopoda	Chaetiliidae	Glyptonotus	Boyko, C.B.; Bruce, N.L.; Hadfield, K.A.; Merrin, K.L.; Ota, Y.; Poore, G.C.B.; Taiti, S. (Eds) (2008 onwards). World Marine, Freshwater and Terrestrial Isopod Crustaceans database. Glyptonotus antarcticus Eights, 1852. Accessed through: World Register of Marine Species at: https://www.marinespecies.org/aphia.php?p=taxdetails&id=174803 on 2023-03-09	urn:lsid:marinespecies.org:taxname:174803	1.0	0.0	0.0	0.0	0.0	exact	2018-11-14T04:22:21.470Z	Glyptonotus antarcticus
174902	https://www.marinespecies.org/aphia.php?p=taxdetails&id=174902	Gnathia calva	Vanhöffen, 1914	unaccepted	basionym	220	Species	257105	Caecognathia calva	(Vanhöffen, 1914)	118437	Animalia	Arthropoda	Malacostraca	Isopoda	Gnathiidae	Gnathia	Boyko, C.B.; Bruce, N.L.; Hadfield, K.A.; Merrin, K.L.; Ota, Y.; Poore, G.C.B.; Taiti, S. (Eds) (2008 onwards). World Marine, Freshwater and Terrestrial Isopod Crustaceans database. Gnathia calva Vanhöffen, 1914. Accessed through: World Register of Marine Species at: https://www.marinespecies.org/aphia.php?p=taxdetails&id=174902 on 2023-03-09	urn:lsid:marinespecies.org:taxname:174902	1.0	0.0	0.0	0.0	0.0	exact	2012-11-23T11:36:36.307Z	Gnathia calva
237030	https://www.marinespecies.org/aphia.php?p=taxdetails&id=237030	Gnathiphimedia mandibularis	K.H. Barnard, 1930	accepted		220	Species	237030	Gnathiphimedia mandibularis	K.H. Barnard, 1930	177004	Animalia	Arthropoda	Malacostraca	Amphipoda	Iphimediidae	Gnathiphimedia	Horton, T.; Lowry, J.; De Broyer, C.; Bellan-Santini, D.; Copilaș-Ciocianu, D.; Corbari, L.; Costello, M.J.; Daneliya, M.; Dauvin, J.-C.; Fišer, C.; Gasca, R.; Grabowski, M.; Guerra-García, J.M.; Hendrycks, E.; Hughes, L.; Jaume, D.; Jazdzewski, K.; Kim, Y.-H.; King, R.; Krapp-Schickel, T.; LeCroy, S.; Lörz, A.-N.; Mamos, T.; Senna, A.R.; Serejo, C.; Souza-Filho, J.F.; Tandberg, A.H.; Thomas, J.D…	urn:lsid:marinespecies.org:taxname:237030	1.0	0.0	0.0	0.0		exact	2010-07-20T07:01:42.233Z	Gnathiphimedia mandibularis
325300	https://www.marinespecies.org/aphia.php?p=taxdetails&id=325300	Gonatus antarcticus	Lönnberg, 1898	accepted		220	Species	325300	Gonatus antarcticus	Lönnberg, 1898	138036	Animalia	Mollusca	Cephalopoda	Oegopsida	Gonatidae	Gonatus	MolluscaBase eds. (2023). MolluscaBase. Gonatus antarcticus Lönnberg, 1898. Accessed through: World Register of Marine Species at: https://www.marinespecies.org/aphia.php?p=taxdetails&id=325300 on 2023-03-09	urn:lsid:marinespecies.org:taxname:325300	1.0		0.0	0.0		exact	2016-06-07T22:21:19.770Z	Gonatus antarcticus
110035	https://www.marinespecies.org/aphia.php?p=taxdetails&id=110035	Gonyaulax polygramma	F.Stein, 1883	accepted		220	Species	110035	Gonyaulax polygramma	F.Stein, 1883	109519	Chromista	Myzozoa	Dinophyceae	Gonyaulacales	Gonyaulacaceae	Gonyaulax	Guiry, M.D. & Guiry, G.M. (2023). AlgaeBase. World-wide electronic publication, National University of Ireland, Galway (taxonomic information republished from AlgaeBase with permission of M.D. Guiry). Gonyaulax polygramma F.Stein, 1883. Accessed through: World Register of Marine Species at: https://www.marinespecies.org/aphia.php?p=taxdetails&id=110035 on 2023-03-09	urn:lsid:marinespecies.org:taxname:110035	1.0					phonetic	2019-10-04T07:04:14.930Z	Gonyaulax polygrama
109784	https://www.marinespecies.org/aphia.php?p=taxdetails&id=109784	Gymnodinium catenatum	H.W.Graham, 1943	accepted		220	Species	109784	Gymnodinium catenatum	H.W.Graham, 1943	109475	Chromista	Myzozoa	Dinophyceae	Gymnodiniales	Gymnodiniaceae	Gymnodinium	Guiry, M.D. & Guiry, G.M. (2023). AlgaeBase. World-wide electronic publication, National University of Ireland, Galway (taxonomic information republished from AlgaeBase with permission of M.D. Guiry). Gymnodinium catenatum H.W.Graham, 1943. Accessed through: World Register of Marine Species at: https://www.marinespecies.org/aphia.php?p=taxdetails&id=109784 on 2023-03-09	urn:lsid:marinespecies.org:taxname:109784	1.0		0.0	0.0		exact	2015-06-26T12:00:51.270Z	Gymnodinium catenatum
232772	https://www.marinespecies.org/aphia.php?p=taxdetails&id=232772	Gymnodinium gracilentum	P.H.Campbell, 1973	accepted		220	Species	232772	Gymnodinium gracilentum	P.H.Campbell, 1973	109475	Chromista	Myzozoa	Dinophyceae	Gymnodiniales	Gymnodiniaceae	Gymnodinium	Guiry, M.D. & Guiry, G.M. (2023). AlgaeBase. World-wide electronic publication, National University of Ireland, Galway (taxonomic information republished from AlgaeBase with permission of M.D. Guiry). Gymnodinium gracilentum P.H.Campbell, 1973. Accessed through: World Register of Marine Species at: https://www.marinespecies.org/aphia.php?p=taxdetails&id=232772 on 2023-03-09	urn:lsid:marinespecies.org:taxname:232772		1.0		0.0		exact	2015-06-26T12:00:51.270Z	Gymnodinium gracilentum
836999	https://www.marinespecies.org/aphia.php?p=taxdetails&id=836999	Gymnodinium smaydae	N.S.Kang, H.J.Jeong & Ø. Moestrup., 2014	accepted		220	Species	836999	Gymnodinium smaydae	N.S.Kang, H.J.Jeong & Ø. Moestrup., 2014	109475	Chromista	Myzozoa	Dinophyceae	Gymnodiniales	Gymnodiniaceae	Gymnodinium	Guiry, M.D. & Guiry, G.M. (2023). AlgaeBase. World-wide electronic publication, National University of Ireland, Galway (taxonomic information republished from AlgaeBase with permission of M.D. Guiry). Gymnodinium smaydae N.S.Kang, H.J.Jeong & Ø. Moestrup., 2014. Accessed through: World Register of Marine Species at: https://www.marinespecies.org/aphia.php?p=taxdetails&id=836999 on 2023-03-09	urn:lsid:marinespecies.org:taxname:836999	1.0					exact	2019-10-09T06:26:00.557Z	Gymnodinium smaydae
109475	https://www.marinespecies.org/aphia.php?p=taxdetails&id=109475	Gymnodinium	F. Stein, 1878	accepted		180	Genus	109475	Gymnodinium	F. Stein, 1878	109410	Chromista	Myzozoa	Dinophyceae	Gymnodiniales	Gymnodiniaceae	Gymnodinium	Guiry, M.D. & Guiry, G.M. (2023). AlgaeBase. World-wide electronic publication, National University of Ireland, Galway (taxonomic information republished from AlgaeBase with permission of M.D. Guiry). Gymnodinium F. Stein, 1878. Accessed through: World Register of Marine Species at: https://www.marinespecies.org/aphia.php?p=taxdetails&id=109475 on 2023-03-09	urn:lsid:marinespecies.org:taxname:109475	1.0	1.0	1.0	1.0		exact	2019-09-06T07:43:12.913Z	Gymnodinium sp.
109842	https://www.marinespecies.org/aphia.php?p=taxdetails&id=109842	Gyrodinium aureolum	E.M.Hulburt, 1957	unaccepted	synonym	220	Species	232716	Gymnodinium aureolum	(E.M.Hulburt) Gert Hansen, 2000	109476	Chromista	Myzozoa	Dinophyceae	Gymnodiniales	Gymnodiniaceae	Gyrodinium	Guiry, M.D. & Guiry, G.M. (2023). AlgaeBase. World-wide electronic publication, National University of Ireland, Galway (taxonomic information republished from AlgaeBase with permission of M.D. Guiry). Gyrodinium aureolum E.M.Hulburt, 1957. Accessed through: World Register of Marine Species at: https://www.marinespecies.org/aphia.php?p=taxdetails&id=109842 on 2023-03-09	urn:lsid:marinespecies.org:taxname:109842	1.0	1.0		0.0		near_2	2015-06-26T12:00:51.270Z	Gyrodinium auroleum
163826	https://www.marinespecies.org/aphia.php?p=taxdetails&id=163826	Gyrodinium aureum	(Conrad) J.Schiller, 1928	accepted		220	Species	163826	Gyrodinium aureum	(Conrad) J.Schiller, 1928	109476	Chromista	Myzozoa	Dinophyceae	Gymnodiniales	Gymnodiniaceae	Gyrodinium	Guiry, M.D. & Guiry, G.M. (2023). AlgaeBase. World-wide electronic publication, National University of Ireland, Galway (taxonomic information republished from AlgaeBase with permission of M.D. Guiry). Gyrodinium aureum (Conrad) J.Schiller, 1928. Accessed through: World Register of Marine Species at: https://www.marinespecies.org/aphia.php?p=taxdetails&id=163826 on 2023-03-09	urn:lsid:marinespecies.org:taxname:163826	1.0		0.0	0.0		near_2	2015-06-26T12:00:51.270Z	Gyrodinium auroleum
109851	https://www.marinespecies.org/aphia.php?p=taxdetails&id=109851	Gyrodinium dominans	Hulbert, 1957	accepted		220	Species	109851	Gyrodinium dominans	Hulbert, 1957	109476	Chromista	Myzozoa	Dinophyceae	Gymnodiniales	Gymnodiniaceae	Gyrodinium	Guiry, M.D. & Guiry, G.M. (2023). AlgaeBase. World-wide electronic publication, National University of Ireland, Galway (taxonomic information republished from AlgaeBase with permission of M.D. Guiry). Gyrodinium dominans Hulbert, 1957. Accessed through: World Register of Marine Species at: https://www.marinespecies.org/aphia.php?p=taxdetails&id=109851 on 2023-03-09	urn:lsid:marinespecies.org:taxname:109851	1.0	1.0		0.0		exact	2015-06-26T12:00:51.270Z	Gyrodinium dominans
109856	https://www.marinespecies.org/aphia.php?p=taxdetails&id=109856	Gyrodinium fusiforme	Kofoid & Swezy, 1921	accepted		220	Species	109856	Gyrodinium fusiforme	Kofoid & Swezy, 1921	109476	Chromista	Myzozoa	Dinophyceae	Gymnodiniales	Gymnodiniaceae	Gyrodinium	Guiry, M.D. & Guiry, G.M. (2023). AlgaeBase. World-wide electronic publication, National University of Ireland, Galway (taxonomic information republished from AlgaeBase with permission of M.D. Guiry). Gyrodinium fusiforme Kofoid & Swezy, 1921. Accessed through: World Register of Marine Species at: https://www.marinespecies.org/aphia.php?p=taxdetails&id=109856 on 2023-03-09	urn:lsid:marinespecies.org:taxname:109856	1.0					exact	2015-06-26T12:00:51.270Z	Gyrodinium fusiforme
233035	https://www.marinespecies.org/aphia.php?p=taxdetails&id=233035	Gyrodinium galatheanum	(Baarud) Taylor, 1992	unaccepted	synonym	220	Species	233037	Karlodinium veneficum	(D.Ballantine) J.Larsen, 2000	109476	Chromista	Myzozoa	Dinophyceae	Gymnodiniales	Gymnodiniaceae	Gyrodinium	Guiry, M.D. & Guiry, G.M. (2023). AlgaeBase. World-wide electronic publication, National University of Ireland, Galway (taxonomic information republished from AlgaeBase with permission of M.D. Guiry). Gyrodinium galatheanum (Baarud) Taylor, 1992. Accessed through: World Register of Marine Species at: https://www.marinespecies.org/aphia.php?p=taxdetails&id=233035 on 2023-03-09	urn:lsid:marinespecies.org:taxname:233035	1.0		0.0	0.0		exact	2015-06-26T12:00:51.270Z	Gyrodinium galatheanum
1380133	https://www.marinespecies.org/aphia.php?p=taxdetails&id=1380133	Gyrodinium moestrupii	E.Y.Yoon, N.S.Kang & H.J.Jeong, 2011	accepted		220	Species	1380133	Gyrodinium moestrupii	E.Y.Yoon, N.S.Kang & H.J.Jeong, 2011	109476	Chromista	Myzozoa	Dinophyceae	Gymnodiniales	Gymnodiniaceae	Gyrodinium	Guiry, M.D. & Guiry, G.M. (2023). AlgaeBase. World-wide electronic publication, National University of Ireland, Galway (taxonomic information republished from AlgaeBase with permission of M.D. Guiry). Gyrodinium moestrupii E.Y.Yoon, N.S.Kang & H.J.Jeong, 2011. Accessed through: World Register of Marine Species at: https://www.marinespecies.org/aphia.php?p=taxdetails&id=1380133 on 2023-03-09	urn:lsid:marinespecies.org:taxname:1380133	1.0					exact	2019-09-25T11:34:36.027Z	Gyrodinium moestrupii
109876	https://www.marinespecies.org/aphia.php?p=taxdetails&id=109876	Gyrodinium spirale	(Bergh) Kofoid & Swezy, 1921	accepted		220	Species	109876	Gyrodinium spirale	(Bergh) Kofoid & Swezy, 1921	109476	Chromista	Myzozoa	Dinophyceae	Gymnodiniales	Gymnodiniaceae	Gyrodinium	Guiry, M.D. & Guiry, G.M. (2023). AlgaeBase. World-wide electronic publication, National University of Ireland, Galway (taxonomic information republished from AlgaeBase with permission of M.D. Guiry). Gyrodinium spirale (Bergh) Kofoid & Swezy, 1921. Accessed through: World Register of Marine Species at: https://www.marinespecies.org/aphia.php?p=taxdetails&id=109876 on 2023-03-09	urn:lsid:marinespecies.org:taxname:109876	1.0					exact	2015-06-26T12:00:51.270Z	Gyrodinium spirale
137080	https://www.marinespecies.org/aphia.php?p=taxdetails&id=137080	Halichoerus grypus	(Fabricius, 1791)	accepted		220	Species	137080	Halichoerus grypus	(Fabricius, 1791)	137008	Animalia	Chordata	Mammalia	Carnivora	Phocidae	Halichoerus	WoRMS (2023). Halichoerus grypus (Fabricius, 1791). Accessed at: https://www.marinespecies.org/aphia.php?p=taxdetails&id=137080 on 2023-03-09	urn:lsid:marinespecies.org:taxname:137080	1.0					exact	2018-09-14T07:45:32.350Z	Halichoerus grypus
106509	https://www.marinespecies.org/aphia.php?p=taxdetails&id=106509	Halicyclops magniceps	(Lilljeborg, 1853)	accepted		220	Species	106509	Halicyclops magniceps	(Lilljeborg, 1853)	106433	Animalia	Arthropoda	Copepoda	Cyclopoida	Halicyclopidae	Halicyclops	Walter, T.C.; Boxshall, G. (2023). World of Copepods Database. Halicyclops magniceps (Lilljeborg, 1853). Accessed through: World Register of Marine Species at: https://www.marinespecies.org/aphia.php?p=taxdetails&id=106509 on 2023-03-09	urn:lsid:marinespecies.org:taxname:106509	0.0	1.0	0.0	0.0		exact	2004-12-21T15:54:05Z	Halicyclops magniceps
101175	https://www.marinespecies.org/aphia.php?p=taxdetails&id=101175	Halteria	Dujardin, 1841	accepted		180	Genus	101175	Halteria	Dujardin, 1841	22562	Chromista	Ciliophora	Oligotrichea	Halteriida	Halteriidae	Halteria	Xu, K.; Agatha, S. & Dolan, J. (2023). World Ciliophora Database. Halteria Dujardin, 1841. Accessed through: World Register of Marine Species at: https://www.marinespecies.org/aphia.php?p=taxdetails&id=101175 on 2023-03-09	urn:lsid:marinespecies.org:taxname:101175	1.0	0.0	0.0	0.0		exact	2009-11-16T12:53:55.823Z	Halteria cf. Grandinella
156655	https://www.marinespecies.org/aphia.php?p=taxdetails&id=156655	Haminoea solitaria	(Say, 1822)	unaccepted	unaccepted combination	220	Species	1342053	Haminella solitaria	(Say, 1822)	138054	Animalia	Mollusca	Gastropoda	Cephalaspidea	Haminoeidae	Haminoea	MolluscaBase eds. (2023). MolluscaBase. Haminoea solitaria (Say, 1822). Accessed through: World Register of Marine Species at: https://www.marinespecies.org/aphia.php?p=taxdetails&id=156655 on 2023-03-09	urn:lsid:marinespecies.org:taxname:156655	1.0		0.0	0.0		exact	2021-11-22T17:25:15.907Z	Haminoea solitaria
174477	https://www.marinespecies.org/aphia.php?p=taxdetails&id=174477	Harmothoe crosetensis	(McIntosh, 1885)	accepted		220	Species	174477	Harmothoe crosetensis	(McIntosh, 1885)	129491	Animalia	Annelida	Polychaeta	Phyllodocida	Polynoidae	Harmothoe	Read, G.; Fauchald, K. (Ed.) (2023). World Polychaeta Database. Harmothoe crosetensis (McIntosh, 1885). Accessed through: World Register of Marine Species at: https://www.marinespecies.org/aphia.php?p=taxdetails&id=174477 on 2023-03-09	urn:lsid:marinespecies.org:taxname:174477	1.0	0.0	0.0	0.0	0.0	exact	2008-03-26T11:36:43.420Z	Harmothoe crosetensis
155282	https://www.marinespecies.org/aphia.php?p=taxdetails&id=155282	Harmothoe spinosa	Kinberg, 1856	accepted		220	Species	155282	Harmothoe spinosa	Kinberg, 1856	129491	Animalia	Annelida	Polychaeta	Phyllodocida	Polynoidae	Harmothoe	Read, G.; Fauchald, K. (Ed.) (2023). World Polychaeta Database. Harmothoe spinosa Kinberg, 1856. Accessed through: World Register of Marine Species at: https://www.marinespecies.org/aphia.php?p=taxdetails&id=155282 on 2023-03-09	urn:lsid:marinespecies.org:taxname:155282	1.0	0.0	0.0	0.0	0.0	exact	2008-03-26T11:36:43.420Z	Harmothoe spinosa
174479	https://www.marinespecies.org/aphia.php?p=taxdetails&id=174479	Harmothoe hartmanae	Pettibone, 1948	unaccepted	subjective synonym	220	Species	130769	Harmothoe imbricata	(Linnaeus, 1767)	129491	Animalia	Annelida	Polychaeta	Phyllodocida	Polynoidae	Harmothoe	Read, G.; Fauchald, K. (Ed.) (2023). World Polychaeta Database. Harmothoe hartmanae Pettibone, 1948. Accessed through: World Register of Marine Species at: https://www.marinespecies.org/aphia.php?p=taxdetails&id=174479 on 2023-03-09	urn:lsid:marinespecies.org:taxname:174479	1.0	0.0	0.0	0.0	0.0	phonetic	2008-03-26T11:36:43.420Z	Harmotoe hartmanae
449163	https://www.marinespecies.org/aphia.php?p=taxdetails&id=449163	Harmothoe hartmanae	Uschakov, 1962	unaccepted	Recombination. Also this name is a junior homonym	220	Species	174435	Eunoe hartmanae	(Uschakov, 1962)	129491	Animalia	Annelida	Polychaeta	Phyllodocida	Polynoidae	Harmothoe	Read, G.; Fauchald, K. (Ed.) (2023). World Polychaeta Database. Harmothoe hartmanae Uschakov, 1962. Accessed through: World Register of Marine Species at: https://www.marinespecies.org/aphia.php?p=taxdetails&id=449163 on 2023-03-09	urn:lsid:marinespecies.org:taxname:449163	1.0	0.0	0.0	0.0	0.0	phonetic	2010-01-27T20:33:39.507Z	Harmotoe hartmanae
116164	https://www.marinespecies.org/aphia.php?p=taxdetails&id=116164	Harpacticus chelifer	(Müller O.F., 1776)	accepted		220	Species	116164	Harpacticus chelifer	(Müller O.F., 1776)	115349	Animalia	Arthropoda	Copepoda	Harpacticoida	Harpacticidae	Harpacticus	Walter, T.C.; Boxshall, G. (2023). World of Copepods Database. Harpacticus chelifer (Müller O.F., 1776). Accessed through: World Register of Marine Species at: https://www.marinespecies.org/aphia.php?p=taxdetails&id=116164 on 2023-03-09	urn:lsid:marinespecies.org:taxname:116164	1.0	0.0	0.0	0.0		exact	2019-06-13T19:13:58.067Z	Harpacticus chelifer
116170	https://www.marinespecies.org/aphia.php?p=taxdetails&id=116170	Harpacticus gracilis	Claus, 1863	accepted		220	Species	116170	Harpacticus gracilis	Claus, 1863	115349	Animalia	Arthropoda	Copepoda	Harpacticoida	Harpacticidae	Harpacticus	Walter, T.C.; Boxshall, G. (2023). World of Copepods Database. Harpacticus gracilis Claus, 1863. Accessed through: World Register of Marine Species at: https://www.marinespecies.org/aphia.php?p=taxdetails&id=116170 on 2023-03-09	urn:lsid:marinespecies.org:taxname:116170	1.0	0.0	0.0	0.0		exact	2022-06-29T02:48:48.800Z	Harpacticus gracilis
197189	https://www.marinespecies.org/aphia.php?p=taxdetails&id=197189	Harpovoluta charcoti	(E. Lamy, 1910)	accepted		220	Species	197189	Harpovoluta charcoti	(E. Lamy, 1910)	197004	Animalia	Mollusca	Gastropoda	Neogastropoda	Volutidae	Harpovoluta	MolluscaBase eds. (2023). MolluscaBase. Harpovoluta charcoti (E. Lamy, 1910). Accessed through: World Register of Marine Species at: https://www.marinespecies.org/aphia.php?p=taxdetails&id=197189 on 2023-03-09	urn:lsid:marinespecies.org:taxname:197189	1.0	0.0	0.0	0.0		exact	2022-12-11T09:00:32.283Z	Harpovoluta charcoti
152302	https://www.marinespecies.org/aphia.php?p=taxdetails&id=152302	Hediste diversicolor	(O.F. Müller, 1776)	accepted		220	Species	152302	Hediste diversicolor	(O.F. Müller, 1776)	146968	Animalia	Annelida	Polychaeta	Phyllodocida	Nereididae	Hediste	Read, G.; Fauchald, K. (Ed.) (2023). World Polychaeta Database. Hediste diversicolor (O.F. Müller, 1776). Accessed through: World Register of Marine Species at: https://www.marinespecies.org/aphia.php?p=taxdetails&id=152302 on 2023-03-09	urn:lsid:marinespecies.org:taxname:152302	1.0	1.0	1.0	0.0	0.0	exact	2018-08-06T21:35:05.147Z	Hediste diversicolor
255073	https://www.marinespecies.org/aphia.php?p=taxdetails&id=255073	Heliaster helianthus	(Lamarck, 1816)	accepted		220	Species	255073	Heliaster helianthus	(Lamarck, 1816)	255070	Animalia	Echinodermata	Asteroidea	Forcipulatida	Heliasteridae	Heliaster	Mah, C.L. (2023). World Asteroidea Database. Heliaster helianthus (Lamarck, 1816). Accessed through: World Register of Marine Species at: https://www.marinespecies.org/aphia.php?p=taxdetails&id=255073 on 2023-03-09	urn:lsid:marinespecies.org:taxname:255073	1.0	0.0	0.0	0.0	0.0	exact	2007-12-29T01:34:11.677Z	heliaster helianthus
159518	https://www.marinespecies.org/aphia.php?p=taxdetails&id=159518	Hemitripterus americanus	(Gmelin, 1789)	accepted		220	Species	159518	Hemitripterus americanus	(Gmelin, 1789)	159514	Animalia	Chordata	Teleostei	Perciformes	Hemitripteridae	Hemitripterus	Froese, R. and D. Pauly. Editors. (2023). FishBase. Hemitripterus americanus (Gmelin, 1789). Accessed through: World Register of Marine Species at: https://www.marinespecies.org/aphia.php?p=taxdetails&id=159518 on 2023-03-09	urn:lsid:marinespecies.org:taxname:159518	1.0	0.0	0.0	0.0		exact	2008-02-28T13:41:07.550Z	Hemitripterus americanus
123970	https://www.marinespecies.org/aphia.php?p=taxdetails&id=123970	Henricia oculata	(Pennant, 1777)	accepted		220	Species	123970	Henricia oculata	(Pennant, 1777)	123276	Animalia	Echinodermata	Asteroidea	Spinulosida	Echinasteridae	Henricia	Mah, C.L. (2023). World Asteroidea Database. Henricia oculata (Pennant, 1777). Accessed through: World Register of Marine Species at: https://www.marinespecies.org/aphia.php?p=taxdetails&id=123970 on 2023-03-09	urn:lsid:marinespecies.org:taxname:123970	1.0	0.0	0.0	0.0	0.0	exact	2008-10-26T13:36:06.683Z	Henricia oculata
159877	https://www.marinespecies.org/aphia.php?p=taxdetails&id=159877	Hermaea cruciata	Gould, 1870	accepted		220	Species	159877	Hermaea cruciata	Gould, 1870	138063	Animalia	Mollusca	Gastropoda		Hermaeidae	Hermaea	MolluscaBase eds. (2023). MolluscaBase. Hermaea cruciata Gould, 1870. Accessed through: World Register of Marine Species at: https://www.marinespecies.org/aphia.php?p=taxdetails&id=159877 on 2023-03-09	urn:lsid:marinespecies.org:taxname:159877	1.0					exact	2010-03-31T06:40:42.533Z	Hermaea cruciata
1470768	https://www.marinespecies.org/aphia.php?p=taxdetails&id=1470768	Heterocapsa steinii	Tillmann, Gottschling, Hoppenrath, Kusber & Elbrächter, 2017	accepted		220	Species	1470768	Heterocapsa steinii	Tillmann, Gottschling, Hoppenrath, Kusber & Elbrächter, 2017	109540	Chromista	Myzozoa	Dinophyceae	Peridiniales	Heterocapsaceae	Heterocapsa	Guiry, M.D. & Guiry, G.M. (2023). AlgaeBase. World-wide electronic publication, National University of Ireland, Galway (taxonomic information republished from AlgaeBase with permission of M.D. Guiry). Heterocapsa steinii Tillmann, Gottschling, Hoppenrath, Kusber & Elbrächter, 2017. Accessed through: World Register of Marine Species at: https://www.marinespecies.org/aphia.php?p=taxdetails&id=14707…	urn:lsid:marinespecies.org:taxname:1470768	1.0	0.0	0.0	0.0		exact	2020-12-10T14:34:18.250Z	Heterocapsa steinii
110153	https://www.marinespecies.org/aphia.php?p=taxdetails&id=110153	Heterocapsa triquetra	(Ehrenberg) F.Stein, 1883	unaccepted		220	Species	1346683	Kryptoperidinium triquetrum	(Ehrenberg) U.Tillmann, M. Gottschling, M.Elbrächter, W.-H.Kusber & M.Hoppenrath, 2019	109540	Chromista	Myzozoa	Dinophyceae	Peridiniales	Heterocapsaceae	Heterocapsa	Guiry, M.D. & Guiry, G.M. (2023). AlgaeBase. World-wide electronic publication, National University of Ireland, Galway (taxonomic information republished from AlgaeBase with permission of M.D. Guiry). Heterocapsa triquetra (Ehrenberg) F.Stein, 1883. Accessed through: World Register of Marine Species at: https://www.marinespecies.org/aphia.php?p=taxdetails&id=110153 on 2023-03-09	urn:lsid:marinespecies.org:taxname:110153	1.0					exact	2019-07-08T08:56:31.220Z	Heterocapsa triquetra
148701	https://www.marinespecies.org/aphia.php?p=taxdetails&id=148701	Heteromysis (Heteromysis) formosa	Smith, 1873	accepted		220	Species	148701	Heteromysis (Heteromysis) formosa	Smith, 1873	446478	Animalia	Arthropoda	Malacostraca	Mysida	Mysidae	Heteromysis	Mees, J.; Meland, K. (Eds) (2012 onwards). World List of Lophogastrida, Stygiomysida and Mysida. Heteromysis (Heteromysis) formosa Smith, 1873. Accessed through: World Register of Marine Species at: https://www.marinespecies.org/aphia.php?p=taxdetails&id=148701 on 2023-03-09	urn:lsid:marinespecies.org:taxname:148701	1.0		0.0	0.0		exact_subgenus	2011-03-28T08:34:11.773Z	Heteromysis formosa
237111	https://www.marinespecies.org/aphia.php?p=taxdetails&id=237111	Heterophoxus videns	K.H. Barnard, 1930	accepted		220	Species	237111	Heterophoxus videns	K.H. Barnard, 1930	176848	Animalia	Arthropoda	Malacostraca	Amphipoda	Phoxocephalidae	Heterophoxus	Horton, T.; Lowry, J.; De Broyer, C.; Bellan-Santini, D.; Copilaș-Ciocianu, D.; Corbari, L.; Costello, M.J.; Daneliya, M.; Dauvin, J.-C.; Fišer, C.; Gasca, R.; Grabowski, M.; Guerra-García, J.M.; Hendrycks, E.; Hughes, L.; Jaume, D.; Jazdzewski, K.; Kim, Y.-H.; King, R.; Krapp-Schickel, T.; LeCroy, S.; Lörz, A.-N.; Mamos, T.; Senna, A.R.; Serejo, C.; Souza-Filho, J.F.; Tandberg, A.H.; Thomas, J.D…	urn:lsid:marinespecies.org:taxname:237111	1.0	0.0	0.0	0.0		exact	2010-11-29T09:43:03.900Z	Heterophoxus videns
240732	https://www.marinespecies.org/aphia.php?p=taxdetails&id=240732	Hexagrammos decagrammus	(Pallas, 1810)	accepted		220	Species	240732	Hexagrammos decagrammus	(Pallas, 1810)	240731	Animalia	Chordata	Teleostei	Perciformes	Hexagrammidae	Hexagrammos	Froese, R. and D. Pauly. Editors. (2023). FishBase. Hexagrammos decagrammus (Pallas, 1810). Accessed through: World Register of Marine Species at: https://www.marinespecies.org/aphia.php?p=taxdetails&id=240732 on 2023-03-09	urn:lsid:marinespecies.org:taxname:240732	1.0	0.0	0.0	0.0		exact	2008-01-15T17:27:08.177Z	Hexagrammos decagrammus
135449	https://www.marinespecies.org/aphia.php?p=taxdetails&id=135449	Hippopodius hippopus	(Forsskål, 1776)	accepted		220	Species	135449	Hippopodius hippopus	(Forsskål, 1776)	135368	Animalia	Cnidaria	Hydrozoa	Siphonophorae	Hippopodiidae	Hippopodius	Schuchert, P. (2023). World Hydrozoa Database. Hippopodius hippopus (Forsskål, 1776). Accessed through: World Register of Marine Species at: https://www.marinespecies.org/aphia.php?p=taxdetails&id=135449 on 2023-03-09	urn:lsid:marinespecies.org:taxname:135449	1.0	0.0	0.0	0.0	0.0	exact	2013-12-13T19:09:42.280Z	Hippopodius hippopus
107253	https://www.marinespecies.org/aphia.php?p=taxdetails&id=107253	Homarus gammarus	(Linnaeus, 1758)	accepted		220	Species	107253	Homarus gammarus	(Linnaeus, 1758)	106862	Animalia	Arthropoda	Malacostraca	Decapoda	Nephropidae	Homarus	WoRMS (2023). Homarus gammarus (Linnaeus, 1758). Accessed at: https://www.marinespecies.org/aphia.php?p=taxdetails&id=107253 on 2023-03-09	urn:lsid:marinespecies.org:taxname:107253	1.0	0.0	0.0	0.0	0.0	exact	2020-09-02T19:03:26.137Z	Homarus gammarus
107322	https://www.marinespecies.org/aphia.php?p=taxdetails&id=107322	Hyas araneus	(Linnaeus, 1758)	accepted		220	Species	107322	Hyas araneus	(Linnaeus, 1758)	106903	Animalia	Arthropoda	Malacostraca	Decapoda	Oregoniidae	Hyas	WoRMS (2023). Hyas araneus (Linnaeus, 1758). Accessed at: https://www.marinespecies.org/aphia.php?p=taxdetails&id=107322 on 2023-03-09	urn:lsid:marinespecies.org:taxname:107322	1.0	0.0	0.0	0.0	0.0	exact	2022-04-10T14:55:44.243Z	Hyas araneus
107323	https://www.marinespecies.org/aphia.php?p=taxdetails&id=107323	Hyas coarctatus	Leach, 1815	accepted		220	Species	107323	Hyas coarctatus	Leach, 1815	106903	Animalia	Arthropoda	Malacostraca	Decapoda	Oregoniidae	Hyas	WoRMS (2023). Hyas coarctatus Leach, 1815. Accessed at: https://www.marinespecies.org/aphia.php?p=taxdetails&id=107323 on 2023-03-09	urn:lsid:marinespecies.org:taxname:107323	1.0	0.0	0.0	0.0	0.0	exact	2022-05-13T08:15:22.193Z	Hyas coarctatus
231417	https://www.marinespecies.org/aphia.php?p=taxdetails&id=231417	Hydrurga leptonyx	(Blainville, 1820)	accepted		220	Species	231417	Hydrurga leptonyx	(Blainville, 1820)	231395	Animalia	Chordata	Mammalia	Carnivora	Phocidae	Hydrurga	WoRMS (2023). Hydrurga leptonyx (Blainville, 1820). Accessed at: https://www.marinespecies.org/aphia.php?p=taxdetails&id=231417 on 2023-03-09	urn:lsid:marinespecies.org:taxname:231417	1.0					exact	2010-05-20T10:09:49.870Z	Hydrurga leptonyx
126602	https://www.marinespecies.org/aphia.php?p=taxdetails&id=126602	Hygophum benoiti	(Cocco, 1838)	accepted		220	Species	126602	Hygophum benoiti	(Cocco, 1838)	125823	Animalia	Chordata	Teleostei	Myctophiformes	Myctophidae	Hygophum	Froese, R. and D. Pauly. Editors. (2023). FishBase. Hygophum benoiti (Cocco, 1838). Accessed through: World Register of Marine Species at: https://www.marinespecies.org/aphia.php?p=taxdetails&id=126602 on 2023-03-09	urn:lsid:marinespecies.org:taxname:126602	1.0	0.0	0.0	0.0		exact	2008-01-15T17:27:08.177Z	Hygophum benoiti
103251	https://www.marinespecies.org/aphia.php?p=taxdetails&id=103251	Hyperia galba	(Montagu, 1813)	accepted		220	Species	103251	Hyperia galba	(Montagu, 1813)	101796	Animalia	Arthropoda	Malacostraca	Amphipoda	Hyperiidae	Hyperia	Horton, T.; Lowry, J.; De Broyer, C.; Bellan-Santini, D.; Copilaș-Ciocianu, D.; Corbari, L.; Costello, M.J.; Daneliya, M.; Dauvin, J.-C.; Fišer, C.; Gasca, R.; Grabowski, M.; Guerra-García, J.M.; Hendrycks, E.; Hughes, L.; Jaume, D.; Jazdzewski, K.; Kim, Y.-H.; King, R.; Krapp-Schickel, T.; LeCroy, S.; Lörz, A.-N.; Mamos, T.; Senna, A.R.; Serejo, C.; Souza-Filho, J.F.; Tandberg, A.H.; Thomas, J.D…	urn:lsid:marinespecies.org:taxname:103251	1.0	0.0	0.0	0.0		exact	2018-10-02T14:11:06.807Z	Hyperia galba
325376	https://www.marinespecies.org/aphia.php?p=taxdetails&id=325376	Hyperia macrocephala	(Dana, 1853)	accepted		220	Species	325376	Hyperia macrocephala	(Dana, 1853)	101796	Animalia	Arthropoda	Malacostraca	Amphipoda	Hyperiidae	Hyperia	Horton, T.; Lowry, J.; De Broyer, C.; Bellan-Santini, D.; Copilaș-Ciocianu, D.; Corbari, L.; Costello, M.J.; Daneliya, M.; Dauvin, J.-C.; Fišer, C.; Gasca, R.; Grabowski, M.; Guerra-García, J.M.; Hendrycks, E.; Hughes, L.; Jaume, D.; Jazdzewski, K.; Kim, Y.-H.; King, R.; Krapp-Schickel, T.; LeCroy, S.; Lörz, A.-N.; Mamos, T.; Senna, A.R.; Serejo, C.; Souza-Filho, J.F.; Tandberg, A.H.; Thomas, J.D…	urn:lsid:marinespecies.org:taxname:325376	1.0	0.0	0.0	0.0		exact	2019-09-26T16:40:53.967Z	Hyperia macrocephala
325383	https://www.marinespecies.org/aphia.php?p=taxdetails&id=325383	Hyperiella dilatata	Stebbing, 1888	accepted		220	Species	325383	Hyperiella dilatata	Stebbing, 1888	325378	Animalia	Arthropoda	Malacostraca	Amphipoda	Hyperiidae	Hyperiella	Horton, T.; Lowry, J.; De Broyer, C.; Bellan-Santini, D.; Copilaș-Ciocianu, D.; Corbari, L.; Costello, M.J.; Daneliya, M.; Dauvin, J.-C.; Fišer, C.; Gasca, R.; Grabowski, M.; Guerra-García, J.M.; Hendrycks, E.; Hughes, L.; Jaume, D.; Jazdzewski, K.; Kim, Y.-H.; King, R.; Krapp-Schickel, T.; LeCroy, S.; Lörz, A.-N.; Mamos, T.; Senna, A.R.; Serejo, C.; Souza-Filho, J.F.; Tandberg, A.H.; Thomas, J.D…	urn:lsid:marinespecies.org:taxname:325383	1.0	0.0	0.0	0.0		exact	2010-02-12T14:48:51.730Z	Hyperiella dilatata
343899	https://www.marinespecies.org/aphia.php?p=taxdetails&id=343899	Hyperoodon ampullatus	(Forster, 1770)	accepted		220	Species	343899	Hyperoodon ampullatus	(Forster, 1770)	137033	Animalia	Chordata	Mammalia	Cetartiodactyla	Ziphiidae	Hyperoodon	Fordyce, E.; Perrin, W.F. (2023). World Cetacea Database. Hyperoodon ampullatus (Forster, 1770). Accessed through: World Register of Marine Species at: https://www.marinespecies.org/aphia.php?p=taxdetails&id=343899 on 2023-03-09	urn:lsid:marinespecies.org:taxname:343899	1.0			0.0		exact	2009-04-01T16:57:11.507Z	Hyperoodon ampullatus
102345	https://www.marinespecies.org/aphia.php?p=taxdetails&id=102345	Iphimedia minuta	G.O. Sars, 1883	accepted		220	Species	102345	Iphimedia minuta	G.O. Sars, 1883	101554	Animalia	Arthropoda	Malacostraca	Amphipoda	Iphimediidae	Iphimedia	Horton, T.; Lowry, J.; De Broyer, C.; Bellan-Santini, D.; Copilaș-Ciocianu, D.; Corbari, L.; Costello, M.J.; Daneliya, M.; Dauvin, J.-C.; Fišer, C.; Gasca, R.; Grabowski, M.; Guerra-García, J.M.; Hendrycks, E.; Hughes, L.; Jaume, D.; Jazdzewski, K.; Kim, Y.-H.; King, R.; Krapp-Schickel, T.; LeCroy, S.; Lörz, A.-N.; Mamos, T.; Senna, A.R.; Serejo, C.; Souza-Filho, J.F.; Tandberg, A.H.; Thomas, J.D…	urn:lsid:marinespecies.org:taxname:102345	1.0	0.0	0.0	0.0	0.0	exact	2020-04-19T07:13:04.153Z	Iphimedia minuta
102346	https://www.marinespecies.org/aphia.php?p=taxdetails&id=102346	Iphimedia nexa	Myers & McGrath, in Myers, McGrath & Costello, 1987	accepted		220	Species	102346	Iphimedia nexa	Myers & McGrath, in Myers, McGrath & Costello, 1987	101554	Animalia	Arthropoda	Malacostraca	Amphipoda	Iphimediidae	Iphimedia	Horton, T.; Lowry, J.; De Broyer, C.; Bellan-Santini, D.; Copilaș-Ciocianu, D.; Corbari, L.; Costello, M.J.; Daneliya, M.; Dauvin, J.-C.; Fišer, C.; Gasca, R.; Grabowski, M.; Guerra-García, J.M.; Hendrycks, E.; Hughes, L.; Jaume, D.; Jazdzewski, K.; Kim, Y.-H.; King, R.; Krapp-Schickel, T.; LeCroy, S.; Lörz, A.-N.; Mamos, T.; Senna, A.R.; Serejo, C.; Souza-Filho, J.F.; Tandberg, A.H.; Thomas, J.D…	urn:lsid:marinespecies.org:taxname:102346	1.0	0.0	0.0	0.0	0.0	exact	2020-07-13T06:33:14.383Z	Iphimedia nexa
102348	https://www.marinespecies.org/aphia.php?p=taxdetails&id=102348	Iphimedia perplexa	Myers & Costello, in Myers, McGrath & Costello, 1987	accepted		220	Species	102348	Iphimedia perplexa	Myers & Costello, in Myers, McGrath & Costello, 1987	101554	Animalia	Arthropoda	Malacostraca	Amphipoda	Iphimediidae	Iphimedia	Horton, T.; Lowry, J.; De Broyer, C.; Bellan-Santini, D.; Copilaș-Ciocianu, D.; Corbari, L.; Costello, M.J.; Daneliya, M.; Dauvin, J.-C.; Fišer, C.; Gasca, R.; Grabowski, M.; Guerra-García, J.M.; Hendrycks, E.; Hughes, L.; Jaume, D.; Jazdzewski, K.; Kim, Y.-H.; King, R.; Krapp-Schickel, T.; LeCroy, S.; Lörz, A.-N.; Mamos, T.; Senna, A.R.; Serejo, C.; Souza-Filho, J.F.; Tandberg, A.H.; Thomas, J.D…	urn:lsid:marinespecies.org:taxname:102348	1.0	0.0	0.0	0.0	0.0	exact	2020-07-13T06:33:14.383Z	Iphimedia perplexa
237505	https://www.marinespecies.org/aphia.php?p=taxdetails&id=237505	Iphimediella cyclogena	K.H. Barnard, 1930	accepted		220	Species	237505	Iphimediella cyclogena	K.H. Barnard, 1930	177014	Animalia	Arthropoda	Malacostraca	Amphipoda	Iphimediidae	Iphimediella	Horton, T.; Lowry, J.; De Broyer, C.; Bellan-Santini, D.; Copilaș-Ciocianu, D.; Corbari, L.; Costello, M.J.; Daneliya, M.; Dauvin, J.-C.; Fišer, C.; Gasca, R.; Grabowski, M.; Guerra-García, J.M.; Hendrycks, E.; Hughes, L.; Jaume, D.; Jazdzewski, K.; Kim, Y.-H.; King, R.; Krapp-Schickel, T.; LeCroy, S.; Lörz, A.-N.; Mamos, T.; Senna, A.R.; Serejo, C.; Souza-Filho, J.F.; Tandberg, A.H.; Thomas, J.D…	urn:lsid:marinespecies.org:taxname:237505	1.0	0.0	0.0	0.0		exact	2010-07-20T07:01:42.233Z	Iphimediella cyclogena
173128	https://www.marinespecies.org/aphia.php?p=taxdetails&id=173128	Isosicyonis alba	(Studer, 1879)	accepted		220	Species	173128	Isosicyonis alba	(Studer, 1879)	173124	Animalia	Cnidaria	Anthozoa	Actiniaria	Actiniidae	Isosicyonis	Rodríguez, E.; Fautin, D; Daly, M. (2023). World List of Actiniaria. Isosicyonis alba (Studer, 1879). Accessed through: World Register of Marine Species at: https://www.marinespecies.org/aphia.php?p=taxdetails&id=173128 on 2023-03-09	urn:lsid:marinespecies.org:taxname:173128	1.0			0.0		exact	2015-10-13T10:34:41.473Z	Isosicyonis alba
290229	https://www.marinespecies.org/aphia.php?p=taxdetails&id=290229	Isotealia antarctica	Carlgren, 1899	accepted		220	Species	290229	Isotealia antarctica	Carlgren, 1899	267521	Animalia	Cnidaria	Anthozoa	Actiniaria	Actiniidae	Isotealia	Rodríguez, E.; Fautin, D; Daly, M. (2023). World List of Actiniaria. Isotealia antarctica Carlgren, 1899. Accessed through: World Register of Marine Species at: https://www.marinespecies.org/aphia.php?p=taxdetails&id=290229 on 2023-03-09	urn:lsid:marinespecies.org:taxname:290229	1.0			0.0		exact	2015-10-13T10:34:41.473Z	Isotealia antarctica
420514	https://www.marinespecies.org/aphia.php?p=taxdetails&id=420514	Japonactaeon punctostriatus	(C. B. Adams, 1840)	accepted		220	Species	420514	Japonactaeon punctostriatus	(C. B. Adams, 1840)	415521	Animalia	Mollusca	Gastropoda		Acteonidae	Japonactaeon	MolluscaBase eds. (2023). MolluscaBase. Japonactaeon punctostriatus (C. B. Adams, 1840). Accessed through: World Register of Marine Species at: https://www.marinespecies.org/aphia.php?p=taxdetails&id=420514 on 2023-03-09	urn:lsid:marinespecies.org:taxname:420514	1.0					exact	2022-06-05T20:24:50.870Z	Japonactaeon punctostriatus
370510	https://www.marinespecies.org/aphia.php?p=taxdetails&id=370510	Karlodinium armiger	Bergholtz, Daugbjerg & Moestrup, 2006	accepted		220	Species	370510	Karlodinium armiger	Bergholtz, Daugbjerg & Moestrup, 2006	231789	Chromista	Myzozoa	Dinophyceae	Gymnodiniales	Kareniaceae	Karlodinium	Guiry, M.D. & Guiry, G.M. (2023). AlgaeBase. World-wide electronic publication, National University of Ireland, Galway (taxonomic information republished from AlgaeBase with permission of M.D. Guiry). Karlodinium armiger Bergholtz, Daugbjerg & Moestrup, 2006. Accessed through: World Register of Marine Species at: https://www.marinespecies.org/aphia.php?p=taxdetails&id=370510 on 2023-03-09	urn:lsid:marinespecies.org:taxname:370510	1.0					exact	2015-06-26T12:00:51.270Z	Karlodinium armiger
233037	https://www.marinespecies.org/aphia.php?p=taxdetails&id=233037	Karlodinium veneficum	(D.Ballantine) J.Larsen, 2000	accepted		220	Species	233037	Karlodinium veneficum	(D.Ballantine) J.Larsen, 2000	231789	Chromista	Myzozoa	Dinophyceae	Gymnodiniales	Kareniaceae	Karlodinium	Guiry, M.D. & Guiry, G.M. (2023). AlgaeBase. World-wide electronic publication, National University of Ireland, Galway (taxonomic information republished from AlgaeBase with permission of M.D. Guiry). Karlodinium veneficum (D.Ballantine) J.Larsen, 2000. Accessed through: World Register of Marine Species at: https://www.marinespecies.org/aphia.php?p=taxdetails&id=233037 on 2023-03-09	urn:lsid:marinespecies.org:taxname:233037	1.0					exact	2015-06-26T12:00:51.270Z	Karlodinium veneficum
109885	https://www.marinespecies.org/aphia.php?p=taxdetails&id=109885	Katodinium glaucum	(Lebour) Loeblich III, 1965	unaccepted		220	Species	1382182	Lebouridinium glaucum	(Lebour) F.Gómez, H.Takayam, D.Moreira & P.López-García, 2016	109477	Chromista	Myzozoa	Dinophyceae	Tovelliales	Tovelliaceae	Katodinium	Guiry, M.D. & Guiry, G.M. (2023). AlgaeBase. World-wide electronic publication, National University of Ireland, Galway (taxonomic information republished from AlgaeBase with permission of M.D. Guiry). Katodinium glaucum (Lebour) Loeblich III, 1965. Accessed through: World Register of Marine Species at: https://www.marinespecies.org/aphia.php?p=taxdetails&id=109885 on 2023-03-09	urn:lsid:marinespecies.org:taxname:109885	1.0					exact	2021-01-07T09:43:41.400Z	Katodinium glaucum
137113	https://www.marinespecies.org/aphia.php?p=taxdetails&id=137113	Kogia breviceps	(de Blainville, 1838)	accepted		220	Species	137113	Kogia breviceps	(de Blainville, 1838)	159024	Animalia	Chordata	Mammalia	Cetartiodactyla	Kogiidae	Kogia	Fordyce, E.; Perrin, W.F. (2023). World Cetacea Database. Kogia breviceps (de Blainville, 1838). Accessed through: World Register of Marine Species at: https://www.marinespecies.org/aphia.php?p=taxdetails&id=137113 on 2023-03-09	urn:lsid:marinespecies.org:taxname:137113	1.0	0.0	0.0	0.0		exact	2008-08-20T11:25:36.853Z	Kogia breviceps
234924	https://www.marinespecies.org/aphia.php?p=taxdetails&id=234924	Labidiaster annulatus	Sladen, 1889	accepted		220	Species	234924	Labidiaster annulatus	Sladen, 1889	178808	Animalia	Echinodermata	Asteroidea	Forcipulatida	Heliasteridae	Labidiaster	Mah, C.L. (2023). World Asteroidea Database. Labidiaster annulatus Sladen, 1889. Accessed through: World Register of Marine Species at: https://www.marinespecies.org/aphia.php?p=taxdetails&id=234924 on 2023-03-09	urn:lsid:marinespecies.org:taxname:234924	1.0	0.0	0.0	0.0	0.0	exact	2008-03-28T05:06:07.287Z	Labidiaster annulatus
104728	https://www.marinespecies.org/aphia.php?p=taxdetails&id=104728	Labidocera aestiva	Wheeler, 1900	accepted		220	Species	104728	Labidocera aestiva	Wheeler, 1900	104208	Animalia	Arthropoda	Copepoda	Calanoida	Pontellidae	Labidocera	Walter, T.C.; Boxshall, G. (2023). World of Copepods Database. Labidocera aestiva Wheeler, 1900. Accessed through: World Register of Marine Species at: https://www.marinespecies.org/aphia.php?p=taxdetails&id=104728 on 2023-03-09	urn:lsid:marinespecies.org:taxname:104728	1.0	0.0	0.0	0.0		exact	2008-08-06T13:32:15.300Z	Labidocera aestiva
104736	https://www.marinespecies.org/aphia.php?p=taxdetails&id=104736	Labidocera wollastoni	(Lubbock, 1857)	accepted		220	Species	104736	Labidocera wollastoni	(Lubbock, 1857)	104208	Animalia	Arthropoda	Copepoda	Calanoida	Pontellidae	Labidocera	Walter, T.C.; Boxshall, G. (2023). World of Copepods Database. Labidocera wollastoni (Lubbock, 1857). Accessed through: World Register of Marine Species at: https://www.marinespecies.org/aphia.php?p=taxdetails&id=104736 on 2023-03-09	urn:lsid:marinespecies.org:taxname:104736	1.0	0.0	0.0	0.0		exact	2004-12-21T15:54:05Z	Labidocera wollastoni
129846	https://www.marinespecies.org/aphia.php?p=taxdetails&id=129846	Laetmonice producta	Grube, 1877	accepted		220	Species	129846	Laetmonice producta	Grube, 1877	129196	Animalia	Annelida	Polychaeta	Phyllodocida	Aphroditidae	Laetmonice	Read, G.; Fauchald, K. (Ed.) (2023). World Polychaeta Database. Laetmonice producta Grube, 1877. Accessed through: World Register of Marine Species at: https://www.marinespecies.org/aphia.php?p=taxdetails&id=129846 on 2023-03-09	urn:lsid:marinespecies.org:taxname:129846	1.0	0.0	0.0	0.0	0.0	exact	2017-04-23T02:32:06.810Z	Laetmonice producta
254981	https://www.marinespecies.org/aphia.php?p=taxdetails&id=254981	Lagenorhynchus obliquidens	Gill, 1865	junior objective synonym		220	Species	1571909	Sagmatias obliquidens	(Gill, 1865)	137020	Animalia	Chordata	Mammalia	Cetartiodactyla	Delphinidae	Lagenorhynchus	Fordyce, E.; Perrin, W.F. (2023). World Cetacea Database. Lagenorhynchus obliquidens Gill, 1865. Accessed through: World Register of Marine Species at: https://www.marinespecies.org/aphia.php?p=taxdetails&id=254981 on 2023-03-09	urn:lsid:marinespecies.org:taxname:254981	1.0		0.0	0.0		exact	2022-03-21T10:10:07.333Z	Lagenorhynchus obliquidens
126612	https://www.marinespecies.org/aphia.php?p=taxdetails&id=126612	Lampanyctus crocodilus	(Risso, 1810)	accepted		220	Species	126612	Lampanyctus crocodilus	(Risso, 1810)	125825	Animalia	Chordata	Teleostei	Myctophiformes	Myctophidae	Lampanyctus	Froese, R. and D. Pauly. Editors. (2023). FishBase. Lampanyctus crocodilus (Risso, 1810). Accessed through: World Register of Marine Species at: https://www.marinespecies.org/aphia.php?p=taxdetails&id=126612 on 2023-03-09	urn:lsid:marinespecies.org:taxname:126612	1.0	0.0	0.0	0.0		exact	2008-01-15T17:27:08.177Z	Lampanyctus crocodilus
107521	https://www.marinespecies.org/aphia.php?p=taxdetails&id=107521	Lebbeus polaris	(Sabine, 1824)	accepted		220	Species	107521	Lebbeus polaris	(Sabine, 1824)	106989	Animalia	Arthropoda	Malacostraca	Decapoda	Thoridae	Lebbeus	WoRMS (2023). Lebbeus polaris (Sabine, 1824). Accessed at: https://www.marinespecies.org/aphia.php?p=taxdetails&id=107521 on 2023-03-09	urn:lsid:marinespecies.org:taxname:107521	1.0	0.0	0.0	0.0	0.0	exact	2022-03-02T20:11:35.440Z	Lebbeus polaris
127146	https://www.marinespecies.org/aphia.php?p=taxdetails&id=127146	Lepidorhombus whiffiagonis	(Walbaum, 1792)	accepted		220	Species	127146	Lepidorhombus whiffiagonis	(Walbaum, 1792)	126122	Animalia	Chordata	Teleostei	Pleuronectiformes	Scophthalmidae	Lepidorhombus	Froese, R. and D. Pauly. Editors. (2023). FishBase. Lepidorhombus whiffiagonis (Walbaum, 1792). Accessed through: World Register of Marine Species at: https://www.marinespecies.org/aphia.php?p=taxdetails&id=127146 on 2023-03-09	urn:lsid:marinespecies.org:taxname:127146	1.0	0.0	0.0	0.0		exact	2008-01-15T17:27:08.177Z	Lepidorhombus whiffiagonis
247980	https://www.marinespecies.org/aphia.php?p=taxdetails&id=247980	Leptodora kindtii	(Focke, 1844)	accepted		220	Species	247980	Leptodora kindtii	(Focke, 1844)	247922	Animalia	Arthropoda	Branchiopoda	Haplopoda	Leptodoridae	Leptodora	WoRMS (2023). Leptodora kindtii (Focke, 1844). Accessed at: https://www.marinespecies.org/aphia.php?p=taxdetails&id=247980 on 2023-03-09	urn:lsid:marinespecies.org:taxname:247980	0.0	1.0	1.0	0.0		exact	2010-09-23T08:24:22.450Z	Leptodora kindtii
195932	https://www.marinespecies.org/aphia.php?p=taxdetails&id=195932	Leptonychotes weddellii	(Lesson, 1826)	accepted		220	Species	195932	Leptonychotes weddellii	(Lesson, 1826)	195931	Animalia	Chordata	Mammalia	Carnivora	Phocidae	Leptonychotes	WoRMS (2023). Leptonychotes weddellii (Lesson, 1826). Accessed at: https://www.marinespecies.org/aphia.php?p=taxdetails&id=195932 on 2023-03-09	urn:lsid:marinespecies.org:taxname:195932	1.0					exact	2010-05-20T10:09:49.870Z	Leptonychotes weddellii
236993	https://www.marinespecies.org/aphia.php?p=taxdetails&id=236993	Liljeborgia georgiana	Schellenberg, 1931	accepted		220	Species	236993	Liljeborgia georgiana	Schellenberg, 1931	101582	Animalia	Arthropoda	Malacostraca	Amphipoda	Liljeborgiidae	Liljeborgia	Horton, T.; Lowry, J.; De Broyer, C.; Bellan-Santini, D.; Copilaș-Ciocianu, D.; Corbari, L.; Costello, M.J.; Daneliya, M.; Dauvin, J.-C.; Fišer, C.; Gasca, R.; Grabowski, M.; Guerra-García, J.M.; Hendrycks, E.; Hughes, L.; Jaume, D.; Jazdzewski, K.; Kim, Y.-H.; King, R.; Krapp-Schickel, T.; LeCroy, S.; Lörz, A.-N.; Mamos, T.; Senna, A.R.; Serejo, C.; Souza-Filho, J.F.; Tandberg, A.H.; Thomas, J.D…	urn:lsid:marinespecies.org:taxname:236993	1.0	0.0	0.0	0.0		exact	2010-08-31T07:27:26.970Z	Liljeborgia georgiana
140223	https://www.marinespecies.org/aphia.php?p=taxdetails&id=140223	Limacina helicina	(Phipps, 1774)	accepted		220	Species	140223	Limacina helicina	(Phipps, 1774)	138122	Animalia	Mollusca	Gastropoda	Pteropoda	Limacinidae	Limacina	MolluscaBase eds. (2023). MolluscaBase. Limacina helicina (Phipps, 1774). Accessed through: World Register of Marine Species at: https://www.marinespecies.org/aphia.php?p=taxdetails&id=140223 on 2023-03-09	urn:lsid:marinespecies.org:taxname:140223	1.0					exact	2010-10-12T15:33:09.147Z	Limacina helicina
719576	https://www.marinespecies.org/aphia.php?p=taxdetails&id=719576	Limacina helicina antarctica	S. P. Woodward, 1854	unaccepted		230	Subspecies	719583	Limacina rangii	(d'Orbigny, 1835)	140223	Animalia	Mollusca	Gastropoda	Pteropoda	Limacinidae	Limacina	MolluscaBase eds. (2023). MolluscaBase. Limacina helicina antarctica S. P. Woodward, 1854. Accessed through: World Register of Marine Species at: https://www.marinespecies.org/aphia.php?p=taxdetails&id=719576 on 2023-03-09	urn:lsid:marinespecies.org:taxname:719576	1.0					exact	2022-12-10T18:58:00.927Z	Limacina helicina antarctica
150514	https://www.marinespecies.org/aphia.php?p=taxdetails&id=150514	Limulus polyphemus	(Linnaeus, 1758)	accepted		220	Species	150514	Limulus polyphemus	(Linnaeus, 1758)	150512	Animalia	Arthropoda	Merostomata	Xiphosurida	Limulidae	Limulus	WoRMS (2023). Limulus polyphemus (Linnaeus, 1758). Accessed at: https://www.marinespecies.org/aphia.php?p=taxdetails&id=150514 on 2023-03-09	urn:lsid:marinespecies.org:taxname:150514	1.0					exact	2010-02-19T16:39:15.683Z	Limulus polyphemus
177686	https://www.marinespecies.org/aphia.php?p=taxdetails&id=177686	Lineus longifissus	sensu Takakura, 1898	accepted		220	Species	177686	Lineus longifissus	sensu Takakura, 1898	122358	Animalia	Nemertea	Pilidiophora	Heteronemertea	Lineidae	Lineus	Norenburg, J.; Gibson, R.; Herrera Bachiller, A.; Strand, M. (2023). World Nemertea Database. Lineus longifissus sensu Takakura, 1898. Accessed through: World Register of Marine Species at: https://www.marinespecies.org/aphia.php?p=taxdetails&id=177686 on 2023-03-09	urn:lsid:marinespecies.org:taxname:177686	1.0					exact	2005-07-26T11:57:29.633Z	Lineus longifissus
177687	https://www.marinespecies.org/aphia.php?p=taxdetails&id=177687	Lineus longifissus	sensu Iwata, 1952	accepted		220	Species	177687	Lineus longifissus	sensu Iwata, 1952	122358	Animalia	Nemertea	Pilidiophora	Heteronemertea	Lineidae	Lineus	Norenburg, J.; Gibson, R.; Herrera Bachiller, A.; Strand, M. (2023). World Nemertea Database. Lineus longifissus sensu Iwata, 1952. Accessed through: World Register of Marine Species at: https://www.marinespecies.org/aphia.php?p=taxdetails&id=177687 on 2023-03-09	urn:lsid:marinespecies.org:taxname:177687	1.0					exact	2005-07-26T11:57:29.633Z	Lineus longifissus
233592	https://www.marinespecies.org/aphia.php?p=taxdetails&id=233592	Lingulodinium polyedra	(F.Stein) J.D.Dodge, 1989	accepted		220	Species	233592	Lingulodinium polyedra	(F.Stein) J.D.Dodge, 1989	231799	Chromista	Myzozoa	Dinophyceae	Gonyaulacales	Gonyaulacaceae	Lingulodinium	Guiry, M.D. & Guiry, G.M. (2023). AlgaeBase. World-wide electronic publication, National University of Ireland, Galway (taxonomic information republished from AlgaeBase with permission of M.D. Guiry). Lingulodinium polyedra (F.Stein) J.D.Dodge, 1989. Accessed through: World Register of Marine Species at: https://www.marinespecies.org/aphia.php?p=taxdetails&id=233592 on 2023-03-09	urn:lsid:marinespecies.org:taxname:233592	1.0		0.0	0.0		exact	2018-01-07T14:26:52.983Z	Lingulodinium polyedra
233592	https://www.marinespecies.org/aphia.php?p=taxdetails&id=233592	Lingulodinium polyedra	(F.Stein) J.D.Dodge, 1989	accepted		220	Species	233592	Lingulodinium polyedra	(F.Stein) J.D.Dodge, 1989	231799	Chromista	Myzozoa	Dinophyceae	Gonyaulacales	Gonyaulacaceae	Lingulodinium	Guiry, M.D. & Guiry, G.M. (2023). AlgaeBase. World-wide electronic publication, National University of Ireland, Galway (taxonomic information republished from AlgaeBase with permission of M.D. Guiry). Lingulodinium polyedra (F.Stein) J.D.Dodge, 1989. Accessed through: World Register of Marine Species at: https://www.marinespecies.org/aphia.php?p=taxdetails&id=233592 on 2023-03-09	urn:lsid:marinespecies.org:taxname:233592	1.0		0.0	0.0		near_2	2018-01-07T14:26:52.983Z	Lingulodinium polyedrum
146912	https://www.marinespecies.org/aphia.php?p=taxdetails&id=146912	Liocarcinus arcuatus	(Leach, 1814)	junior subjective synonym		220	Species	107392	Liocarcinus navigator	(Herbst, 1794)	106925	Animalia	Arthropoda	Malacostraca	Decapoda	Polybiidae	Liocarcinus	WoRMS (2023). Liocarcinus arcuatus (Leach, 1814). Accessed at: https://www.marinespecies.org/aphia.php?p=taxdetails&id=146912 on 2023-03-09	urn:lsid:marinespecies.org:taxname:146912	1.0	0.0	0.0	0.0	0.0	exact	2022-11-21T03:15:59.847Z	Liocarcinus arcuatus
107386	https://www.marinespecies.org/aphia.php?p=taxdetails&id=107386	Liocarcinus corrugatus	(Pennant, 1777)	accepted		220	Species	107386	Liocarcinus corrugatus	(Pennant, 1777)	106925	Animalia	Arthropoda	Malacostraca	Decapoda	Polybiidae	Liocarcinus	WoRMS (2023). Liocarcinus corrugatus (Pennant, 1777). Accessed at: https://www.marinespecies.org/aphia.php?p=taxdetails&id=107386 on 2023-03-09	urn:lsid:marinespecies.org:taxname:107386	1.0	0.0	0.0	0.0	0.0	exact	2022-03-26T13:01:55.160Z	Liocarcinus corrugatus
107387	https://www.marinespecies.org/aphia.php?p=taxdetails&id=107387	Liocarcinus depurator	(Linnaeus, 1758)	accepted		220	Species	107387	Liocarcinus depurator	(Linnaeus, 1758)	106925	Animalia	Arthropoda	Malacostraca	Decapoda	Polybiidae	Liocarcinus	WoRMS (2023). Liocarcinus depurator (Linnaeus, 1758). Accessed at: https://www.marinespecies.org/aphia.php?p=taxdetails&id=107387 on 2023-03-09	urn:lsid:marinespecies.org:taxname:107387	1.0	0.0	0.0	0.0	0.0	exact	2022-03-26T13:01:55.160Z	Liocarcinus depurator
117568	https://www.marinespecies.org/aphia.php?p=taxdetails&id=117568	Liriope tetraphylla	(Chamisso & Eysenhardt, 1821)	accepted		220	Species	117568	Liriope tetraphylla	(Chamisso & Eysenhardt, 1821)	117099	Animalia	Cnidaria	Hydrozoa	Limnomedusae	Geryoniidae	Liriope	Schuchert, P. (2023). World Hydrozoa Database. Liriope tetraphylla (Chamisso & Eysenhardt, 1821). Accessed through: World Register of Marine Species at: https://www.marinespecies.org/aphia.php?p=taxdetails&id=117568 on 2023-03-09	urn:lsid:marinespecies.org:taxname:117568	1.0	0.0	0.0	0.0	0.0	exact	2016-09-23T05:58:27.723Z	Liriope tetraphylla
254975	https://www.marinespecies.org/aphia.php?p=taxdetails&id=254975	Lissodelphis borealis	(Peale, 1848)	accepted		220	Species	254975	Lissodelphis borealis	(Peale, 1848)	231400	Animalia	Chordata	Mammalia	Cetartiodactyla	Delphinidae	Lissodelphis	Fordyce, E.; Perrin, W.F. (2023). World Cetacea Database. Lissodelphis borealis (Peale, 1848). Accessed through: World Register of Marine Species at: https://www.marinespecies.org/aphia.php?p=taxdetails&id=254975 on 2023-03-09	urn:lsid:marinespecies.org:taxname:254975	1.0			0.0		exact	2008-08-20T11:25:36.853Z	Lissodelphis borealis
231416	https://www.marinespecies.org/aphia.php?p=taxdetails&id=231416	Lobodon carcinophaga	(Hombrot & Jacquinot, 1842)	unaccepted		220	Species	344008	Lobodon carcinophagus	(Hombron & Jacquinot, 1842)	231391	Animalia	Chordata	Mammalia	Carnivora	Phocidae	Lobodon	WoRMS (2023). Lobodon carcinophaga (Hombrot & Jacquinot, 1842). Accessed at: https://www.marinespecies.org/aphia.php?p=taxdetails&id=231416 on 2023-03-09	urn:lsid:marinespecies.org:taxname:231416	1.0					exact	2010-05-20T10:09:49.870Z	Lobodon carcinophaga
101210	https://www.marinespecies.org/aphia.php?p=taxdetails&id=101210	Lohmanniella spiralis	Leegaard, 1915	unaccepted	synonym	220	Species	341692	Pelagostrobilidium spirale	(Leegaard, 1915) Petz, Song & Wilbert, 1995	101180	Chromista	Ciliophora	Oligotrichea	Choreotrichida	Lohmanniellidae	Lohmanniella	Xu, K.; Agatha, S. & Dolan, J. (2023). World Ciliophora Database. Lohmanniella spiralis Leegaard, 1915. Accessed through: World Register of Marine Species at: https://www.marinespecies.org/aphia.php?p=taxdetails&id=101210 on 2023-03-09	urn:lsid:marinespecies.org:taxname:101210	1.0	0.0	0.0	0.0		phonetic	2009-11-16T12:53:55.823Z	Lohmaniella spiralis
101209	https://www.marinespecies.org/aphia.php?p=taxdetails&id=101209	Lohmanniella oviformis	Leegaard, 1915	accepted		220	Species	101209	Lohmanniella oviformis	Leegaard, 1915	101180	Chromista	Ciliophora	Oligotrichea	Choreotrichida	Lohmanniellidae	Lohmanniella	Xu, K.; Agatha, S. & Dolan, J. (2023). World Ciliophora Database. Lohmanniella oviformis Leegaard, 1915. Accessed through: World Register of Marine Species at: https://www.marinespecies.org/aphia.php?p=taxdetails&id=101209 on 2023-03-09	urn:lsid:marinespecies.org:taxname:101209	1.0	0.0	0.0	0.0		exact	2009-11-16T12:53:55.823Z	Lohmanniella oviformis
157025	https://www.marinespecies.org/aphia.php?p=taxdetails&id=157025	Loligo pealeii	Lesueur, 1821	unaccepted	original combination	220	Species	574541	Doryteuthis pealeii	(Lesueur, 1821)	138139	Animalia	Mollusca	Cephalopoda	Myopsida	Loliginidae	Loligo	MolluscaBase eds. (2023). MolluscaBase. Loligo pealeii Lesueur, 1821. Accessed through: World Register of Marine Species at: https://www.marinespecies.org/aphia.php?p=taxdetails&id=157025 on 2023-03-09	urn:lsid:marinespecies.org:taxname:157025	1.0		0.0	0.0		exact	2016-06-03T01:23:43.653Z	Loligo pealeii
159017	https://www.marinespecies.org/aphia.php?p=taxdetails&id=159017	Lontra canadensis	Schreber, 1777	accepted		220	Species	159017	Lontra canadensis	Schreber, 1777	159016	Animalia	Chordata	Mammalia	Carnivora	Mustelidae	Lontra	WoRMS (2023). Lontra canadensis Schreber, 1777. Accessed at: https://www.marinespecies.org/aphia.php?p=taxdetails&id=159017 on 2023-03-09	urn:lsid:marinespecies.org:taxname:159017	1.0					exact	2010-05-20T10:09:49.870Z	Lontra canadensis
172785	https://www.marinespecies.org/aphia.php?p=taxdetails&id=172785	Lophaster gaini	Koehler, 1912	accepted		220	Species	172785	Lophaster gaini	Koehler, 1912	123337	Animalia	Echinodermata	Asteroidea	Valvatida	Solasteridae	Lophaster	Mah, C.L. (2023). World Asteroidea Database. Lophaster gaini Koehler, 1912. Accessed through: World Register of Marine Species at: https://www.marinespecies.org/aphia.php?p=taxdetails&id=172785 on 2023-03-09	urn:lsid:marinespecies.org:taxname:172785	1.0	0.0	0.0	0.0	0.0	exact	2009-01-08T02:40:22.767Z	Lophaster gaini
159184	https://www.marinespecies.org/aphia.php?p=taxdetails&id=159184	Lophius americanus	Valenciennes, 1837	accepted		220	Species	159184	Lophius americanus	Valenciennes, 1837	125802	Animalia	Chordata	Teleostei	Lophiiformes	Lophiidae	Lophius	Froese, R. and D. Pauly. Editors. (2023). FishBase. Lophius americanus Valenciennes, 1837. Accessed through: World Register of Marine Species at: https://www.marinespecies.org/aphia.php?p=taxdetails&id=159184 on 2023-03-09	urn:lsid:marinespecies.org:taxname:159184	1.0	0.0	0.0	0.0		exact	2008-01-15T17:27:08.177Z	Lophius americanus
126554	https://www.marinespecies.org/aphia.php?p=taxdetails&id=126554	Lophius budegassa	Spinola, 1807	accepted		220	Species	126554	Lophius budegassa	Spinola, 1807	125802	Animalia	Chordata	Teleostei	Lophiiformes	Lophiidae	Lophius	Froese, R. and D. Pauly. Editors. (2023). FishBase. Lophius budegassa Spinola, 1807. Accessed through: World Register of Marine Species at: https://www.marinespecies.org/aphia.php?p=taxdetails&id=126554 on 2023-03-09	urn:lsid:marinespecies.org:taxname:126554	1.0	0.0	0.0	0.0		exact	2008-01-15T17:27:08.177Z	Lophius budegassa
126555	https://www.marinespecies.org/aphia.php?p=taxdetails&id=126555	Lophius piscatorius	Linnaeus, 1758	accepted		220	Species	126555	Lophius piscatorius	Linnaeus, 1758	125802	Animalia	Chordata	Teleostei	Lophiiformes	Lophiidae	Lophius	Froese, R. and D. Pauly. Editors. (2023). FishBase. Lophius piscatorius Linnaeus, 1758. Accessed through: World Register of Marine Species at: https://www.marinespecies.org/aphia.php?p=taxdetails&id=126555 on 2023-03-09	urn:lsid:marinespecies.org:taxname:126555	1.0	0.0	0.0	0.0		exact	2008-01-15T17:27:08.177Z	Lophius piscatorius
444382	https://www.marinespecies.org/aphia.php?p=taxdetails&id=444382	Lophozozymus incisus	(H. Milne Edwards, 1834)	accepted		220	Species	444382	Lophozozymus incisus	(H. Milne Edwards, 1834)	204469	Animalia	Arthropoda	Malacostraca	Decapoda	Xanthidae	Lophozozymus	WoRMS (2023). Lophozozymus incisus (H. Milne Edwards, 1834). Accessed at: https://www.marinespecies.org/aphia.php?p=taxdetails&id=444382 on 2023-03-09	urn:lsid:marinespecies.org:taxname:444382	1.0	0.0	0.0	0.0	0.0	exact	2022-04-04T18:41:20.867Z	Lophozozymus incisus
456601	https://www.marinespecies.org/aphia.php?p=taxdetails&id=456601	Lottia orbigny	[sic]	unaccepted	misspelling	220	Species	766513	Lottia orbignyi	(Dall, 1909)	160336	Animalia	Mollusca	Gastropoda		Lottiidae	Lottia	MolluscaBase eds. (2023). MolluscaBase. Lottia orbigny [sic]. Accessed through: World Register of Marine Species at: https://www.marinespecies.org/aphia.php?p=taxdetails&id=456601 on 2023-03-09	urn:lsid:marinespecies.org:taxname:456601	1.0					exact	2022-08-27T20:07:00Z	lottia orbigny
623048	https://www.marinespecies.org/aphia.php?p=taxdetails&id=623048	Luciella masanensis	P.L.Mason, Jeong, Litaker, Reece & Steidinger, 2007	accepted		220	Species	623048	Luciella masanensis	P.L.Mason, Jeong, Litaker, Reece & Steidinger, 2007	603160	Chromista	Myzozoa	Dinophyceae	Thoracosphaerales	Pfiesteriaceae	Luciella	Guiry, M.D. & Guiry, G.M. (2023). AlgaeBase. World-wide electronic publication, National University of Ireland, Galway (taxonomic information republished from AlgaeBase with permission of M.D. Guiry). Luciella masanensis P.L.Mason, Jeong, Litaker, Reece & Steidinger, 2007. Accessed through: World Register of Marine Species at: https://www.marinespecies.org/aphia.php?p=taxdetails&id=623048 on 2023…	urn:lsid:marinespecies.org:taxname:623048	1.0					exact	2015-06-26T12:00:51.270Z	Luciella masanensis
172732	https://www.marinespecies.org/aphia.php?p=taxdetails&id=172732	Luidiaster gerlachei	(Ludwig, 1903)	unaccepted	A subgenus according to A.M. Clark (1981)	220	Species	234884	Cheiraster (Luidiaster) gerlachei	Ludwig, 1903	123241	Animalia	Echinodermata	Asteroidea	Paxillosida	Benthopectinidae	Luidiaster	Mah, C.L. (2023). World Asteroidea Database. Luidiaster gerlachei (Ludwig, 1903). Accessed through: World Register of Marine Species at: https://www.marinespecies.org/aphia.php?p=taxdetails&id=172732 on 2023-03-09	urn:lsid:marinespecies.org:taxname:172732	1.0	0.0	0.0	0.0	0.0	exact	2009-01-19T15:30:12.850Z	Luidiaster gerlachei
203863	https://www.marinespecies.org/aphia.php?p=taxdetails&id=203863	Lumbrinereis	[auctt. misspelling]	unaccepted	lapsus	180	Genus	129337	Lumbrineris	Blainville, 1828	967	Animalia	Annelida	Polychaeta	Eunicida	Lumbrineridae	Lumbrinereis	Read, G.; Fauchald, K. (Ed.) (2023). World Polychaeta Database. Lumbrinereis [auctt. misspelling]. Accessed through: World Register of Marine Species at: https://www.marinespecies.org/aphia.php?p=taxdetails&id=203863 on 2023-03-09	urn:lsid:marinespecies.org:taxname:203863	1.0	0.0	0.0	0.0	0.0	exact	2019-10-21T21:01:28.637Z	Lumbrinereis
254351	https://www.marinespecies.org/aphia.php?p=taxdetails&id=254351	Lumpenella longirostris	(Evermann & Goldsborough, 1907)	accepted		220	Species	254351	Lumpenella longirostris	(Evermann & Goldsborough, 1907)	254350	Animalia	Chordata	Teleostei	Perciformes	Stichaeidae	Lumpenella	Froese, R. and D. Pauly. Editors. (2023). FishBase. Lumpenella longirostris (Evermann & Goldsborough, 1907). Accessed through: World Register of Marine Species at: https://www.marinespecies.org/aphia.php?p=taxdetails&id=254351 on 2023-03-09	urn:lsid:marinespecies.org:taxname:254351	1.0	0.0	0.0	0.0		exact	2008-01-15T17:27:08.177Z	Lumpenella longirostris
254579	https://www.marinespecies.org/aphia.php?p=taxdetails&id=254579	Lumpenus sagitta	Wilimovsky, 1956	accepted		220	Species	254579	Lumpenus sagitta	Wilimovsky, 1956	126088	Animalia	Chordata	Teleostei	Perciformes	Stichaeidae	Lumpenus	Froese, R. and D. Pauly. Editors. (2023). FishBase. Lumpenus sagitta Wilimovsky, 1956. Accessed through: World Register of Marine Species at: https://www.marinespecies.org/aphia.php?p=taxdetails&id=254579 on 2023-03-09	urn:lsid:marinespecies.org:taxname:254579	1.0	0.0	0.0	0.0		exact	2008-01-15T17:27:08.177Z	Lumpenus sagitta
265958	https://www.marinespecies.org/aphia.php?p=taxdetails&id=265958	Lyrocteis flavopallidus	Robilliard & Dayton, 1972	accepted		220	Species	265958	Lyrocteis flavopallidus	Robilliard & Dayton, 1972	264997	Animalia	Ctenophora	Tentaculata	Platyctenida	Lyroctenidae	Lyrocteis	Mills, C.E. Internet (1998-present). Phylum Ctenophora: list of all valid species names. Electronic internet document. Lyrocteis flavopallidus Robilliard & Dayton, 1972. Accessed through: World Register of Marine Species at: https://www.marinespecies.org/aphia.php?p=taxdetails&id=265958 on 2023-03-09	urn:lsid:marinespecies.org:taxname:265958	1.0	0.0	0.0	0.0		exact	2011-02-09T12:41:24.933Z	Lyrocteis flavopallidus
172666	https://www.marinespecies.org/aphia.php?p=taxdetails&id=172666	Lysasterias perrieri	(Studer, 1885)	accepted		220	Species	172666	Lysasterias perrieri	(Studer, 1885)	172532	Animalia	Echinodermata	Asteroidea	Forcipulatida	Asteriidae	Lysasterias	Mah, C.L. (2023). World Asteroidea Database. Lysasterias perrieri (Studer, 1885). Accessed through: World Register of Marine Species at: https://www.marinespecies.org/aphia.php?p=taxdetails&id=172666 on 2023-03-09	urn:lsid:marinespecies.org:taxname:172666	1.0	0.0	0.0	0.0	0.0	exact	2020-04-17T06:21:22.703Z	Lysasterias perrieri
234930	https://www.marinespecies.org/aphia.php?p=taxdetails&id=234930	Macroptychaster accrescens	(Koehler, 1920)	accepted		220	Species	234930	Macroptychaster accrescens	(Koehler, 1920)	234929	Animalia	Echinodermata	Asteroidea	Paxillosida	Astropectinidae	Macroptychaster	Mah, C.L. (2023). World Asteroidea Database. Macroptychaster accrescens (Koehler, 1920). Accessed through: World Register of Marine Species at: https://www.marinespecies.org/aphia.php?p=taxdetails&id=234930 on 2023-03-09	urn:lsid:marinespecies.org:taxname:234930	1.0	0.0	0.0	0.0	0.0	exact	2009-01-17T01:37:51.567Z	Macroptychaster accrescens
107350	https://www.marinespecies.org/aphia.php?p=taxdetails&id=107350	Maja squinado	(Herbst, 1788)	accepted		220	Species	107350	Maja squinado	(Herbst, 1788)	106909	Animalia	Arthropoda	Malacostraca	Decapoda	Majidae	Maja	WoRMS (2023). Maja squinado (Herbst, 1788). Accessed at: https://www.marinespecies.org/aphia.php?p=taxdetails&id=107350 on 2023-03-09	urn:lsid:marinespecies.org:taxname:107350	1.0	0.0	0.0	0.0	0.0	exact	2022-05-13T08:15:22.193Z	Maja squinado
123803	https://www.marinespecies.org/aphia.php?p=taxdetails&id=123803	Marthasterias glacialis	(Linnaeus, 1758)	accepted		220	Species	123803	Marthasterias glacialis	(Linnaeus, 1758)	123224	Animalia	Echinodermata	Asteroidea	Forcipulatida	Asteriidae	Marthasterias	Mah, C.L. (2023). World Asteroidea Database. Marthasterias glacialis (Linnaeus, 1758). Accessed through: World Register of Marine Species at: https://www.marinespecies.org/aphia.php?p=taxdetails&id=123803 on 2023-03-09	urn:lsid:marinespecies.org:taxname:123803	1.0	0.0	0.0	0.0	0.0	exact	2008-12-29T02:59:07.060Z	Marthasterias glacialis
325305	https://www.marinespecies.org/aphia.php?p=taxdetails&id=325305	Martialia hyadesi	Rochebrune & Mabille, 1889	accepted		220	Species	325305	Martialia hyadesi	Rochebrune & Mabille, 1889	325304	Animalia	Mollusca	Cephalopoda	Oegopsida	Ommastrephidae	Martialia	MolluscaBase eds. (2023). MolluscaBase. Martialia hyadesi Rochebrune & Mabille, 1889. Accessed through: World Register of Marine Species at: https://www.marinespecies.org/aphia.php?p=taxdetails&id=325305 on 2023-03-09	urn:lsid:marinespecies.org:taxname:325305	1.0		0.0	0.0		exact	2016-06-12T11:32:48.963Z	Martialia hyadesi
237557	https://www.marinespecies.org/aphia.php?p=taxdetails&id=237557	Maxilliphimedia longipes	(Walker, 1906)	accepted		220	Species	237557	Maxilliphimedia longipes	(Walker, 1906)	177015	Animalia	Arthropoda	Malacostraca	Amphipoda	Iphimediidae	Maxilliphimedia	Horton, T.; Lowry, J.; De Broyer, C.; Bellan-Santini, D.; Copilaș-Ciocianu, D.; Corbari, L.; Costello, M.J.; Daneliya, M.; Dauvin, J.-C.; Fišer, C.; Gasca, R.; Grabowski, M.; Guerra-García, J.M.; Hendrycks, E.; Hughes, L.; Jaume, D.; Jazdzewski, K.; Kim, Y.-H.; King, R.; Krapp-Schickel, T.; LeCroy, S.; Lörz, A.-N.; Mamos, T.; Senna, A.R.; Serejo, C.; Souza-Filho, J.F.; Tandberg, A.H.; Thomas, J.D…	urn:lsid:marinespecies.org:taxname:237557	1.0	0.0	0.0	0.0	0.0	exact	2019-10-21T16:55:42.430Z	Maxilliphimedia longipes
329284	https://www.marinespecies.org/aphia.php?p=taxdetails&id=329284	Mediomastus fragile	[auct. misspelling]	unaccepted	lapsus	220	Species	129892	Mediomastus fragilis	Rasmussen, 1973	129218	Animalia	Annelida	Polychaeta		Capitellidae	Mediomastus	Read, G.; Fauchald, K. (Ed.) (2023). World Polychaeta Database. Mediomastus fragile [auct. misspelling]. Accessed through: World Register of Marine Species at: https://www.marinespecies.org/aphia.php?p=taxdetails&id=329284 on 2023-03-09	urn:lsid:marinespecies.org:taxname:329284	1.0	0.0	0.0	0.0	0.0	exact	2013-01-14T10:26:38.370Z	Mediomastus fragile
137092	https://www.marinespecies.org/aphia.php?p=taxdetails&id=137092	Megaptera novaeangliae	(Borowski, 1781)	accepted		220	Species	137092	Megaptera novaeangliae	(Borowski, 1781)	137014	Animalia	Chordata	Mammalia	Cetartiodactyla	Balaenopteridae	Megaptera	Fordyce, E.; Perrin, W.F. (2023). World Cetacea Database. Megaptera novaeangliae (Borowski, 1781). Accessed through: World Register of Marine Species at: https://www.marinespecies.org/aphia.php?p=taxdetails&id=137092 on 2023-03-09	urn:lsid:marinespecies.org:taxname:137092	1.0			0.0		exact	2008-08-20T11:25:36.853Z	Megaptera novaeangliae
236965	https://www.marinespecies.org/aphia.php?p=taxdetails&id=236965	Melphidippa antarctica	Schellenberg, 1926	accepted		220	Species	236965	Melphidippa antarctica	Schellenberg, 1926	101683	Animalia	Arthropoda	Malacostraca	Amphipoda	Melphidippidae	Melphidippa	Horton, T.; Lowry, J.; De Broyer, C.; Bellan-Santini, D.; Copilaș-Ciocianu, D.; Corbari, L.; Costello, M.J.; Daneliya, M.; Dauvin, J.-C.; Fišer, C.; Gasca, R.; Grabowski, M.; Guerra-García, J.M.; Hendrycks, E.; Hughes, L.; Jaume, D.; Jazdzewski, K.; Kim, Y.-H.; King, R.; Krapp-Schickel, T.; LeCroy, S.; Lörz, A.-N.; Mamos, T.; Senna, A.R.; Serejo, C.; Souza-Filho, J.F.; Tandberg, A.H.; Thomas, J.D…	urn:lsid:marinespecies.org:taxname:236965	1.0	0.0	0.0	0.0		exact	2010-11-16T10:52:15.903Z	Melphidippa antarctica
241128	https://www.marinespecies.org/aphia.php?p=taxdetails&id=241128	Menippe nodifrons	Stimpson, 1859	accepted		220	Species	241128	Menippe nodifrons	Stimpson, 1859	205910	Animalia	Arthropoda	Malacostraca	Decapoda	Menippidae	Menippe	WoRMS (2023). Menippe nodifrons Stimpson, 1859. Accessed at: https://www.marinespecies.org/aphia.php?p=taxdetails&id=241128 on 2023-03-09	urn:lsid:marinespecies.org:taxname:241128	1.0	0.0	0.0	0.0	0.0	exact	2022-03-28T15:00:30.433Z	Menippe nodifrons
141919	https://www.marinespecies.org/aphia.php?p=taxdetails&id=141919	Mercenaria mercenaria	(Linnaeus, 1758)	accepted		220	Species	141919	Mercenaria mercenaria	(Linnaeus, 1758)	138642	Animalia	Mollusca	Bivalvia	Venerida	Veneridae	Mercenaria	MolluscaBase eds. (2023). MolluscaBase. Mercenaria mercenaria (Linnaeus, 1758). Accessed through: World Register of Marine Species at: https://www.marinespecies.org/aphia.php?p=taxdetails&id=141919 on 2023-03-09	urn:lsid:marinespecies.org:taxname:141919	1.0					exact	2004-12-21T15:54:05Z	Mercenaria mercenaria
126438	https://www.marinespecies.org/aphia.php?p=taxdetails&id=126438	Merlangius merlangus	(Linnaeus, 1758)	accepted		220	Species	126438	Merlangius merlangus	(Linnaeus, 1758)	125734	Animalia	Chordata	Teleostei	Gadiformes	Gadidae	Merlangius	Froese, R. and D. Pauly. Editors. (2023). FishBase. Merlangius merlangus (Linnaeus, 1758). Accessed through: World Register of Marine Species at: https://www.marinespecies.org/aphia.php?p=taxdetails&id=126438 on 2023-03-09	urn:lsid:marinespecies.org:taxname:126438	1.0	1.0	0.0	0.0		exact	2020-09-24T06:35:24.693Z	Merlangius merlangus
158962	https://www.marinespecies.org/aphia.php?p=taxdetails&id=158962	Merluccius bilinearis	(Mitchill, 1814)	accepted		220	Species	158962	Merluccius bilinearis	(Mitchill, 1814)	125762	Animalia	Chordata	Teleostei	Gadiformes	Merlucciidae	Merluccius	Froese, R. and D. Pauly. Editors. (2023). FishBase. Merluccius bilinearis (Mitchill, 1814). Accessed through: World Register of Marine Species at: https://www.marinespecies.org/aphia.php?p=taxdetails&id=158962 on 2023-03-09	urn:lsid:marinespecies.org:taxname:158962	1.0	0.0	0.0	0.0		exact	2008-01-15T17:27:08.177Z	Merluccius bilinearis
126484	https://www.marinespecies.org/aphia.php?p=taxdetails&id=126484	Merluccius merluccius	(Linnaeus, 1758)	accepted		220	Species	126484	Merluccius merluccius	(Linnaeus, 1758)	125762	Animalia	Chordata	Teleostei	Gadiformes	Merlucciidae	Merluccius	Froese, R. and D. Pauly. Editors. (2023). FishBase. Merluccius merluccius (Linnaeus, 1758). Accessed through: World Register of Marine Species at: https://www.marinespecies.org/aphia.php?p=taxdetails&id=126484 on 2023-03-09	urn:lsid:marinespecies.org:taxname:126484	1.0	0.0	0.0	0.0		exact	2008-01-15T17:27:08.177Z	Merluccius merluccius
272458	https://www.marinespecies.org/aphia.php?p=taxdetails&id=272458	Merluccius productus	(Ayres, 1855)	accepted		220	Species	272458	Merluccius productus	(Ayres, 1855)	125762	Animalia	Chordata	Teleostei	Gadiformes	Merlucciidae	Merluccius	Froese, R. and D. Pauly. Editors. (2023). FishBase. Merluccius productus (Ayres, 1855). Accessed through: World Register of Marine Species at: https://www.marinespecies.org/aphia.php?p=taxdetails&id=272458 on 2023-03-09	urn:lsid:marinespecies.org:taxname:272458	1.0	1.0	0.0	0.0		exact	2008-01-15T17:27:08.177Z	Merluccius productus
106377	https://www.marinespecies.org/aphia.php?p=taxdetails&id=106377	Mertensia ovum	(Fabricius, 1780)	accepted		220	Species	106377	Mertensia ovum	(Fabricius, 1780)	106341	Animalia	Ctenophora	Tentaculata	Cydippida	Mertensiidae	Mertensia	Mills, C.E. Internet (1998-present). Phylum Ctenophora: list of all valid species names. Electronic internet document. Mertensia ovum (Fabricius, 1780). Accessed through: World Register of Marine Species at: https://www.marinespecies.org/aphia.php?p=taxdetails&id=106377 on 2023-03-09	urn:lsid:marinespecies.org:taxname:106377	1.0	0.0	0.0	0.0		exact	2011-02-09T12:41:24.933Z	Mertensia ovum
325299	https://www.marinespecies.org/aphia.php?p=taxdetails&id=325299	Mesonychoteuthis hamiltoni	G. C. Robson, 1925	accepted		220	Species	325299	Mesonychoteuthis hamiltoni	G. C. Robson, 1925	325298	Animalia	Mollusca	Cephalopoda	Oegopsida	Cranchiidae	Mesonychoteuthis	MolluscaBase eds. (2023). MolluscaBase. Mesonychoteuthis hamiltoni G. C. Robson, 1925. Accessed through: World Register of Marine Species at: https://www.marinespecies.org/aphia.php?p=taxdetails&id=325299 on 2023-03-09	urn:lsid:marinespecies.org:taxname:325299	1.0		0.0	0.0		exact	2022-08-27T09:38:30.867Z	Mesonychoteuthis hamiltoni
254990	https://www.marinespecies.org/aphia.php?p=taxdetails&id=254990	Mesoplodon carlhubbsi	Moore, 1963	accepted		220	Species	254990	Mesoplodon carlhubbsi	Moore, 1963	137034	Animalia	Chordata	Mammalia	Cetartiodactyla	Ziphiidae	Mesoplodon	Fordyce, E.; Perrin, W.F. (2023). World Cetacea Database. Mesoplodon carlhubbsi Moore, 1963. Accessed through: World Register of Marine Species at: https://www.marinespecies.org/aphia.php?p=taxdetails&id=254990 on 2023-03-09	urn:lsid:marinespecies.org:taxname:254990	1.0	0.0	0.0	0.0		exact	2008-08-20T11:25:36.853Z	Mesoplodon carlhubbsi
137122	https://www.marinespecies.org/aphia.php?p=taxdetails&id=137122	Mesoplodon densirostris	(de Blainville, 1817)	accepted		220	Species	137122	Mesoplodon densirostris	(de Blainville, 1817)	137034	Animalia	Chordata	Mammalia	Cetartiodactyla	Ziphiidae	Mesoplodon	Fordyce, E.; Perrin, W.F. (2023). World Cetacea Database. Mesoplodon densirostris (de Blainville, 1817). Accessed through: World Register of Marine Species at: https://www.marinespecies.org/aphia.php?p=taxdetails&id=137122 on 2023-03-09	urn:lsid:marinespecies.org:taxname:137122	1.0			0.0		exact	2008-08-20T11:25:36.853Z	Mesoplodon densirostris
384416	https://www.marinespecies.org/aphia.php?p=taxdetails&id=384416	Mesoplodon densirostris	Ogawa, 1938	unaccepted	misidentification	220	Species	231407	Mesoplodon ginkgodens	Nishiwaki & Kamiya, 1958	137034	Animalia	Chordata	Mammalia	Cetartiodactyla	Ziphiidae	Mesoplodon	Fordyce, E.; Perrin, W.F. (2023). World Cetacea Database. Mesoplodon densirostris Ogawa, 1938. Accessed through: World Register of Marine Species at: https://www.marinespecies.org/aphia.php?p=taxdetails&id=384416 on 2023-03-09	urn:lsid:marinespecies.org:taxname:384416	1.0	0.0	0.0	0.0		exact	2009-03-05T14:31:36.587Z	Mesoplodon densirostris
384417	https://www.marinespecies.org/aphia.php?p=taxdetails&id=384417	Mesoplodon densirostris	Gunther, 1955	unaccepted	misidentification	220	Species	137123	Mesoplodon europaeus	(Gervais, 1855)	137034	Animalia	Chordata	Mammalia	Cetartiodactyla	Ziphiidae	Mesoplodon	Fordyce, E.; Perrin, W.F. (2023). World Cetacea Database. Mesoplodon densirostris Gunther, 1955. Accessed through: World Register of Marine Species at: https://www.marinespecies.org/aphia.php?p=taxdetails&id=384417 on 2023-03-09	urn:lsid:marinespecies.org:taxname:384417	1.0	0.0	0.0	0.0		exact	2009-03-05T14:31:36.587Z	Mesoplodon densirostris
231429	https://www.marinespecies.org/aphia.php?p=taxdetails&id=231429	Mesoplodon layardii	(Gray, 1865)	accepted		220	Species	231429	Mesoplodon layardii	(Gray, 1865)	137034	Animalia	Chordata	Mammalia	Cetartiodactyla	Ziphiidae	Mesoplodon	Fordyce, E.; Perrin, W.F. (2023). World Cetacea Database. Mesoplodon layardii (Gray, 1865). Accessed through: World Register of Marine Species at: https://www.marinespecies.org/aphia.php?p=taxdetails&id=231429 on 2023-03-09	urn:lsid:marinespecies.org:taxname:231429	1.0	0.0	0.0	0.0		exact	2008-08-20T11:25:36.853Z	Mesoplodon layardii
390833	https://www.marinespecies.org/aphia.php?p=taxdetails&id=390833	Mesoplodon layardii	Hector, 1878	unaccepted	synonym	220	Species	254993	Mesoplodon traversii	(Gray, 1874)	137034	Animalia	Chordata	Mammalia	Cetartiodactyla	Ziphiidae	Mesoplodon	Fordyce, E.; Perrin, W.F. (2023). World Cetacea Database. Mesoplodon layardii Hector, 1878. Accessed through: World Register of Marine Species at: https://www.marinespecies.org/aphia.php?p=taxdetails&id=390833 on 2023-03-09	urn:lsid:marinespecies.org:taxname:390833	1.0			0.0		exact	2009-04-06T23:27:21.410Z	Mesoplodon layardii
137126	https://www.marinespecies.org/aphia.php?p=taxdetails&id=137126	Mesoplodon mirus	True, 1913	accepted		220	Species	137126	Mesoplodon mirus	True, 1913	137034	Animalia	Chordata	Mammalia	Cetartiodactyla	Ziphiidae	Mesoplodon	Fordyce, E.; Perrin, W.F. (2023). World Cetacea Database. Mesoplodon mirus True, 1913. Accessed through: World Register of Marine Species at: https://www.marinespecies.org/aphia.php?p=taxdetails&id=137126 on 2023-03-09	urn:lsid:marinespecies.org:taxname:137126	1.0	0.0	0.0	0.0		exact	2008-08-20T11:25:36.853Z	Mesoplodon mirus
344689	https://www.marinespecies.org/aphia.php?p=taxdetails&id=344689	Metridia gerlachei	Giesbrecht, 1902	accepted		220	Species	344689	Metridia gerlachei	Giesbrecht, 1902	104190	Animalia	Arthropoda	Copepoda	Calanoida	Metridinidae	Metridia	Walter, T.C.; Boxshall, G. (2023). World of Copepods Database. Metridia gerlachei Giesbrecht, 1902. Accessed through: World Register of Marine Species at: https://www.marinespecies.org/aphia.php?p=taxdetails&id=344689 on 2023-03-09	urn:lsid:marinespecies.org:taxname:344689	1.0	0.0	0.0	0.0		exact	2008-04-14T13:13:26.303Z	Metridia gerlachei
104635	https://www.marinespecies.org/aphia.php?p=taxdetails&id=104635	Metridia princeps	Giesbrecht, 1889	accepted		220	Species	104635	Metridia princeps	Giesbrecht, 1889	104190	Animalia	Arthropoda	Copepoda	Calanoida	Metridinidae	Metridia	Walter, T.C.; Boxshall, G. (2023). World of Copepods Database. Metridia princeps Giesbrecht, 1889. Accessed through: World Register of Marine Species at: https://www.marinespecies.org/aphia.php?p=taxdetails&id=104635 on 2023-03-09	urn:lsid:marinespecies.org:taxname:104635	1.0	0.0	0.0	0.0		exact	2008-04-14T15:28:19.977Z	Metridia princeps
100982	https://www.marinespecies.org/aphia.php?p=taxdetails&id=100982	Metridium senile	(Linnaeus, 1761)	accepted		220	Species	100982	Metridium senile	(Linnaeus, 1761)	100770	Animalia	Cnidaria	Anthozoa	Actiniaria	Metridiidae	Metridium	Rodríguez, E.; Fautin, D; Daly, M. (2023). World List of Actiniaria. Metridium senile (Linnaeus, 1761). Accessed through: World Register of Marine Species at: https://www.marinespecies.org/aphia.php?p=taxdetails&id=100982 on 2023-03-09	urn:lsid:marinespecies.org:taxname:100982	1.0					exact	2018-06-15T10:40:43.107Z	Metridium senile
255018	https://www.marinespecies.org/aphia.php?p=taxdetails&id=255018	Mirounga angustirostris	(Gill, 1866)	accepted		220	Species	255018	Mirounga angustirostris	(Gill, 1866)	231398	Animalia	Chordata	Mammalia	Carnivora	Phocidae	Mirounga	WoRMS (2023). Mirounga angustirostris (Gill, 1866). Accessed at: https://www.marinespecies.org/aphia.php?p=taxdetails&id=255018 on 2023-03-09	urn:lsid:marinespecies.org:taxname:255018	1.0					exact	2010-05-20T10:09:49.870Z	Mirounga angustirostris
231413	https://www.marinespecies.org/aphia.php?p=taxdetails&id=231413	Mirounga leonina	(Linnaeus, 1758)	accepted		220	Species	231413	Mirounga leonina	(Linnaeus, 1758)	231398	Animalia	Chordata	Mammalia	Carnivora	Phocidae	Mirounga	WoRMS (2023). Mirounga leonina (Linnaeus, 1758). Accessed at: https://www.marinespecies.org/aphia.php?p=taxdetails&id=231413 on 2023-03-09	urn:lsid:marinespecies.org:taxname:231413	1.0					exact	2010-05-20T10:09:49.870Z	Mirounga leonina
106401	https://www.marinespecies.org/aphia.php?p=taxdetails&id=106401	Mnemiopsis leidyi	A. Agassiz, 1865	accepted		220	Species	106401	Mnemiopsis leidyi	A. Agassiz, 1865	106355	Animalia	Ctenophora	Tentaculata	Lobata	Bolinopsidae	Mnemiopsis	Mills, C.E. Internet (1998-present). Phylum Ctenophora: list of all valid species names. Electronic internet document. Mnemiopsis leidyi A. Agassiz, 1865. Accessed through: World Register of Marine Species at: https://www.marinespecies.org/aphia.php?p=taxdetails&id=106401 on 2023-03-09	urn:lsid:marinespecies.org:taxname:106401	1.0	1.0	0.0	0.0		exact	2011-02-09T12:41:24.933Z	Mnemiopsis leidyi
834712	https://www.marinespecies.org/aphia.php?p=taxdetails&id=834712	Monocaulus parvula	(Hickson & Gravely, 1907)	unaccepted	unaccepted combination	220	Species	231614	Zyzzyzus parvula	(Hickson & Gravely, 1907)	231551	Animalia	Cnidaria	Hydrozoa	Anthoathecata	Corymorphidae	Monocaulus	Schuchert, P. (2023). World Hydrozoa Database. Monocaulus parvula (Hickson & Gravely, 1907). Accessed through: World Register of Marine Species at: https://www.marinespecies.org/aphia.php?p=taxdetails&id=834712 on 2023-03-09	urn:lsid:marinespecies.org:taxname:834712	1.0	0.0	0.0	0.0	0.0	exact	2015-02-27T10:28:34.897Z	Monocaulus parvula
102890	https://www.marinespecies.org/aphia.php?p=taxdetails&id=102890	Monoculodes longirostris	(Goës, 1866)	unaccepted		220	Species	423728	Rostroculodes longirostris	(Goës, 1866)	101694	Animalia	Arthropoda	Malacostraca	Amphipoda	Oedicerotidae	Monoculodes	Horton, T.; Lowry, J.; De Broyer, C.; Bellan-Santini, D.; Copilaș-Ciocianu, D.; Corbari, L.; Costello, M.J.; Daneliya, M.; Dauvin, J.-C.; Fišer, C.; Gasca, R.; Grabowski, M.; Guerra-García, J.M.; Hendrycks, E.; Hughes, L.; Jaume, D.; Jazdzewski, K.; Kim, Y.-H.; King, R.; Krapp-Schickel, T.; LeCroy, S.; Lörz, A.-N.; Mamos, T.; Senna, A.R.; Serejo, C.; Souza-Filho, J.F.; Tandberg, A.H.; Thomas, J.D…	urn:lsid:marinespecies.org:taxname:102890	1.0	0.0	0.0	0.0		exact	2010-11-22T09:56:12.930Z	Monoculodes longirostris
137116	https://www.marinespecies.org/aphia.php?p=taxdetails&id=137116	Monodon monoceros	Linnaeus, 1758	accepted		220	Species	137116	Monodon monoceros	Linnaeus, 1758	137030	Animalia	Chordata	Mammalia	Cetartiodactyla	Monodontidae	Monodon	Fordyce, E.; Perrin, W.F. (2023). World Cetacea Database. Monodon monoceros Linnaeus, 1758. Accessed through: World Register of Marine Species at: https://www.marinespecies.org/aphia.php?p=taxdetails&id=137116 on 2023-03-09	urn:lsid:marinespecies.org:taxname:137116	1.0			0.0		exact	2008-08-20T11:25:36.853Z	Monodon monoceros
342254	https://www.marinespecies.org/aphia.php?p=taxdetails&id=342254	Moroteuthis ingens	(E. A. Smith, 1881)	unaccepted		220	Species	1452502	Moroteuthopsis ingens	(E. A. Smith, 1881)	325309	Animalia	Mollusca	Cephalopoda	Oegopsida	Onychoteuthidae	Moroteuthis	MolluscaBase eds. (2023). MolluscaBase. Moroteuthis ingens (E. A. Smith, 1881). Accessed through: World Register of Marine Species at: https://www.marinespecies.org/aphia.php?p=taxdetails&id=342254 on 2023-03-09	urn:lsid:marinespecies.org:taxname:342254	1.0		0.0	0.0		exact	2018-02-07T15:28:10.423Z	Moroteuthis ingens
135441	https://www.marinespecies.org/aphia.php?p=taxdetails&id=135441	Muggiaea atlantica	Cunningham, 1892	accepted		220	Species	135441	Muggiaea atlantica	Cunningham, 1892	135366	Animalia	Cnidaria	Hydrozoa	Siphonophorae	Diphyidae	Muggiaea	Schuchert, P. (2023). World Hydrozoa Database. Muggiaea atlantica Cunningham, 1892. Accessed through: World Register of Marine Species at: https://www.marinespecies.org/aphia.php?p=taxdetails&id=135441 on 2023-03-09	urn:lsid:marinespecies.org:taxname:135441	1.0	0.0	0.0	0.0	0.0	exact	2013-12-22T17:57:46.383Z	Muggiaea atlantica
158518	https://www.marinespecies.org/aphia.php?p=taxdetails&id=158518	Mustelus canis	(Mitchill, 1815)	accepted		220	Species	158518	Mustelus canis	(Mitchill, 1815)	105732	Animalia	Chordata	Elasmobranchii	Carcharhiniformes	Triakidae	Mustelus	Froese, R. and D. Pauly. Editors. (2023). FishBase. Mustelus canis (Mitchill, 1815). Accessed through: World Register of Marine Species at: https://www.marinespecies.org/aphia.php?p=taxdetails&id=158518 on 2023-03-09	urn:lsid:marinespecies.org:taxname:158518	1.0	1.0	0.0	0.0		exact	2008-01-15T17:27:08.177Z	Mustelus canis
158903	https://www.marinespecies.org/aphia.php?p=taxdetails&id=158903	Myctophum asperum	Richardson, 1845	unaccepted		220	Species	317659	Dasyscopelus asper	(Richardson, 1845)	125829	Animalia	Chordata	Teleostei	Myctophiformes	Myctophidae	Myctophum	Froese, R. and D. Pauly. Editors. (2023). FishBase. Myctophum asperum Richardson, 1845. Accessed through: World Register of Marine Species at: https://www.marinespecies.org/aphia.php?p=taxdetails&id=158903 on 2023-03-09	urn:lsid:marinespecies.org:taxname:158903	1.0	0.0	0.0	0.0		exact	2023-01-10T08:56:01.993Z	Myctophum asperum
126627	https://www.marinespecies.org/aphia.php?p=taxdetails&id=126627	Myctophum punctatum	Rafinesque, 1810	accepted		220	Species	126627	Myctophum punctatum	Rafinesque, 1810	125829	Animalia	Chordata	Teleostei	Myctophiformes	Myctophidae	Myctophum	Froese, R. and D. Pauly. Editors. (2023). FishBase. Myctophum punctatum Rafinesque, 1810. Accessed through: World Register of Marine Species at: https://www.marinespecies.org/aphia.php?p=taxdetails&id=126627 on 2023-03-09	urn:lsid:marinespecies.org:taxname:126627	1.0	0.0	0.0	0.0		exact	2008-01-15T17:27:08.177Z	Myctophum punctatum
359505	https://www.marinespecies.org/aphia.php?p=taxdetails&id=359505	Myicola major	(Williams, 1907)	unaccepted	synonym	220	Species	157749	Leptinogaster major	(Williams, 1907)	157750	Animalia	Arthropoda	Copepoda	Cyclopoida	Myicolidae	Myicola	Walter, T.C.; Boxshall, G. (2023). World of Copepods Database. Myicola major (Williams, 1907). Accessed through: World Register of Marine Species at: https://www.marinespecies.org/aphia.php?p=taxdetails&id=359505 on 2023-03-09	urn:lsid:marinespecies.org:taxname:359505	1.0	0.0	0.0	0.0		exact	2008-10-09T09:20:16.223Z	Myicola major
369194	https://www.marinespecies.org/aphia.php?p=taxdetails&id=369194	Myoxocephalus octodecimspinosus	(Mitchill, 1814)	unaccepted	misspelling	220	Species	159520	Myoxocephalus octodecemspinosus	(Mitchill, 1814)	126152	Animalia	Chordata	Teleostei	Perciformes	Cottidae	Myoxocephalus	Froese, R. and D. Pauly. Editors. (2023). FishBase. Myoxocephalus octodecimspinosus (Mitchill, 1814). Accessed through: World Register of Marine Species at: https://www.marinespecies.org/aphia.php?p=taxdetails&id=369194 on 2023-03-09	urn:lsid:marinespecies.org:taxname:369194	1.0	1.0	0.0	0.0		exact	2023-01-17T15:33:01.533Z	Myoxocephalus octodecimspinosus
157804	https://www.marinespecies.org/aphia.php?p=taxdetails&id=157804	Mysidopsis bigelowi	W. Tattersall, 1926	unaccepted		220	Species	161344	Americamysis bigelowi	(W. Tattersall, 1926)	119885	Animalia	Arthropoda	Malacostraca	Mysida	Mysidae	Mysidopsis	Mees, J.; Meland, K. (Eds) (2012 onwards). World List of Lophogastrida, Stygiomysida and Mysida. Mysidopsis bigelowi W. Tattersall, 1926. Accessed through: World Register of Marine Species at: https://www.marinespecies.org/aphia.php?p=taxdetails&id=157804 on 2023-03-09	urn:lsid:marinespecies.org:taxname:157804	1.0		0.0	0.0		exact	2012-03-12T13:59:23.070Z	Mysidopsis bigelowi
140480	https://www.marinespecies.org/aphia.php?p=taxdetails&id=140480	Mytilus edulis	Linnaeus, 1758	accepted		220	Species	140480	Mytilus edulis	Linnaeus, 1758	138228	Animalia	Mollusca	Bivalvia	Mytilida	Mytilidae	Mytilus	MolluscaBase eds. (2023). MolluscaBase. Mytilus edulis Linnaeus, 1758. Accessed through: World Register of Marine Species at: https://www.marinespecies.org/aphia.php?p=taxdetails&id=140480 on 2023-03-09	urn:lsid:marinespecies.org:taxname:140480	1.0					exact	2004-12-21T15:54:05Z	Mytilus edulis
135495	https://www.marinespecies.org/aphia.php?p=taxdetails&id=135495	Nanomia bijuga	(Delle Chiaje, 1844)	accepted		220	Species	135495	Nanomia bijuga	(Delle Chiaje, 1844)	135392	Animalia	Cnidaria	Hydrozoa	Siphonophorae	Agalmatidae	Nanomia	Schuchert, P. (2023). World Hydrozoa Database. Nanomia bijuga (Delle Chiaje, 1844). Accessed through: World Register of Marine Species at: https://www.marinespecies.org/aphia.php?p=taxdetails&id=135495 on 2023-03-09	urn:lsid:marinespecies.org:taxname:135495	1.0	0.0	0.0	0.0	0.0	exact	2021-03-31T08:10:16.420Z	Nanomia bijuga
160401	https://www.marinespecies.org/aphia.php?p=taxdetails&id=160401	Nassarius vibex	(Say, 1822)	unaccepted		220	Species	877061	Phrontis vibex	(Say, 1822)	138235	Animalia	Mollusca	Gastropoda	Neogastropoda	Nassariidae	Nassarius	MolluscaBase eds. (2023). MolluscaBase. Nassarius vibex (Say, 1822). Accessed through: World Register of Marine Species at: https://www.marinespecies.org/aphia.php?p=taxdetails&id=160401 on 2023-03-09	urn:lsid:marinespecies.org:taxname:160401	1.0					exact	2016-05-18T19:42:52.863Z	Nassarius vibex
107398	https://www.marinespecies.org/aphia.php?p=taxdetails&id=107398	Necora puber	(Linnaeus, 1767)	accepted		220	Species	107398	Necora puber	(Linnaeus, 1767)	106927	Animalia	Arthropoda	Malacostraca	Decapoda	Polybiidae	Necora	WoRMS (2023). Necora puber (Linnaeus, 1767). Accessed at: https://www.marinespecies.org/aphia.php?p=taxdetails&id=107398 on 2023-03-09	urn:lsid:marinespecies.org:taxname:107398	1.0	0.0	0.0	0.0	0.0	exact	2022-03-26T13:01:55.160Z	Necora puber
369209	https://www.marinespecies.org/aphia.php?p=taxdetails&id=369209	Nematocarcinus lanceopes	Spence Bate, 1888	accepted		220	Species	369209	Nematocarcinus lanceopes	Spence Bate, 1888	107015	Animalia	Arthropoda	Malacostraca	Decapoda	Nematocarcinidae	Nematocarcinus	WoRMS (2023). Nematocarcinus lanceopes Spence Bate, 1888. Accessed at: https://www.marinespecies.org/aphia.php?p=taxdetails&id=369209 on 2023-03-09	urn:lsid:marinespecies.org:taxname:369209	1.0	0.0	0.0	0.0	0.0	exact	2022-02-20T17:37:22.220Z	Nematocarcinus lanceopes
117348	https://www.marinespecies.org/aphia.php?p=taxdetails&id=117348	Nemopsis bachei	L. Agassiz, 1849	accepted		220	Species	117348	Nemopsis bachei	L. Agassiz, 1849	117022	Animalia	Cnidaria	Hydrozoa	Anthoathecata	Bougainvilliidae	Nemopsis	Schuchert, P. (2023). World Hydrozoa Database. Nemopsis bachei L. Agassiz, 1849. Accessed through: World Register of Marine Species at: https://www.marinespecies.org/aphia.php?p=taxdetails&id=117348 on 2023-03-09	urn:lsid:marinespecies.org:taxname:117348	1.0	1.0		0.0	0.0	exact	2009-08-28T12:14:41.520Z	Nemopsis bachei
197303	https://www.marinespecies.org/aphia.php?p=taxdetails&id=197303	Neobuccinum eatoni	(E. A. Smith, 1875)	accepted		220	Species	197303	Neobuccinum eatoni	(E. A. Smith, 1875)	196931	Animalia	Mollusca	Gastropoda	Neogastropoda	Prosiphonidae	Neobuccinum	MolluscaBase eds. (2023). MolluscaBase. Neobuccinum eatoni (E. A. Smith, 1875). Accessed through: World Register of Marine Species at: https://www.marinespecies.org/aphia.php?p=taxdetails&id=197303 on 2023-03-09	urn:lsid:marinespecies.org:taxname:197303	1.0	0.0	0.0	0.0		exact	2022-12-14T09:12:48.967Z	Neobuccinum eatoni
408934	https://www.marinespecies.org/aphia.php?p=taxdetails&id=408934	Neogonodactylus	Manning, 1995	accepted		180	Genus	408934	Neogonodactylus	Manning, 1995	196127	Animalia	Arthropoda	Malacostraca	Stomatopoda	Gonodactylidae	Neogonodactylus	WoRMS (2023). Neogonodactylus Manning, 1995. Accessed at: https://www.marinespecies.org/aphia.php?p=taxdetails&id=408934 on 2023-03-09	urn:lsid:marinespecies.org:taxname:408934	1.0					exact	2013-05-06T01:45:13.880Z	Neogonodactylus sp.
157807	https://www.marinespecies.org/aphia.php?p=taxdetails&id=157807	Neomysis americana	(S.I. Smith, 1873)	accepted		220	Species	157807	Neomysis americana	(S.I. Smith, 1873)	119888	Animalia	Arthropoda	Malacostraca	Mysida	Mysidae	Neomysis	Mees, J.; Meland, K. (Eds) (2012 onwards). World List of Lophogastrida, Stygiomysida and Mysida. Neomysis americana (S.I. Smith, 1873). Accessed through: World Register of Marine Species at: https://www.marinespecies.org/aphia.php?p=taxdetails&id=157807 on 2023-03-09	urn:lsid:marinespecies.org:taxname:157807	1.0		0.0	0.0		exact	2009-11-25T11:15:00.473Z	Neomysis americana
107254	https://www.marinespecies.org/aphia.php?p=taxdetails&id=107254	Nephrops norvegicus	(Linnaeus, 1758)	accepted		220	Species	107254	Nephrops norvegicus	(Linnaeus, 1758)	106863	Animalia	Arthropoda	Malacostraca	Decapoda	Nephropidae	Nephrops	WoRMS (2023). Nephrops norvegicus (Linnaeus, 1758). Accessed at: https://www.marinespecies.org/aphia.php?p=taxdetails&id=107254 on 2023-03-09	urn:lsid:marinespecies.org:taxname:107254	1.0	0.0	0.0	0.0	0.0	exact	2020-09-02T19:03:26.137Z	Nephrops norvegicus
335110	https://www.marinespecies.org/aphia.php?p=taxdetails&id=335110	Nereis (Alitta) virens	M Sars, 1835	unaccepted	superseded combination	220	Species	234851	Alitta virens	(M. Sars, 1835)	326113	Animalia	Annelida	Polychaeta	Phyllodocida	Nereididae	Nereis	Read, G.; Fauchald, K. (Ed.) (2023). World Polychaeta Database. Nereis (Alitta) virens M Sars, 1835. Accessed through: World Register of Marine Species at: https://www.marinespecies.org/aphia.php?p=taxdetails&id=335110 on 2023-03-09	urn:lsid:marinespecies.org:taxname:335110	1.0	0.0	0.0	0.0	0.0	exact_subgenus	2020-12-16T13:39:02.800Z	Nereis virens
162800	https://www.marinespecies.org/aphia.php?p=taxdetails&id=162800	Nereis (Neanthes) virens	Sars, 1835	unaccepted	superseded combination	220	Species	234851	Alitta virens	(M. Sars, 1835)	152362	Animalia	Annelida	Polychaeta	Phyllodocida	Nereididae	Nereis	Read, G.; Fauchald, K. (Ed.) (2023). World Polychaeta Database. Nereis (Neanthes) virens Sars, 1835. Accessed through: World Register of Marine Species at: https://www.marinespecies.org/aphia.php?p=taxdetails&id=162800 on 2023-03-09	urn:lsid:marinespecies.org:taxname:162800	1.0		0.0	0.0		exact_subgenus	2011-05-15T21:14:46.657Z	Nereis virens
238384	https://www.marinespecies.org/aphia.php?p=taxdetails&id=238384	Nereis virens	Sars, 1835	unaccepted	superseded original combination	220	Species	234851	Alitta virens	(M. Sars, 1835)	129379	Animalia	Annelida	Polychaeta	Phyllodocida	Nereididae	Nereis	Read, G.; Fauchald, K. (Ed.) (2023). World Polychaeta Database. Nereis virens Sars, 1835. Accessed through: World Register of Marine Species at: https://www.marinespecies.org/aphia.php?p=taxdetails&id=238384 on 2023-03-09	urn:lsid:marinespecies.org:taxname:238384	1.0	0.0	0.0	0.0	0.0	exact	2017-06-30T11:47:42.737Z	Nereis virens
109921	https://www.marinespecies.org/aphia.php?p=taxdetails&id=109921	Noctiluca scintillans	(Macartney) Kofoid & Swezy, 1921	accepted		220	Species	109921	Noctiluca scintillans	(Macartney) Kofoid & Swezy, 1921	109500	Chromista	Myzozoa	Dinophyceae	Noctilucales	Noctilucaceae	Noctiluca	Guiry, M.D. & Guiry, G.M. (2023). AlgaeBase. World-wide electronic publication, National University of Ireland, Galway (taxonomic information republished from AlgaeBase with permission of M.D. Guiry). Noctiluca scintillans (Macartney) Kofoid & Swezy, 1921. Accessed through: World Register of Marine Species at: https://www.marinespecies.org/aphia.php?p=taxdetails&id=109921 on 2023-03-09	urn:lsid:marinespecies.org:taxname:109921	1.0		0.0	0.0		exact	2015-06-26T12:00:51.270Z	Noctiluca scintillans
172667	https://www.marinespecies.org/aphia.php?p=taxdetails&id=172667	Notasterias armata	Koehler, 1911	accepted		220	Species	172667	Notasterias armata	Koehler, 1911	172533	Animalia	Echinodermata	Asteroidea	Forcipulatida	Asteriidae	Notasterias	Mah, C.L. (2023). World Asteroidea Database. Notasterias armata Koehler, 1911. Accessed through: World Register of Marine Species at: https://www.marinespecies.org/aphia.php?p=taxdetails&id=172667 on 2023-03-09	urn:lsid:marinespecies.org:taxname:172667	1.0	0.0	0.0	0.0	0.0	exact	2016-12-25T17:09:19.620Z	Notasterias armata
172668	https://www.marinespecies.org/aphia.php?p=taxdetails&id=172668	Notasterias stolophora	Fisher, 1940	accepted		220	Species	172668	Notasterias stolophora	Fisher, 1940	172533	Animalia	Echinodermata	Asteroidea	Forcipulatida	Asteriidae	Notasterias	Mah, C.L. (2023). World Asteroidea Database. Notasterias stolophora Fisher, 1940. Accessed through: World Register of Marine Species at: https://www.marinespecies.org/aphia.php?p=taxdetails&id=172668 on 2023-03-09	urn:lsid:marinespecies.org:taxname:172668	1.0	0.0	0.0	0.0	0.0	near_1	2008-12-29T02:59:07.060Z	Notasterias stylophora
160813	https://www.marinespecies.org/aphia.php?p=taxdetails&id=160813	Notocidaris mortenseni	(Koehler, 1900)	accepted		220	Species	160813	Notocidaris mortenseni	(Koehler, 1900)	160751	Animalia	Echinodermata	Echinoidea	Cidaroida	Ctenocidaridae	Notocidaris	Kroh, A.; Mooi, R. (2023). World Echinoidea Database. Notocidaris mortenseni (Koehler, 1900). Accessed through: World Register of Marine Species at: https://www.marinespecies.org/aphia.php?p=taxdetails&id=160813 on 2023-03-09	urn:lsid:marinespecies.org:taxname:160813	1.0	0.0	0.0	0.0	0.0	exact	2013-08-26T18:24:18.240Z	Notocidaris mortenseni
369204	https://www.marinespecies.org/aphia.php?p=taxdetails&id=369204	Notocrangon antarcticus	(Pfeffer, 1887)	accepted		220	Species	369204	Notocrangon antarcticus	(Pfeffer, 1887)	369203	Animalia	Arthropoda	Malacostraca	Decapoda	Crangonidae	Notocrangon	WoRMS (2023). Notocrangon antarcticus (Pfeffer, 1887). Accessed at: https://www.marinespecies.org/aphia.php?p=taxdetails&id=369204 on 2023-03-09	urn:lsid:marinespecies.org:taxname:369204	1.0	0.0	0.0	0.0	0.0	exact	2022-02-28T11:45:49.413Z	Notocrangon antarcticus
147037	https://www.marinespecies.org/aphia.php?p=taxdetails&id=147037	Notolepis rissoi	(Bonaparte, 1840)	unaccepted	new combination	220	Species	126352	Arctozenus risso	(Bonaparte, 1840)	147036	Animalia	Chordata	Teleostei	Aulopiformes	Paralepididae	Notolepis	Froese, R. and D. Pauly. Editors. (2023). FishBase. Notolepis rissoi (Bonaparte, 1840). Accessed through: World Register of Marine Species at: https://www.marinespecies.org/aphia.php?p=taxdetails&id=147037 on 2023-03-09	urn:lsid:marinespecies.org:taxname:147037	1.0	0.0	0.0	0.0		exact	2008-02-28T13:41:07.550Z	Notolepis rissoi
313400	https://www.marinespecies.org/aphia.php?p=taxdetails&id=313400	Nototheniops larseni	(Lönnberg, 1905)	accepted		220	Species	313400	Nototheniops larseni	(Lönnberg, 1905)	234559	Animalia	Chordata	Teleostei	Perciformes	Nototheniidae	Nototheniops	Froese, R. and D. Pauly. Editors. (2023). FishBase. Nototheniops larseni (Lönnberg, 1905). Accessed through: World Register of Marine Species at: https://www.marinespecies.org/aphia.php?p=taxdetails&id=313400 on 2023-03-09	urn:lsid:marinespecies.org:taxname:313400	1.0	0.0	0.0	0.0		exact	2020-04-23T08:42:40.887Z	Nototheniops larseni
386365	https://www.marinespecies.org/aphia.php?p=taxdetails&id=386365	Nuttallochiton mirandus	(Thiele, 1906)	accepted		220	Species	386365	Nuttallochiton mirandus	(Thiele, 1906)	385568	Animalia	Mollusca	Polyplacophora	Chitonida	Mopaliidae	Nuttallochiton	MolluscaBase eds. (2023). MolluscaBase. Nuttallochiton mirandus (Thiele, 1906). Accessed through: World Register of Marine Species at: https://www.marinespecies.org/aphia.php?p=taxdetails&id=386365 on 2023-03-09	urn:lsid:marinespecies.org:taxname:386365	1.0					exact	2015-05-21T19:38:37.250Z	Nuttallochiton mirandus
268020	https://www.marinespecies.org/aphia.php?p=taxdetails&id=268020	Nymphon gracillimum	Calman, 1915	unaccepted	synonym	220	Species	173428	Nymphon hiemale	Hodgson, 1907	134591	Animalia	Arthropoda	Pycnogonida	Pantopoda	Nymphonidae	Nymphon	Bamber, R.N.; El Nagar, A.; Arango, C.P. (Eds) (2023). Pycnobase: World Pycnogonida Database. Nymphon gracillimum Calman, 1915. Accessed through: World Register of Marine Species at: https://www.marinespecies.org/aphia.php?p=taxdetails&id=268020 on 2023-03-09	urn:lsid:marinespecies.org:taxname:268020	1.0	0.0	0.0	0.0		exact	2008-12-03T09:04:07.687Z	Nymphon gracillimum
110155	https://www.marinespecies.org/aphia.php?p=taxdetails&id=110155	Oblea rotunda	(Lebour) Balech ex Sournia, 1973	accepted		220	Species	110155	Oblea rotunda	(Lebour) Balech ex Sournia, 1973	109542	Chromista	Myzozoa	Dinophyceae	Peridiniales	Protoperidiniaceae	Oblea	Guiry, M.D. & Guiry, G.M. (2023). AlgaeBase. World-wide electronic publication, National University of Ireland, Galway (taxonomic information republished from AlgaeBase with permission of M.D. Guiry). Oblea rotunda (Lebour) Balech ex Sournia, 1973. Accessed through: World Register of Marine Species at: https://www.marinespecies.org/aphia.php?p=taxdetails&id=110155 on 2023-03-09	urn:lsid:marinespecies.org:taxname:110155	1.0					near_2	2015-06-26T12:00:51.270Z	Oblea rotundata
140405	https://www.marinespecies.org/aphia.php?p=taxdetails&id=140405	Ocenebra erinaceus	(Linnaeus, 1758)	accepted		220	Species	140405	Ocenebra erinaceus	(Linnaeus, 1758)	138200	Animalia	Mollusca	Gastropoda	Neogastropoda	Muricidae	Ocenebra	MolluscaBase eds. (2023). MolluscaBase. Ocenebra erinaceus (Linnaeus, 1758). Accessed through: World Register of Marine Species at: https://www.marinespecies.org/aphia.php?p=taxdetails&id=140405 on 2023-03-09	urn:lsid:marinespecies.org:taxname:140405	1.0					near_2	2009-06-18T10:13:42.133Z	Ocenebra erinacea
140405	https://www.marinespecies.org/aphia.php?p=taxdetails&id=140405	Ocenebra erinaceus	(Linnaeus, 1758)	accepted		220	Species	140405	Ocenebra erinaceus	(Linnaeus, 1758)	138200	Animalia	Mollusca	Gastropoda	Neogastropoda	Muricidae	Ocenebra	MolluscaBase eds. (2023). MolluscaBase. Ocenebra erinaceus (Linnaeus, 1758). Accessed through: World Register of Marine Species at: https://www.marinespecies.org/aphia.php?p=taxdetails&id=140405 on 2023-03-09	urn:lsid:marinespecies.org:taxname:140405	1.0					exact	2009-06-18T10:13:42.133Z	Ocenebra erinaceus
249725	https://www.marinespecies.org/aphia.php?p=taxdetails&id=249725	Ochromonas	Vysotskii [Wissotsky], 1887	accepted		180	Genus	249725	Ochromonas	Vysotskii [Wissotsky], 1887	160546	Chromista	Ochrophyta	Chrysophyceae	Chromulinales	Chromulinaceae	Ochromonas	Guiry, M.D. & Guiry, G.M. (2023). AlgaeBase. World-wide electronic publication, National University of Ireland, Galway (taxonomic information republished from AlgaeBase with permission of M.D. Guiry). Ochromonas Vysotskii [Wissotsky], 1887. Accessed through: World Register of Marine Species at: https://www.marinespecies.org/aphia.php?p=taxdetails&id=249725 on 2023-03-09	urn:lsid:marinespecies.org:taxname:249725	1.0	1.0	1.0	1.0		exact	2012-07-04T13:40:04.623Z	Ochromonas sp.a
172774	https://www.marinespecies.org/aphia.php?p=taxdetails&id=172774	Odontaster meridionalis	(E. A. Smith, 1876)	accepted		220	Species	172774	Odontaster meridionalis	(E. A. Smith, 1876)	123310	Animalia	Echinodermata	Asteroidea	Valvatida	Odontasteridae	Odontaster	Mah, C.L. (2023). World Asteroidea Database. Odontaster meridionalis (E. A. Smith, 1876). Accessed through: World Register of Marine Species at: https://www.marinespecies.org/aphia.php?p=taxdetails&id=172774 on 2023-03-09	urn:lsid:marinespecies.org:taxname:172774	1.0	0.0	0.0	0.0	0.0	exact	2009-01-31T14:17:57.710Z	Odontaster meridionalis
172775	https://www.marinespecies.org/aphia.php?p=taxdetails&id=172775	Odontaster validus	Koehler, 1906	accepted		220	Species	172775	Odontaster validus	Koehler, 1906	123310	Animalia	Echinodermata	Asteroidea	Valvatida	Odontasteridae	Odontaster	Mah, C.L. (2023). World Asteroidea Database. Odontaster validus Koehler, 1906. Accessed through: World Register of Marine Species at: https://www.marinespecies.org/aphia.php?p=taxdetails&id=172775 on 2023-03-09	urn:lsid:marinespecies.org:taxname:172775	1.0	0.0	0.0	0.0	0.0	exact	2008-12-08T02:38:14.070Z	Odontaster validus
237543	https://www.marinespecies.org/aphia.php?p=taxdetails&id=237543	Oediceroides calmani	Walker, 1906	accepted		220	Species	237543	Oediceroides calmani	Walker, 1906	101697	Animalia	Arthropoda	Malacostraca	Amphipoda	Oedicerotidae	Oediceroides	Horton, T.; Lowry, J.; De Broyer, C.; Bellan-Santini, D.; Copilaș-Ciocianu, D.; Corbari, L.; Costello, M.J.; Daneliya, M.; Dauvin, J.-C.; Fišer, C.; Gasca, R.; Grabowski, M.; Guerra-García, J.M.; Hendrycks, E.; Hughes, L.; Jaume, D.; Jazdzewski, K.; Kim, Y.-H.; King, R.; Krapp-Schickel, T.; LeCroy, S.; Lörz, A.-N.; Mamos, T.; Senna, A.R.; Serejo, C.; Souza-Filho, J.F.; Tandberg, A.H.; Thomas, J.D…	urn:lsid:marinespecies.org:taxname:237543	1.0	0.0	0.0	0.0		exact	2016-09-21T09:57:45.270Z	Oediceroides calmani
237229	https://www.marinespecies.org/aphia.php?p=taxdetails&id=237229	Oediceroides emarginatus	Nicholls, 1938	accepted		220	Species	237229	Oediceroides emarginatus	Nicholls, 1938	101697	Animalia	Arthropoda	Malacostraca	Amphipoda	Oedicerotidae	Oediceroides	Horton, T.; Lowry, J.; De Broyer, C.; Bellan-Santini, D.; Copilaș-Ciocianu, D.; Corbari, L.; Costello, M.J.; Daneliya, M.; Dauvin, J.-C.; Fišer, C.; Gasca, R.; Grabowski, M.; Guerra-García, J.M.; Hendrycks, E.; Hughes, L.; Jaume, D.; Jazdzewski, K.; Kim, Y.-H.; King, R.; Krapp-Schickel, T.; LeCroy, S.; Lörz, A.-N.; Mamos, T.; Senna, A.R.; Serejo, C.; Souza-Filho, J.F.; Tandberg, A.H.; Thomas, J.D…	urn:lsid:marinespecies.org:taxname:237229	1.0	0.0	0.0	0.0		exact	2010-11-19T07:32:47.790Z	Oediceroides emarginatus
353993	https://www.marinespecies.org/aphia.php?p=taxdetails&id=353993	Oithona colcarva	Bowman, 1975	accepted		220	Species	353993	Oithona colcarva	Bowman, 1975	106485	Animalia	Arthropoda	Copepoda	Cyclopoida	Oithonidae	Oithona	Walter, T.C.; Boxshall, G. (2023). World of Copepods Database. Oithona colcarva Bowman, 1975. Accessed through: World Register of Marine Species at: https://www.marinespecies.org/aphia.php?p=taxdetails&id=353993 on 2023-03-09	urn:lsid:marinespecies.org:taxname:353993	1.0	1.0	1.0	0.0		exact	2008-07-15T14:41:49.283Z	Oithona colcarva
106651	https://www.marinespecies.org/aphia.php?p=taxdetails&id=106651	Oithona nana	Giesbrecht, 1893	accepted		220	Species	106651	Oithona nana	Giesbrecht, 1893	106485	Animalia	Arthropoda	Copepoda	Cyclopoida	Oithonidae	Oithona	Walter, T.C.; Boxshall, G. (2023). World of Copepods Database. Oithona nana Giesbrecht, 1893. Accessed through: World Register of Marine Species at: https://www.marinespecies.org/aphia.php?p=taxdetails&id=106651 on 2023-03-09	urn:lsid:marinespecies.org:taxname:106651	1.0	1.0	1.0	0.0		exact	2008-08-06T13:32:15.300Z	Oithona nana
231412	https://www.marinespecies.org/aphia.php?p=taxdetails&id=231412	Ommatophoca rossii	Gray, 1844	accepted		220	Species	231412	Ommatophoca rossii	Gray, 1844	231401	Animalia	Chordata	Mammalia	Carnivora	Phocidae	Ommatophoca	WoRMS (2023). Ommatophoca rossii Gray, 1844. Accessed at: https://www.marinespecies.org/aphia.php?p=taxdetails&id=231412 on 2023-03-09	urn:lsid:marinespecies.org:taxname:231412	1.0					exact	2010-05-20T10:09:49.870Z	Ommatophoca rossii
127182	https://www.marinespecies.org/aphia.php?p=taxdetails&id=127182	Oncorhynchus gorbuscha	(Walbaum, 1792)	accepted		220	Species	127182	Oncorhynchus gorbuscha	(Walbaum, 1792)	126140	Animalia	Chordata	Teleostei	Salmoniformes	Salmonidae	Oncorhynchus	Froese, R. and D. Pauly. Editors. (2023). FishBase. Oncorhynchus gorbuscha (Walbaum, 1792). Accessed through: World Register of Marine Species at: https://www.marinespecies.org/aphia.php?p=taxdetails&id=127182 on 2023-03-09	urn:lsid:marinespecies.org:taxname:127182	1.0	1.0	1.0	0.0		exact	2008-01-15T17:27:08.177Z	Oncorhynchus gorbuscha
127183	https://www.marinespecies.org/aphia.php?p=taxdetails&id=127183	Oncorhynchus keta	(Walbaum, 1792)	accepted		220	Species	127183	Oncorhynchus keta	(Walbaum, 1792)	126140	Animalia	Chordata	Teleostei	Salmoniformes	Salmonidae	Oncorhynchus	Froese, R. and D. Pauly. Editors. (2023). FishBase. Oncorhynchus keta (Walbaum, 1792). Accessed through: World Register of Marine Species at: https://www.marinespecies.org/aphia.php?p=taxdetails&id=127183 on 2023-03-09	urn:lsid:marinespecies.org:taxname:127183	1.0	1.0	1.0	0.0		exact	2008-01-15T17:27:08.177Z	Oncorhynchus keta
254569	https://www.marinespecies.org/aphia.php?p=taxdetails&id=254569	Oncorhynchus nerka	(Walbaum, 1792)	accepted		220	Species	254569	Oncorhynchus nerka	(Walbaum, 1792)	126140	Animalia	Chordata	Teleostei	Salmoniformes	Salmonidae	Oncorhynchus	Froese, R. and D. Pauly. Editors. (2023). FishBase. Oncorhynchus nerka (Walbaum, 1792). Accessed through: World Register of Marine Species at: https://www.marinespecies.org/aphia.php?p=taxdetails&id=254569 on 2023-03-09	urn:lsid:marinespecies.org:taxname:254569	1.0	1.0	1.0	0.0		exact	2008-01-15T17:27:08.177Z	Oncorhynchus nerka
393552	https://www.marinespecies.org/aphia.php?p=taxdetails&id=393552	Ophiacantha antarctica	Koehler, 1900	accepted		220	Species	393552	Ophiacantha antarctica	Koehler, 1900	123587	Animalia	Echinodermata	Ophiuroidea	Ophiacanthida	Ophiacanthidae	Ophiacantha	Stöhr, S.; O’Hara, T.; Thuy, B. (Eds) (2023). World Ophiuroidea Database. Ophiacantha antarctica Koehler, 1900. Accessed through: World Register of Marine Species at: https://www.marinespecies.org/aphia.php?p=taxdetails&id=393552 on 2023-03-09	urn:lsid:marinespecies.org:taxname:393552	1.0					exact	2009-04-23T07:58:07.923Z	Ophiacantha antarctica
173194	https://www.marinespecies.org/aphia.php?p=taxdetails&id=173194	Ophiacantha antarctica	(Lyman, 1879) sensu Mortensen, 1936	unaccepted	synonym	220	Species	173257	Ophiolimna antarctica	(Lyman, 1879)	123587	Animalia	Echinodermata	Ophiuroidea	Ophiacanthida	Ophiacanthidae	Ophiacantha	Stöhr, S.; O’Hara, T.; Thuy, B. (Eds) (2023). World Ophiuroidea Database. Ophiacantha antarctica (Lyman, 1879) sensu Mortensen, 1936. Accessed through: World Register of Marine Species at: https://www.marinespecies.org/aphia.php?p=taxdetails&id=173194 on 2023-03-09	urn:lsid:marinespecies.org:taxname:173194	1.0	0.0	0.0	0.0		exact	2009-04-23T07:58:07.923Z	Ophiacantha antarctica
173746	https://www.marinespecies.org/aphia.php?p=taxdetails&id=173746	Ophioceres incipiens	Koehler, 1922	unaccepted	synonymized by Thomas (1975)	220	Species	173602	Ophioplocus incipiens	(Koehler, 1922)	172636	Animalia	Echinodermata	Ophiuroidea	Amphilepidida	Hemieuryalidae	Ophioceres	Stöhr, S.; O’Hara, T.; Thuy, B. (Eds) (2023). World Ophiuroidea Database. Ophioceres incipiens Koehler, 1922. Accessed through: World Register of Marine Species at: https://www.marinespecies.org/aphia.php?p=taxdetails&id=173746 on 2023-03-09	urn:lsid:marinespecies.org:taxname:173746	1.0	0.0	0.0	0.0		exact	2017-09-05T07:47:04.090Z	Ophioceres incipiens
124860	https://www.marinespecies.org/aphia.php?p=taxdetails&id=124860	Ophiocten sericeum	(Forbes, 1852)	accepted		220	Species	124860	Ophiocten sericeum	(Forbes, 1852)	123561	Animalia	Echinodermata	Ophiuroidea	Ophiurida	Ophiuridae	Ophiocten	Stöhr, S.; O’Hara, T.; Thuy, B. (Eds) (2023). World Ophiuroidea Database. Ophiocten sericeum (Forbes, 1852). Accessed through: World Register of Marine Species at: https://www.marinespecies.org/aphia.php?p=taxdetails&id=124860 on 2023-03-09	urn:lsid:marinespecies.org:taxname:124860	1.0	0.0	0.0	0.0		exact	2007-07-18T12:17:12.423Z	Ophiocten sericeum
240745	https://www.marinespecies.org/aphia.php?p=taxdetails&id=240745	Ophiodon elongatus	Girard, 1854	accepted		220	Species	240745	Ophiodon elongatus	Girard, 1854	240744	Animalia	Chordata	Teleostei	Perciformes	Hexagrammidae	Ophiodon	Froese, R. and D. Pauly. Editors. (2023). FishBase. Ophiodon elongatus Girard, 1854. Accessed through: World Register of Marine Species at: https://www.marinespecies.org/aphia.php?p=taxdetails&id=240745 on 2023-03-09	urn:lsid:marinespecies.org:taxname:240745	1.0	0.0	0.0	0.0		exact	2008-01-15T17:27:08.177Z	Ophiodon elongatus
173593	https://www.marinespecies.org/aphia.php?p=taxdetails&id=173593	Ophionotus victoriae	Bell, 1902	accepted		220	Species	173593	Ophionotus victoriae	Bell, 1902	172621	Animalia	Echinodermata	Ophiuroidea	Ophiurida	Ophiuridae	Ophionotus	Stöhr, S.; O’Hara, T.; Thuy, B. (Eds) (2023). World Ophiuroidea Database. Ophionotus victoriae Bell, 1902. Accessed through: World Register of Marine Species at: https://www.marinespecies.org/aphia.php?p=taxdetails&id=173593 on 2023-03-09	urn:lsid:marinespecies.org:taxname:173593	1.0	0.0	0.0	0.0		exact	2007-07-18T12:17:12.423Z	Ophionotus victoriae
245535	https://www.marinespecies.org/aphia.php?p=taxdetails&id=245535	Ophioperla ludwigi	Koehler, 1912	unaccepted		220	Species	173596	Ophioperla koehleri	(Bell, 1908)	172622	Animalia	Echinodermata	Ophiuroidea	Ophiurida	Ophiopyrgidae	Ophioperla	Stöhr, S.; O’Hara, T.; Thuy, B. (Eds) (2023). World Ophiuroidea Database. Ophioperla ludwigi Koehler, 1912. Accessed through: World Register of Marine Species at: https://www.marinespecies.org/aphia.php?p=taxdetails&id=245535 on 2023-03-09	urn:lsid:marinespecies.org:taxname:245535	1.0	0.0	0.0	0.0		exact	2007-08-27T13:50:37.540Z	Ophioperla ludwigi
173270	https://www.marinespecies.org/aphia.php?p=taxdetails&id=173270	Ophiosparte gigas	Koehler, 1922	accepted		220	Species	173270	Ophiosparte gigas	Koehler, 1922	172605	Animalia	Echinodermata	Ophiuroidea	Ophiurida	Ophiopyrgidae	Ophiosparte	Stöhr, S.; O’Hara, T.; Thuy, B. (Eds) (2023). World Ophiuroidea Database. Ophiosparte gigas Koehler, 1922. Accessed through: World Register of Marine Species at: https://www.marinespecies.org/aphia.php?p=taxdetails&id=173270 on 2023-03-09	urn:lsid:marinespecies.org:taxname:173270	1.0	0.0	0.0	0.0		exact	2007-07-18T12:17:12.423Z	Ophiosparte gigas
244339	https://www.marinespecies.org/aphia.php?p=taxdetails&id=244339	Ophiurolepis brevirima	Mortensen, 1936	unaccepted	synonym	220	Species	322561	Ophioplinthus brevirima	(Mortensen, 1936)	123575	Animalia	Echinodermata	Ophiuroidea	Ophiurida	Ophiuridae	Ophiurolepis	Stöhr, S.; O’Hara, T.; Thuy, B. (Eds) (2023). World Ophiuroidea Database. Ophiurolepis brevirima Mortensen, 1936. Accessed through: World Register of Marine Species at: https://www.marinespecies.org/aphia.php?p=taxdetails&id=244339 on 2023-03-09	urn:lsid:marinespecies.org:taxname:244339	1.0	0.0	0.0	0.0		exact	2008-03-03T09:56:51.493Z	Ophiurolepis brevirima
173692	https://www.marinespecies.org/aphia.php?p=taxdetails&id=173692	Ophiurolepis gelida	(Koehler, 1901)	unaccepted	synonym	220	Species	322567	Ophioplinthus gelida	(Koehler, 1901)	123575	Animalia	Echinodermata	Ophiuroidea	Ophiurida	Ophiuridae	Ophiurolepis	Stöhr, S.; O’Hara, T.; Thuy, B. (Eds) (2023). World Ophiuroidea Database. Ophiurolepis gelida (Koehler, 1901). Accessed through: World Register of Marine Species at: https://www.marinespecies.org/aphia.php?p=taxdetails&id=173692 on 2023-03-09	urn:lsid:marinespecies.org:taxname:173692	1.0	0.0	0.0	0.0		exact	2019-07-05T09:04:30.410Z	Ophiurolepis gelida
137102	https://www.marinespecies.org/aphia.php?p=taxdetails&id=137102	Orcinus orca	(Linnaeus, 1758)	accepted		220	Species	137102	Orcinus orca	(Linnaeus, 1758)	137021	Animalia	Chordata	Mammalia	Cetartiodactyla	Delphinidae	Orcinus	Fordyce, E.; Perrin, W.F. (2023). World Cetacea Database. Orcinus orca (Linnaeus, 1758). Accessed through: World Register of Marine Species at: https://www.marinespecies.org/aphia.php?p=taxdetails&id=137102 on 2023-03-09	urn:lsid:marinespecies.org:taxname:137102	1.0			0.0		exact	2008-08-20T11:25:36.853Z	Orcinus orca
140658	https://www.marinespecies.org/aphia.php?p=taxdetails&id=140658	Ostrea edulis	Linnaeus, 1758	accepted		220	Species	140658	Ostrea edulis	Linnaeus, 1758	138298	Animalia	Mollusca	Bivalvia	Ostreida	Ostreidae	Ostrea	MolluscaBase eds. (2023). MolluscaBase. Ostrea edulis Linnaeus, 1758. Accessed through: World Register of Marine Species at: https://www.marinespecies.org/aphia.php?p=taxdetails&id=140658 on 2023-03-09	urn:lsid:marinespecies.org:taxname:140658	1.0					exact	2004-12-21T15:54:05Z	Ostrea edulis
231425	https://www.marinespecies.org/aphia.php?p=taxdetails&id=231425	Otaria flavescens	Shaw, 1800	unaccepted		220	Species	344630	Otaria byronia	(de Blainville, 1820)	231397	Animalia	Chordata	Mammalia	Carnivora	Otariidae	Otaria	WoRMS (2023). Otaria flavescens Shaw, 1800. Accessed at: https://www.marinespecies.org/aphia.php?p=taxdetails&id=231425 on 2023-03-09	urn:lsid:marinespecies.org:taxname:231425	1.0					exact	2020-08-26T06:01:46.767Z	Otaria flavescens
158434	https://www.marinespecies.org/aphia.php?p=taxdetails&id=158434	Ovalipes ocellatus	(Herbst, 1799)	accepted		220	Species	158434	Ovalipes ocellatus	(Herbst, 1799)	158433	Animalia	Arthropoda	Malacostraca	Decapoda	Ovalipidae	Ovalipes	WoRMS (2023). Ovalipes ocellatus (Herbst, 1799). Accessed at: https://www.marinespecies.org/aphia.php?p=taxdetails&id=158434 on 2023-03-09	urn:lsid:marinespecies.org:taxname:158434	1.0	0.0	0.0	0.0	0.0	exact	2022-04-30T09:26:35.210Z	Ovalipes ocellatus
109902	https://www.marinespecies.org/aphia.php?p=taxdetails&id=109902	Oxyrrhis marina	Dujardin, 1841	accepted		220	Species	109902	Oxyrrhis marina	Dujardin, 1841	109486	Chromista	Myzozoa	Dinophyceae	Oxyrrhinales	Oxyrrhinaceae	Oxyrrhis	Guiry, M.D. & Guiry, G.M. (2023). AlgaeBase. World-wide electronic publication, National University of Ireland, Galway (taxonomic information republished from AlgaeBase with permission of M.D. Guiry). Oxyrrhis marina Dujardin, 1841. Accessed through: World Register of Marine Species at: https://www.marinespecies.org/aphia.php?p=taxdetails&id=109902 on 2023-03-09	urn:lsid:marinespecies.org:taxname:109902	1.0	1.0		0.0		exact	2015-06-26T12:00:51.270Z	Oxyrrhis marina
107455	https://www.marinespecies.org/aphia.php?p=taxdetails&id=107455	Pachygrapsus marmoratus	(Fabricius, 1787)	accepted		220	Species	107455	Pachygrapsus marmoratus	(Fabricius, 1787)	106965	Animalia	Arthropoda	Malacostraca	Decapoda	Grapsidae	Pachygrapsus	WoRMS (2023). Pachygrapsus marmoratus (Fabricius, 1787). Accessed at: https://www.marinespecies.org/aphia.php?p=taxdetails&id=107455 on 2023-03-09	urn:lsid:marinespecies.org:taxname:107455	1.0	0.0	1.0	0.0	0.0	exact	2022-07-11T10:03:18.653Z	Pachygrapsus marmoratus
107457	https://www.marinespecies.org/aphia.php?p=taxdetails&id=107457	Pachygrapsus transversus	(Gibbes, 1850)	accepted		220	Species	107457	Pachygrapsus transversus	(Gibbes, 1850)	106965	Animalia	Arthropoda	Malacostraca	Decapoda	Grapsidae	Pachygrapsus	WoRMS (2023). Pachygrapsus transversus (Gibbes, 1850). Accessed at: https://www.marinespecies.org/aphia.php?p=taxdetails&id=107457 on 2023-03-09	urn:lsid:marinespecies.org:taxname:107457	1.0				0.0	exact	2020-06-23T12:12:48.713Z	Pachygrapsus transversus
107232	https://www.marinespecies.org/aphia.php?p=taxdetails&id=107232	Pagurus bernhardus	(Linnaeus, 1758)	accepted		220	Species	107232	Pagurus bernhardus	(Linnaeus, 1758)	106854	Animalia	Arthropoda	Malacostraca	Decapoda	Paguridae	Pagurus	Lemaitre, R.; McLaughlin, P. (2023). World Paguroidea & Lomisoidea Database. Pagurus bernhardus (Linnaeus, 1758). Accessed through: World Register of Marine Species at: https://www.marinespecies.org/aphia.php?p=taxdetails&id=107232 on 2023-03-09	urn:lsid:marinespecies.org:taxname:107232	1.0	1.0	0.0	0.0	0.0	exact	2021-12-29T07:49:55.527Z	Pagurus bernhardus
107240	https://www.marinespecies.org/aphia.php?p=taxdetails&id=107240	Pagurus pubescens	Krøyer, 1838	accepted		220	Species	107240	Pagurus pubescens	Krøyer, 1838	106854	Animalia	Arthropoda	Malacostraca	Decapoda	Paguridae	Pagurus	Lemaitre, R.; McLaughlin, P. (2023). World Paguroidea & Lomisoidea Database. Pagurus pubescens Krøyer, 1838. Accessed through: World Register of Marine Species at: https://www.marinespecies.org/aphia.php?p=taxdetails&id=107240 on 2023-03-09	urn:lsid:marinespecies.org:taxname:107240	1.0	0.0	0.0	0.0	0.0	exact	2021-12-22T20:11:24.980Z	Pagurus pubescens
107614	https://www.marinespecies.org/aphia.php?p=taxdetails&id=107614	Palaemon elegans	Rathke, 1836	accepted		220	Species	107614	Palaemon elegans	Rathke, 1836	107032	Animalia	Arthropoda	Malacostraca	Decapoda	Palaemonidae	Palaemon	WoRMS (2023). Palaemon elegans Rathke, 1836. Accessed at: https://www.marinespecies.org/aphia.php?p=taxdetails&id=107614 on 2023-03-09	urn:lsid:marinespecies.org:taxname:107614	1.0	1.0	0.0	0.0	0.0	exact	2022-07-01T10:35:36.103Z	Palaemon elegans
107615	https://www.marinespecies.org/aphia.php?p=taxdetails&id=107615	Palaemon longirostris	H. Milne Edwards, 1837	accepted		220	Species	107615	Palaemon longirostris	H. Milne Edwards, 1837	107032	Animalia	Arthropoda	Malacostraca	Decapoda	Palaemonidae	Palaemon	WoRMS (2023). Palaemon longirostris H. Milne Edwards, 1837. Accessed at: https://www.marinespecies.org/aphia.php?p=taxdetails&id=107615 on 2023-03-09	urn:lsid:marinespecies.org:taxname:107615	0.0	1.0	1.0	0.0	0.0	exact	2022-11-07T14:16:24.670Z	Palaemon longirostris
421690	https://www.marinespecies.org/aphia.php?p=taxdetails&id=421690	Palaemon northropi	(Rankin, 1898)	accepted		220	Species	421690	Palaemon northropi	(Rankin, 1898)	107032	Animalia	Arthropoda	Malacostraca	Decapoda	Palaemonidae	Palaemon	WoRMS (2023). Palaemon northropi (Rankin, 1898). Accessed at: https://www.marinespecies.org/aphia.php?p=taxdetails&id=421690 on 2023-03-09	urn:lsid:marinespecies.org:taxname:421690	1.0	1.0	0.0	0.0	0.0	exact	2022-02-18T11:57:02.167Z	Palaemon northropi
107616	https://www.marinespecies.org/aphia.php?p=taxdetails&id=107616	Palaemon serratus	(Pennant, 1777)	accepted		220	Species	107616	Palaemon serratus	(Pennant, 1777)	107032	Animalia	Arthropoda	Malacostraca	Decapoda	Palaemonidae	Palaemon	WoRMS (2023). Palaemon serratus (Pennant, 1777). Accessed at: https://www.marinespecies.org/aphia.php?p=taxdetails&id=107616 on 2023-03-09	urn:lsid:marinespecies.org:taxname:107616	1.0	0.0	0.0	0.0		exact	2022-07-04T10:41:53.327Z	Palaemon serratus
158369	https://www.marinespecies.org/aphia.php?p=taxdetails&id=158369	Palaemonetes intermedius	Holthuis, 1949	superseded combination		220	Species	932398	Palaemon mundusnovus	De Grave & Ashelby, 2013	107034	Animalia	Arthropoda	Malacostraca	Decapoda	Palaemonidae	Palaemonetes	WoRMS (2023). Palaemonetes intermedius Holthuis, 1949. Accessed at: https://www.marinespecies.org/aphia.php?p=taxdetails&id=158369 on 2023-03-09	urn:lsid:marinespecies.org:taxname:158369	0.0	1.0	0.0	0.0	0.0	exact	2022-11-02T07:47:42Z	Palaemonetes intermedius
158370	https://www.marinespecies.org/aphia.php?p=taxdetails&id=158370	Palaemonetes pugio	Holthuis, 1949	superseded combination		220	Species	932401	Palaemon pugio	(Holthuis, 1949)	107034	Animalia	Arthropoda	Malacostraca	Decapoda	Palaemonidae	Palaemonetes	WoRMS (2023). Palaemonetes pugio Holthuis, 1949. Accessed at: https://www.marinespecies.org/aphia.php?p=taxdetails&id=158370 on 2023-03-09	urn:lsid:marinespecies.org:taxname:158370	0.0	1.0	1.0	0.0	0.0	exact	2022-11-02T07:47:42Z	Palaemonetes pugio
158371	https://www.marinespecies.org/aphia.php?p=taxdetails&id=158371	Palaemonetes vulgaris	(Say, 1818)	unaccepted		220	Species	932406	Palaemon vulgaris	Say, 1818	107034	Animalia	Arthropoda	Malacostraca	Decapoda	Palaemonidae	Palaemonetes	WoRMS (2023). Palaemonetes vulgaris (Say, 1818). Accessed at: https://www.marinespecies.org/aphia.php?p=taxdetails&id=158371 on 2023-03-09	urn:lsid:marinespecies.org:taxname:158371	1.0	1.0	0.0	0.0		exact	2022-07-01T14:46:27.090Z	Palaemonetes vulgaris
107651	https://www.marinespecies.org/aphia.php?p=taxdetails&id=107651	Pandalus montagui	Leach, 1814	accepted		220	Species	107651	Pandalus montagui	Leach, 1814	107044	Animalia	Arthropoda	Malacostraca	Decapoda	Pandalidae	Pandalus	WoRMS (2023). Pandalus montagui Leach, 1814. Accessed at: https://www.marinespecies.org/aphia.php?p=taxdetails&id=107651 on 2023-03-09	urn:lsid:marinespecies.org:taxname:107651	1.0	0.0	0.0	0.0	0.0	exact	2022-05-13T08:15:22.193Z	Pandalus montagui
220841	https://www.marinespecies.org/aphia.php?p=taxdetails&id=220841	Paracalanus crassirostris	Dahl F., 1894	unaccepted		220	Species	360051	Parvocalanus crassirostris	(Dahl F., 1894)	104196	Animalia	Arthropoda	Copepoda	Calanoida	Paracalanidae	Paracalanus	Walter, T.C.; Boxshall, G. (2023). World of Copepods Database. Paracalanus crassirostris Dahl F., 1894. Accessed through: World Register of Marine Species at: https://www.marinespecies.org/aphia.php?p=taxdetails&id=220841 on 2023-03-09	urn:lsid:marinespecies.org:taxname:220841	1.0	0.0	0.0	0.0		exact	2011-03-06T13:16:48.097Z	Paracalanus crassirostris
104683	https://www.marinespecies.org/aphia.php?p=taxdetails&id=104683	Paracalanus indicus	Wolfenden, 1905	accepted		220	Species	104683	Paracalanus indicus	Wolfenden, 1905	104196	Animalia	Arthropoda	Copepoda	Calanoida	Paracalanidae	Paracalanus	Walter, T.C.; Boxshall, G. (2023). World of Copepods Database. Paracalanus indicus Wolfenden, 1905. Accessed through: World Register of Marine Species at: https://www.marinespecies.org/aphia.php?p=taxdetails&id=104683 on 2023-03-09	urn:lsid:marinespecies.org:taxname:104683	1.0	0.0	0.0	0.0		exact	2008-06-18T12:15:37.303Z	Paracalanus indicus
237154	https://www.marinespecies.org/aphia.php?p=taxdetails&id=237154	Paraceradocus gibber	Andres, 1984	accepted		220	Species	237154	Paraceradocus gibber	Andres, 1984	236859	Animalia	Arthropoda	Malacostraca	Amphipoda	Maeridae	Paraceradocus	Horton, T.; Lowry, J.; De Broyer, C.; Bellan-Santini, D.; Copilaș-Ciocianu, D.; Corbari, L.; Costello, M.J.; Daneliya, M.; Dauvin, J.-C.; Fišer, C.; Gasca, R.; Grabowski, M.; Guerra-García, J.M.; Hendrycks, E.; Hughes, L.; Jaume, D.; Jazdzewski, K.; Kim, Y.-H.; King, R.; Krapp-Schickel, T.; LeCroy, S.; Lörz, A.-N.; Mamos, T.; Senna, A.R.; Serejo, C.; Souza-Filho, J.F.; Tandberg, A.H.; Thomas, J.D…	urn:lsid:marinespecies.org:taxname:237154	1.0	0.0	0.0	0.0		exact	2010-10-22T07:22:43.693Z	Paraceradocus gibber
344974	https://www.marinespecies.org/aphia.php?p=taxdetails&id=344974	Paraeuchaeta antarctica	(Giesbrecht, 1902)	accepted		220	Species	344974	Paraeuchaeta antarctica	(Giesbrecht, 1902)	196874	Animalia	Arthropoda	Copepoda	Calanoida	Euchaetidae	Paraeuchaeta	Walter, T.C.; Boxshall, G. (2023). World of Copepods Database. Paraeuchaeta antarctica (Giesbrecht, 1902). Accessed through: World Register of Marine Species at: https://www.marinespecies.org/aphia.php?p=taxdetails&id=344974 on 2023-03-09	urn:lsid:marinespecies.org:taxname:344974	1.0	0.0	0.0	0.0		exact	2008-04-30T10:12:10.060Z	Paraeuchaeta antarctica
761431	https://www.marinespecies.org/aphia.php?p=taxdetails&id=761431	Paragymnodinium shiwhaense	N.S.Kang, H.J.Jeong, Moestrup & W.Shin, 2011	accepted		220	Species	761431	Paragymnodinium shiwhaense	N.S.Kang, H.J.Jeong, Moestrup & W.Shin, 2011	707629	Chromista	Myzozoa	Dinophyceae	Gymnodiniales	Gymnodiniaceae	Paragymnodinium	Guiry, M.D. & Guiry, G.M. (2023). AlgaeBase. World-wide electronic publication, National University of Ireland, Galway (taxonomic information republished from AlgaeBase with permission of M.D. Guiry). Paragymnodinium shiwhaense N.S.Kang, H.J.Jeong, Moestrup & W.Shin, 2011. Accessed through: World Register of Marine Species at: https://www.marinespecies.org/aphia.php?p=taxdetails&id=761431 on 2023…	urn:lsid:marinespecies.org:taxname:761431	1.0					exact	2015-06-26T12:00:51.270Z	Paragymnodinium shiwhaense
116289	https://www.marinespecies.org/aphia.php?p=taxdetails&id=116289	Paralaophonte brevirostris	(Claus, 1863)	unaccepted	Removed from Paralaophonte Lang, 1948 to Paralaophonte (Paralaophonte) Lang, 1948	220	Species	1544034	Paralaophonte (Paralaophonte) brevirostris	(Claus, 1863)	115379	Animalia	Arthropoda	Copepoda	Harpacticoida	Laophontidae	Paralaophonte	Walter, T.C.; Boxshall, G. (2023). World of Copepods Database. Paralaophonte brevirostris (Claus, 1863). Accessed through: World Register of Marine Species at: https://www.marinespecies.org/aphia.php?p=taxdetails&id=116289 on 2023-03-09	urn:lsid:marinespecies.org:taxname:116289	1.0	0.0	0.0	0.0		exact	2021-09-29T21:17:29.183Z	Paralaophonte brevirostris
158826	https://www.marinespecies.org/aphia.php?p=taxdetails&id=158826	Paralichthys dentatus	(Linnaeus, 1766)	accepted		220	Species	158826	Paralichthys dentatus	(Linnaeus, 1766)	158823	Animalia	Chordata	Teleostei	Pleuronectiformes	Paralichthyidae	Paralichthys	Froese, R. and D. Pauly. Editors. (2023). FishBase. Paralichthys dentatus (Linnaeus, 1766). Accessed through: World Register of Marine Species at: https://www.marinespecies.org/aphia.php?p=taxdetails&id=158826 on 2023-03-09	urn:lsid:marinespecies.org:taxname:158826	1.0	1.0	0.0	0.0		exact	2020-09-24T06:35:24.693Z	Paralichthys dentatus
308639	https://www.marinespecies.org/aphia.php?p=taxdetails&id=308639	Paralichthys oblongus	(Mitchill, 1815)	unaccepted		220	Species	158833	Hippoglossina oblonga	(Mitchill, 1815)	158823	Animalia	Chordata	Teleostei	Pleuronectiformes	Paralichthyidae	Paralichthys	Froese, R. and D. Pauly. Editors. (2023). FishBase. Paralichthys oblongus (Mitchill, 1815). Accessed through: World Register of Marine Species at: https://www.marinespecies.org/aphia.php?p=taxdetails&id=308639 on 2023-03-09	urn:lsid:marinespecies.org:taxname:308639	1.0	0.0	0.0	0.0		exact	2008-02-28T13:41:07.550Z	Paralichthys oblongus
237493	https://www.marinespecies.org/aphia.php?p=taxdetails&id=237493	Paramoera walkeri	(Stebbing, 1906)	accepted		220	Species	237493	Paramoera walkeri	(Stebbing, 1906)	176958	Animalia	Arthropoda	Malacostraca	Amphipoda	Pontogeneiidae	Paramoera	Horton, T.; Lowry, J.; De Broyer, C.; Bellan-Santini, D.; Copilaș-Ciocianu, D.; Corbari, L.; Costello, M.J.; Daneliya, M.; Dauvin, J.-C.; Fišer, C.; Gasca, R.; Grabowski, M.; Guerra-García, J.M.; Hendrycks, E.; Hughes, L.; Jaume, D.; Jazdzewski, K.; Kim, Y.-H.; King, R.; Krapp-Schickel, T.; LeCroy, S.; Lörz, A.-N.; Mamos, T.; Senna, A.R.; Serejo, C.; Souza-Filho, J.F.; Tandberg, A.H.; Thomas, J.D…	urn:lsid:marinespecies.org:taxname:237493	1.0					exact	2010-12-06T07:51:07.130Z	Paramoera walkeri
267694	https://www.marinespecies.org/aphia.php?p=taxdetails&id=267694	Parantheopsis	McMurrich, 1904	accepted		180	Genus	267694	Parantheopsis	McMurrich, 1904	100653	Animalia	Cnidaria	Anthozoa	Actiniaria	Actiniidae	Parantheopsis	Rodríguez, E.; Fautin, D; Daly, M. (2023). World List of Actiniaria. Parantheopsis McMurrich, 1904. Accessed through: World Register of Marine Species at: https://www.marinespecies.org/aphia.php?p=taxdetails&id=267694 on 2023-03-09	urn:lsid:marinespecies.org:taxname:267694	1.0					exact	2015-10-06T13:36:17.557Z	parantheopsis
103008	https://www.marinespecies.org/aphia.php?p=taxdetails&id=103008	Parapleustes bicuspis	(Krøyer, 1838)	accepted		220	Species	103008	Parapleustes bicuspis	(Krøyer, 1838)	101729	Animalia	Arthropoda	Malacostraca	Amphipoda	Pleustidae	Parapleustes	Horton, T.; Lowry, J.; De Broyer, C.; Bellan-Santini, D.; Copilaș-Ciocianu, D.; Corbari, L.; Costello, M.J.; Daneliya, M.; Dauvin, J.-C.; Fišer, C.; Gasca, R.; Grabowski, M.; Guerra-García, J.M.; Hendrycks, E.; Hughes, L.; Jaume, D.; Jazdzewski, K.; Kim, Y.-H.; King, R.; Krapp-Schickel, T.; LeCroy, S.; Lörz, A.-N.; Mamos, T.; Senna, A.R.; Serejo, C.; Souza-Filho, J.F.; Tandberg, A.H.; Thomas, J.D…	urn:lsid:marinespecies.org:taxname:103008	1.0	0.0	0.0	0.0		exact	2020-11-15T12:12:29.263Z	Parapleustes bicuspis
155836	https://www.marinespecies.org/aphia.php?p=taxdetails&id=155836	Parborlasia corrugatus	(McIntosh, 1876)	accepted		220	Species	155836	Parborlasia corrugatus	(McIntosh, 1876)	147829	Animalia	Nemertea	Pilidiophora	Heteronemertea	Lineidae	Parborlasia	Norenburg, J.; Gibson, R.; Herrera Bachiller, A.; Strand, M. (2023). World Nemertea Database. Parborlasia corrugatus (McIntosh, 1876). Accessed through: World Register of Marine Species at: https://www.marinespecies.org/aphia.php?p=taxdetails&id=155836 on 2023-03-09	urn:lsid:marinespecies.org:taxname:155836	1.0		0.0	0.0		exact	2005-05-03T13:42:47.763Z	Parborlasia corrugatus
342252	https://www.marinespecies.org/aphia.php?p=taxdetails&id=342252	Pareledone antarctica	(Thiele, 1920)	unaccepted		220	Species	325331	Pareledone harrissoni	(S. S. Berry, 1917)	239391	Animalia	Mollusca	Cephalopoda	Octopoda	Megaleledonidae	Pareledone	MolluscaBase eds. (2023). MolluscaBase. Pareledone antarctica (Thiele, 1920). Accessed through: World Register of Marine Species at: https://www.marinespecies.org/aphia.php?p=taxdetails&id=342252 on 2023-03-09	urn:lsid:marinespecies.org:taxname:342252	1.0		0.0	0.0		exact	2018-02-07T15:28:10.423Z	Pareledone antarctica
239392	https://www.marinespecies.org/aphia.php?p=taxdetails&id=239392	Pareledone charcoti	(Joubin, 1905)	accepted		220	Species	239392	Pareledone charcoti	(Joubin, 1905)	239391	Animalia	Mollusca	Cephalopoda	Octopoda	Megaleledonidae	Pareledone	MolluscaBase eds. (2023). MolluscaBase. Pareledone charcoti (Joubin, 1905). Accessed through: World Register of Marine Species at: https://www.marinespecies.org/aphia.php?p=taxdetails&id=239392 on 2023-03-09	urn:lsid:marinespecies.org:taxname:239392	1.0		0.0	0.0		exact	2018-02-07T15:28:10.423Z	Pareledone charcoti
102911	https://www.marinespecies.org/aphia.php?p=taxdetails&id=102911	Paroediceros lynceus	(M. Sars, 1858)	accepted		220	Species	102911	Paroediceros lynceus	(M. Sars, 1858)	101700	Animalia	Arthropoda	Malacostraca	Amphipoda	Oedicerotidae	Paroediceros	Horton, T.; Lowry, J.; De Broyer, C.; Bellan-Santini, D.; Copilaș-Ciocianu, D.; Corbari, L.; Costello, M.J.; Daneliya, M.; Dauvin, J.-C.; Fišer, C.; Gasca, R.; Grabowski, M.; Guerra-García, J.M.; Hendrycks, E.; Hughes, L.; Jaume, D.; Jazdzewski, K.; Kim, Y.-H.; King, R.; Krapp-Schickel, T.; LeCroy, S.; Lörz, A.-N.; Mamos, T.; Senna, A.R.; Serejo, C.; Souza-Filho, J.F.; Tandberg, A.H.; Thomas, J.D…	urn:lsid:marinespecies.org:taxname:102911	1.0	0.0	0.0	0.0		exact	2004-12-21T15:54:05Z	Paroediceros lynceus
130219	https://www.marinespecies.org/aphia.php?p=taxdetails&id=130219	Pelagobia longicirrata	Greeff, 1879	accepted		220	Species	130219	Pelagobia longicirrata	Greeff, 1879	129329	Animalia	Annelida	Polychaeta	Phyllodocida	Lopadorrhynchidae	Pelagobia	Read, G.; Fauchald, K. (Ed.) (2023). World Polychaeta Database. Pelagobia longicirrata Greeff, 1879. Accessed through: World Register of Marine Species at: https://www.marinespecies.org/aphia.php?p=taxdetails&id=130219 on 2023-03-09	urn:lsid:marinespecies.org:taxname:130219	1.0	0.0	0.0	0.0	0.0	exact	2012-12-05T04:17:32.467Z	Pelagobia longicirrata
106272	https://www.marinespecies.org/aphia.php?p=taxdetails&id=106272	Penilia avirostris	Dana, 1849	accepted		220	Species	106272	Penilia avirostris	Dana, 1849	106266	Animalia	Arthropoda	Branchiopoda	Ctenopoda	Sididae	Penilia	WoRMS (2023). Penilia avirostris Dana, 1849. Accessed at: https://www.marinespecies.org/aphia.php?p=taxdetails&id=106272 on 2023-03-09	urn:lsid:marinespecies.org:taxname:106272	1.0	1.0	1.0	0.0		exact	2004-12-21T15:54:05Z	Penilia avirostris
173532	https://www.marinespecies.org/aphia.php?p=taxdetails&id=173532	Pentanymphon antarcticum	Hodgson, 1904	accepted		220	Species	173532	Pentanymphon antarcticum	Hodgson, 1904	173302	Animalia	Arthropoda	Pycnogonida	Pantopoda	Nymphonidae	Pentanymphon	Bamber, R.N.; El Nagar, A.; Arango, C.P. (Eds) (2023). Pycnobase: World Pycnogonida Database. Pentanymphon antarcticum Hodgson, 1904. Accessed through: World Register of Marine Species at: https://www.marinespecies.org/aphia.php?p=taxdetails&id=173532 on 2023-03-09	urn:lsid:marinespecies.org:taxname:173532	1.0	0.0	0.0	0.0		exact	2007-01-19T16:36:29.470Z	Pentanymphon antarcticum
244652	https://www.marinespecies.org/aphia.php?p=taxdetails&id=244652	Peraeospinosus pushkini	(Tzareva, 1982)	accepted		220	Species	244652	Peraeospinosus pushkini	(Tzareva, 1982)	136255	Animalia	Arthropoda	Malacostraca	Tanaidacea	Typhlotanaidae	Peraeospinosus	WoRMS (2023). Peraeospinosus pushkini (Tzareva, 1982). Accessed at: https://www.marinespecies.org/aphia.php?p=taxdetails&id=244652 on 2023-03-09	urn:lsid:marinespecies.org:taxname:244652	1.0				0.0	exact	2007-08-02T17:36:33.907Z	Peraeospinosus pushkini
135294	https://www.marinespecies.org/aphia.php?p=taxdetails&id=135294	Periphylla periphylla	(Péron & Lesueur, 1810)	accepted		220	Species	135294	Periphylla periphylla	(Péron & Lesueur, 1810)	135252	Animalia	Cnidaria	Scyphozoa	Coronatae	Periphyllidae	Periphylla	Collins, A.G.; Morandini, A.C. (2023). World List of Scyphozoa. Periphylla periphylla (Péron & Lesueur, 1810). Accessed through: World Register of Marine Species at: https://www.marinespecies.org/aphia.php?p=taxdetails&id=135294 on 2023-03-09	urn:lsid:marinespecies.org:taxname:135294	1.0	0.0	0.0	0.0	0.0	exact	2019-12-14T14:29:23.780Z	Periphylla periphylla
246598	https://www.marinespecies.org/aphia.php?p=taxdetails&id=246598	Pfiesteria piscicida	Steidinger & J.M.Burkholder, 1996	accepted		220	Species	246598	Pfiesteria piscicida	Steidinger & J.M.Burkholder, 1996	246597	Chromista	Myzozoa	Dinophyceae	Thoracosphaerales	Pfiesteriaceae	Pfiesteria	Guiry, M.D. & Guiry, G.M. (2023). AlgaeBase. World-wide electronic publication, National University of Ireland, Galway (taxonomic information republished from AlgaeBase with permission of M.D. Guiry). Pfiesteria piscicida Steidinger & J.M.Burkholder, 1996. Accessed through: World Register of Marine Species at: https://www.marinespecies.org/aphia.php?p=taxdetails&id=246598 on 2023-03-09	urn:lsid:marinespecies.org:taxname:246598	1.0		0.0	0.0		exact	2019-04-10T08:28:44.473Z	Pfiesteria piscicida
140744	https://www.marinespecies.org/aphia.php?p=taxdetails&id=140744	Philine aperta	(Linnaeus, 1767)	accepted		220	Species	140744	Philine aperta	(Linnaeus, 1767)	138339	Animalia	Mollusca	Gastropoda	Cephalaspidea	Philinidae	Philine	MolluscaBase eds. (2023). MolluscaBase. Philine aperta (Linnaeus, 1767). Accessed through: World Register of Marine Species at: https://www.marinespecies.org/aphia.php?p=taxdetails&id=140744 on 2023-03-09	urn:lsid:marinespecies.org:taxname:140744	1.0					exact	2014-05-27T13:42:04.527Z	Philine aperta
763029	https://www.marinespecies.org/aphia.php?p=taxdetails&id=763029	Philine aperta	(Linnaeus, 1767) <i>sensu</i> Jeffreys, 1867	unaccepted	misapplication	220	Species	574582	Philine quadripartita	Ascanius, 1772	138339	Animalia	Mollusca	Gastropoda	Cephalaspidea	Philinidae	Philine	MolluscaBase eds. (2023). MolluscaBase. Philine aperta (Linnaeus, 1767) sensu Jeffreys, 1867. Accessed through: World Register of Marine Species at: https://www.marinespecies.org/aphia.php?p=taxdetails&id=763029 on 2023-03-09	urn:lsid:marinespecies.org:taxname:763029	1.0					exact	2022-07-30T20:26:10.230Z	Philine aperta
137084	https://www.marinespecies.org/aphia.php?p=taxdetails&id=137084	Phoca vitulina	Linnaeus, 1758	accepted		220	Species	137084	Phoca vitulina	Linnaeus, 1758	137010	Animalia	Chordata	Mammalia	Carnivora	Phocidae	Phoca	WoRMS (2023). Phoca vitulina Linnaeus, 1758. Accessed at: https://www.marinespecies.org/aphia.php?p=taxdetails&id=137084 on 2023-03-09	urn:lsid:marinespecies.org:taxname:137084	1.0	1.0	1.0			exact	2010-05-20T10:09:49.870Z	Phoca vitulina
231422	https://www.marinespecies.org/aphia.php?p=taxdetails&id=231422	Phocarctos hookeri	(Gray, 1844)	accepted		220	Species	231422	Phocarctos hookeri	(Gray, 1844)	231389	Animalia	Chordata	Mammalia	Carnivora	Otariidae	Phocarctos	WoRMS (2023). Phocarctos hookeri (Gray, 1844). Accessed at: https://www.marinespecies.org/aphia.php?p=taxdetails&id=231422 on 2023-03-09	urn:lsid:marinespecies.org:taxname:231422	1.0					exact	2010-05-20T10:09:49.870Z	Phocarctos hookeri
137117	https://www.marinespecies.org/aphia.php?p=taxdetails&id=137117	Phocoena phocoena	(Linnaeus, 1758)	accepted		220	Species	137117	Phocoena phocoena	(Linnaeus, 1758)	137031	Animalia	Chordata	Mammalia	Cetartiodactyla	Phocoenidae	Phocoena	Fordyce, E.; Perrin, W.F. (2023). World Cetacea Database. Phocoena phocoena (Linnaeus, 1758). Accessed through: World Register of Marine Species at: https://www.marinespecies.org/aphia.php?p=taxdetails&id=137117 on 2023-03-09	urn:lsid:marinespecies.org:taxname:137117	1.0	1.0		0.0		exact	2008-08-20T11:25:36.853Z	Phocoena phocoena
290758	https://www.marinespecies.org/aphia.php?p=taxdetails&id=290758	Phymactis clematis	(Drayton in Dana, 1846)	accepted		220	Species	290758	Phymactis clematis	(Drayton in Dana, 1846)	267740	Animalia	Cnidaria	Anthozoa	Actiniaria	Actiniidae	Phymactis	Rodríguez, E.; Fautin, D; Daly, M. (2023). World List of Actiniaria. Phymactis clematis (Drayton in Dana, 1846). Accessed through: World Register of Marine Species at: https://www.marinespecies.org/aphia.php?p=taxdetails&id=290758 on 2023-03-09	urn:lsid:marinespecies.org:taxname:290758	1.0			0.0		exact	2015-10-13T10:34:41.473Z	Phymactis clematis
137118	https://www.marinespecies.org/aphia.php?p=taxdetails&id=137118	Physeter catodon	Linnaeus, 1758	unaccepted	synonym	220	Species	137119	Physeter macrocephalus	Linnaeus, 1758	137032	Animalia	Chordata	Mammalia	Cetartiodactyla	Physeteridae	Physeter	Fordyce, E.; Perrin, W.F. (2023). World Cetacea Database. Physeter catodon Linnaeus, 1758. Accessed through: World Register of Marine Species at: https://www.marinespecies.org/aphia.php?p=taxdetails&id=137118 on 2023-03-09	urn:lsid:marinespecies.org:taxname:137118	1.0			0.0		exact	2009-04-09T15:27:12.020Z	Physeter catodon
234721	https://www.marinespecies.org/aphia.php?p=taxdetails&id=234721	Pleuragramma antarcticum	Boulenger, 1902	accepted		220	Species	234721	Pleuragramma antarcticum	Boulenger, 1902	234583	Animalia	Chordata	Teleostei	Perciformes	Nototheniidae	Pleuragramma	Froese, R. and D. Pauly. Editors. (2023). FishBase. Pleuragramma antarcticum Boulenger, 1902. Accessed through: World Register of Marine Species at: https://www.marinespecies.org/aphia.php?p=taxdetails&id=234721 on 2023-03-09	urn:lsid:marinespecies.org:taxname:234721	1.0	0.0	0.0	0.0		exact	2022-06-02T07:16:22.923Z	Pleuragramma antarcticum
265191	https://www.marinespecies.org/aphia.php?p=taxdetails&id=265191	Pleurobrachia bachei	A. Agassiz, 1860	accepted		220	Species	265191	Pleurobrachia bachei	A. Agassiz, 1860	106346	Animalia	Ctenophora	Tentaculata	Cydippida	Pleurobrachiidae	Pleurobrachia	Mills, C.E. Internet (1998-present). Phylum Ctenophora: list of all valid species names. Electronic internet document. Pleurobrachia bachei A. Agassiz, 1860. Accessed through: World Register of Marine Species at: https://www.marinespecies.org/aphia.php?p=taxdetails&id=265191 on 2023-03-09	urn:lsid:marinespecies.org:taxname:265191	1.0	0.0	0.0	0.0		exact	2011-02-09T12:41:24.933Z	Pleurobrachia bachei
103016	https://www.marinespecies.org/aphia.php?p=taxdetails&id=103016	Pleustes panoplus	(Krøyer, 1838)	unaccepted	Synonym	220	Species	549692	Pleustes (Pleustes) panoplus	(Krøyer, 1838)	101730	Animalia	Arthropoda	Malacostraca	Amphipoda	Pleustidae	Pleustes	Horton, T.; Lowry, J.; De Broyer, C.; Bellan-Santini, D.; Copilaș-Ciocianu, D.; Corbari, L.; Costello, M.J.; Daneliya, M.; Dauvin, J.-C.; Fišer, C.; Gasca, R.; Grabowski, M.; Guerra-García, J.M.; Hendrycks, E.; Hughes, L.; Jaume, D.; Jazdzewski, K.; Kim, Y.-H.; King, R.; Krapp-Schickel, T.; LeCroy, S.; Lörz, A.-N.; Mamos, T.; Senna, A.R.; Serejo, C.; Souza-Filho, J.F.; Tandberg, A.H.; Thomas, J.D…	urn:lsid:marinespecies.org:taxname:103016	1.0	0.0	0.0	0.0		exact	2004-12-21T15:54:05Z	Pleustes panoplus
106276	https://www.marinespecies.org/aphia.php?p=taxdetails&id=106276	Podon intermedius	Lilljeborg, 1853	accepted		220	Species	106276	Podon intermedius	Lilljeborg, 1853	106269	Animalia	Arthropoda	Branchiopoda	Onychopoda	Podonidae	Podon	WoRMS (2023). Podon intermedius Lilljeborg, 1853. Accessed at: https://www.marinespecies.org/aphia.php?p=taxdetails&id=106276 on 2023-03-09	urn:lsid:marinespecies.org:taxname:106276	1.0	0.0	0.0	0.0		exact	2010-09-23T08:24:22.450Z	Podon intermedius
126440	https://www.marinespecies.org/aphia.php?p=taxdetails&id=126440	Pollachius pollachius	(Linnaeus, 1758)	accepted		220	Species	126440	Pollachius pollachius	(Linnaeus, 1758)	125736	Animalia	Chordata	Teleostei	Gadiformes	Gadidae	Pollachius	Froese, R. and D. Pauly. Editors. (2023). FishBase. Pollachius pollachius (Linnaeus, 1758). Accessed through: World Register of Marine Species at: https://www.marinespecies.org/aphia.php?p=taxdetails&id=126440 on 2023-03-09	urn:lsid:marinespecies.org:taxname:126440	1.0	0.0	0.0	0.0		exact	2008-01-15T17:27:08.177Z	Pollachius pollachius
126441	https://www.marinespecies.org/aphia.php?p=taxdetails&id=126441	Pollachius virens	(Linnaeus, 1758)	accepted		220	Species	126441	Pollachius virens	(Linnaeus, 1758)	125736	Animalia	Chordata	Teleostei	Gadiformes	Gadidae	Pollachius	Froese, R. and D. Pauly. Editors. (2023). FishBase. Pollachius virens (Linnaeus, 1758). Accessed through: World Register of Marine Species at: https://www.marinespecies.org/aphia.php?p=taxdetails&id=126441 on 2023-03-09	urn:lsid:marinespecies.org:taxname:126441	1.0	0.0	0.0	0.0		exact	2008-01-15T17:27:08.177Z	Pollachius virens
174391	https://www.marinespecies.org/aphia.php?p=taxdetails&id=174391	Polyeunoa laevis	McIntosh, 1885	accepted		220	Species	174391	Polyeunoa laevis	McIntosh, 1885	174389	Animalia	Annelida	Polychaeta	Phyllodocida	Polynoidae	Polyeunoa	Read, G.; Fauchald, K. (Ed.) (2023). World Polychaeta Database. Polyeunoa laevis McIntosh, 1885. Accessed through: World Register of Marine Species at: https://www.marinespecies.org/aphia.php?p=taxdetails&id=174391 on 2023-03-09	urn:lsid:marinespecies.org:taxname:174391	1.0	0.0	0.0	0.0	0.0	exact	2008-03-26T11:36:43.420Z	Polyeunoa laevis
109899	https://www.marinespecies.org/aphia.php?p=taxdetails&id=109899	Polykrikos kofoidii	Chatton, 1914	accepted		220	Species	109899	Polykrikos kofoidii	Chatton, 1914	109485	Chromista	Myzozoa	Dinophyceae	Gymnodiniales	Polykrikaceae	Polykrikos	Guiry, M.D. & Guiry, G.M. (2023). AlgaeBase. World-wide electronic publication, National University of Ireland, Galway (taxonomic information republished from AlgaeBase with permission of M.D. Guiry). Polykrikos kofoidii Chatton, 1914. Accessed through: World Register of Marine Species at: https://www.marinespecies.org/aphia.php?p=taxdetails&id=109899 on 2023-03-09	urn:lsid:marinespecies.org:taxname:109899	1.0	1.0		0.0		exact	2015-06-26T12:00:51.270Z	Polykrikos kofoidii
409915	https://www.marinespecies.org/aphia.php?p=taxdetails&id=409915	Polyphemus pediculus	(Linnaeus, 1761)	accepted		220	Species	409915	Polyphemus pediculus	(Linnaeus, 1761)	409913	Animalia	Arthropoda	Branchiopoda	Onychopoda	Polyphemidae	Polyphemus	WoRMS (2023). Polyphemus pediculus (Linnaeus, 1761). Accessed at: https://www.marinespecies.org/aphia.php?p=taxdetails&id=409915 on 2023-03-09	urn:lsid:marinespecies.org:taxname:409915	0.0	1.0	1.0	0.0		exact	2018-10-10T05:28:18.540Z	Polyphemus pediculus
151482	https://www.marinespecies.org/aphia.php?p=taxdetails&id=151482	Pomatomus saltatrix	(Linnaeus, 1766)	accepted		220	Species	151482	Pomatomus saltatrix	(Linnaeus, 1766)	126046	Animalia	Chordata	Teleostei	Scombriformes	Pomatomidae	Pomatomus	Froese, R. and D. Pauly. Editors. (2023). FishBase. Pomatomus saltatrix (Linnaeus, 1766). Accessed through: World Register of Marine Species at: https://www.marinespecies.org/aphia.php?p=taxdetails&id=151482 on 2023-03-09	urn:lsid:marinespecies.org:taxname:151482	1.0	1.0	0.0	0.0		exact	2008-01-15T17:27:08.177Z	Pomatomus saltatrix
157676	https://www.marinespecies.org/aphia.php?p=taxdetails&id=157676	Pontella meadii	Wheeler, 1900	accepted		220	Species	157676	Pontella meadii	Wheeler, 1900	104209	Animalia	Arthropoda	Copepoda	Calanoida	Pontellidae	Pontella	Walter, T.C.; Boxshall, G. (2023). World of Copepods Database. Pontella meadii Wheeler, 1900. Accessed through: World Register of Marine Species at: https://www.marinespecies.org/aphia.php?p=taxdetails&id=157676 on 2023-03-09	urn:lsid:marinespecies.org:taxname:157676	1.0	0.0	0.0	0.0		phonetic	2008-08-06T13:32:15.300Z	Pontella meadi
157677	https://www.marinespecies.org/aphia.php?p=taxdetails&id=157677	Pontella pennata	Wilson C.B., 1932	unaccepted		220	Species	157676	Pontella meadii	Wheeler, 1900	104209	Animalia	Arthropoda	Copepoda	Calanoida	Pontellidae	Pontella	Walter, T.C.; Boxshall, G. (2023). World of Copepods Database. Pontella pennata Wilson C.B., 1932. Accessed through: World Register of Marine Species at: https://www.marinespecies.org/aphia.php?p=taxdetails&id=157677 on 2023-03-09	urn:lsid:marinespecies.org:taxname:157677	1.0	0.0	0.0	0.0		exact	2020-05-28T16:04:57.163Z	Pontella pennata
197378	https://www.marinespecies.org/aphia.php?p=taxdetails&id=197378	Pontiothauma ergata	Hedley, 1916	unaccepted	original combination	220	Species	433123	Belaturricula ergata	(Hedley, 1916)	197001	Animalia	Mollusca	Gastropoda	Neogastropoda	Raphitomidae	Pontiothauma	MolluscaBase eds. (2023). MolluscaBase. Pontiothauma ergata Hedley, 1916. Accessed through: World Register of Marine Species at: https://www.marinespecies.org/aphia.php?p=taxdetails&id=197378 on 2023-03-09	urn:lsid:marinespecies.org:taxname:197378	1.0	0.0	0.0	0.0	0.0	exact	2022-12-18T09:01:08.960Z	Pontiothauma ergata
254964	https://www.marinespecies.org/aphia.php?p=taxdetails&id=254964	Pontoporia blainvillei	(Gervais & d'Orbigny, 1844)	accepted		220	Species	254964	Pontoporia blainvillei	(Gervais & d'Orbigny, 1844)	254963	Animalia	Chordata	Mammalia	Cetartiodactyla	Pontoporiidae	Pontoporia	Fordyce, E.; Perrin, W.F. (2023). World Cetacea Database. Pontoporia blainvillei (Gervais & d'Orbigny, 1844). Accessed through: World Register of Marine Species at: https://www.marinespecies.org/aphia.php?p=taxdetails&id=254964 on 2023-03-09	urn:lsid:marinespecies.org:taxname:254964	1.0	1.0		0.0		exact	2009-03-11T12:36:54.227Z	Pontoporia blainvillei
172777	https://www.marinespecies.org/aphia.php?p=taxdetails&id=172777	Porania antarctica	E. A. Smith, 1876	unaccepted		220	Species	178005	Glabraster antarctica	(E. A. Smith, 1876)	123320	Animalia	Echinodermata	Asteroidea	Valvatida	Poraniidae	Porania	Mah, C.L. (2023). World Asteroidea Database. Porania antarctica E. A. Smith, 1876. Accessed through: World Register of Marine Species at: https://www.marinespecies.org/aphia.php?p=taxdetails&id=172777 on 2023-03-09	urn:lsid:marinespecies.org:taxname:172777	1.0	0.0	0.0	0.0	0.0	exact	2017-06-08T02:41:24.310Z	Porania antarctica
180759	https://www.marinespecies.org/aphia.php?p=taxdetails&id=180759	Primno macropa	Guérin-Méneville, 1836	accepted		220	Species	180759	Primno macropa	Guérin-Méneville, 1836	101806	Animalia	Arthropoda	Malacostraca	Amphipoda	Phrosinidae	Primno	Horton, T.; Lowry, J.; De Broyer, C.; Bellan-Santini, D.; Copilaș-Ciocianu, D.; Corbari, L.; Costello, M.J.; Daneliya, M.; Dauvin, J.-C.; Fišer, C.; Gasca, R.; Grabowski, M.; Guerra-García, J.M.; Hendrycks, E.; Hughes, L.; Jaume, D.; Jazdzewski, K.; Kim, Y.-H.; King, R.; Krapp-Schickel, T.; LeCroy, S.; Lörz, A.-N.; Mamos, T.; Senna, A.R.; Serejo, C.; Souza-Filho, J.F.; Tandberg, A.H.; Thomas, J.D…	urn:lsid:marinespecies.org:taxname:180759	1.0					exact	2010-02-13T12:00:08.787Z	Primno macropa
173344	https://www.marinespecies.org/aphia.php?p=taxdetails&id=173344	Primnoisis antarctica	(Studer, 1878)	alternate representation	subgenus assignment	220	Species	869818	Primnoisis (Primnoisis) antarctica	Wright & Studer, 1889	173340	Animalia	Cnidaria	Anthozoa	Scleralcyonacea	Mopseidae	Primnoisis	McFadden, C.; Cordeiro, R. (2023). World List of Octocorallia. Primnoisis antarctica (Studer, 1878). Accessed through: World Register of Marine Species at: https://www.marinespecies.org/aphia.php?p=taxdetails&id=173344 on 2023-03-09	urn:lsid:marinespecies.org:taxname:173344	1.0		0.0	0.0		exact	2022-06-12T03:09:12.090Z	Primnoisis antarctica
714128	https://www.marinespecies.org/aphia.php?p=taxdetails&id=714128	Probuccinum tenuistriatum	Hedley, 1916	unaccepted		220	Species	197386	Probuccinum tenerum	(E. A. Smith, 1907)	196934	Animalia	Mollusca	Gastropoda	Neogastropoda	Prosiphonidae	Probuccinum	MolluscaBase eds. (2023). MolluscaBase. Probuccinum tenuistriatum Hedley, 1916. Accessed through: World Register of Marine Species at: https://www.marinespecies.org/aphia.php?p=taxdetails&id=714128 on 2023-03-09	urn:lsid:marinespecies.org:taxname:714128	1.0	0.0	0.0	0.0	0.0	exact	2022-12-14T09:12:48.967Z	Probuccinum tenuistriatum
232308	https://www.marinespecies.org/aphia.php?p=taxdetails&id=232308	Prorocentrum donghaiense	D.Lu, 2001	unaccepted		220	Species	232304	Prorocentrum shikokuense	Hada, 1975	109566	Chromista	Myzozoa	Dinophyceae	Prorocentrales	Prorocentraceae	Prorocentrum	Guiry, M.D. & Guiry, G.M. (2023). AlgaeBase. World-wide electronic publication, National University of Ireland, Galway (taxonomic information republished from AlgaeBase with permission of M.D. Guiry). Prorocentrum donghaiense D.Lu, 2001. Accessed through: World Register of Marine Species at: https://www.marinespecies.org/aphia.php?p=taxdetails&id=232308 on 2023-03-09	urn:lsid:marinespecies.org:taxname:232308	1.0					exact	2019-07-16T06:31:19.630Z	Prorocentrum donghaiense
110303	https://www.marinespecies.org/aphia.php?p=taxdetails&id=110303	Prorocentrum micans	Ehrenberg, 1834	accepted		220	Species	110303	Prorocentrum micans	Ehrenberg, 1834	109566	Chromista	Myzozoa	Dinophyceae	Prorocentrales	Prorocentraceae	Prorocentrum	Guiry, M.D. & Guiry, G.M. (2023). AlgaeBase. World-wide electronic publication, National University of Ireland, Galway (taxonomic information republished from AlgaeBase with permission of M.D. Guiry). Prorocentrum micans Ehrenberg, 1834. Accessed through: World Register of Marine Species at: https://www.marinespecies.org/aphia.php?p=taxdetails&id=110303 on 2023-03-09	urn:lsid:marinespecies.org:taxname:110303	1.0	1.0	0.0	0.0		exact	2015-06-26T12:00:51.270Z	Prorocentrum micans
110304	https://www.marinespecies.org/aphia.php?p=taxdetails&id=110304	Prorocentrum minimum	(Pavillard) J.Schiller, 1933	unaccepted		220	Species	232376	Prorocentrum cordatum	(Ostenfeld) J.D.Dodge, 1976	109566	Chromista	Myzozoa	Dinophyceae	Prorocentrales	Prorocentraceae	Prorocentrum	Guiry, M.D. & Guiry, G.M. (2023). AlgaeBase. World-wide electronic publication, National University of Ireland, Galway (taxonomic information republished from AlgaeBase with permission of M.D. Guiry). Prorocentrum minimum (Pavillard) J.Schiller, 1933. Accessed through: World Register of Marine Species at: https://www.marinespecies.org/aphia.php?p=taxdetails&id=110304 on 2023-03-09	urn:lsid:marinespecies.org:taxname:110304	1.0	1.0	0.0	0.0		exact	2019-07-16T06:31:19.630Z	Prorocentrum minimum
110316	https://www.marinespecies.org/aphia.php?p=taxdetails&id=110316	Prorocentrum triestinum	J.Schiller, 1918	accepted		220	Species	110316	Prorocentrum triestinum	J.Schiller, 1918	109566	Chromista	Myzozoa	Dinophyceae	Prorocentrales	Prorocentraceae	Prorocentrum	Guiry, M.D. & Guiry, G.M. (2023). AlgaeBase. World-wide electronic publication, National University of Ireland, Galway (taxonomic information republished from AlgaeBase with permission of M.D. Guiry). Prorocentrum triestinum J.Schiller, 1918. Accessed through: World Register of Marine Species at: https://www.marinespecies.org/aphia.php?p=taxdetails&id=110316 on 2023-03-09	urn:lsid:marinespecies.org:taxname:110316	1.0		0.0	0.0		exact	2015-06-26T12:00:51.270Z	Prorocentrum triestinum
110208	https://www.marinespecies.org/aphia.php?p=taxdetails&id=110208	Protoperidinium bipes	(Paulsen, 1904) Balech, 1974	accepted		220	Species	110208	Protoperidinium bipes	(Paulsen, 1904) Balech, 1974	109553	Chromista	Myzozoa	Dinophyceae	Peridiniales	Protoperidiniaceae	Protoperidinium	Guiry, M.D. & Guiry, G.M. (2023). AlgaeBase. World-wide electronic publication, National University of Ireland, Galway (taxonomic information republished from AlgaeBase with permission of M.D. Guiry). Protoperidinium bipes (Paulsen, 1904) Balech, 1974. Accessed through: World Register of Marine Species at: https://www.marinespecies.org/aphia.php?p=taxdetails&id=110208 on 2023-03-09	urn:lsid:marinespecies.org:taxname:110208	1.0			0.0		exact	2015-06-26T12:00:51.270Z	Protoperidinium bipes
110213	https://www.marinespecies.org/aphia.php?p=taxdetails&id=110213	Protoperidinium conicum	(Gran) Balech, 1974	accepted		220	Species	110213	Protoperidinium conicum	(Gran) Balech, 1974	109553	Chromista	Myzozoa	Dinophyceae	Peridiniales	Protoperidiniaceae	Protoperidinium	Guiry, M.D. & Guiry, G.M. (2023). AlgaeBase. World-wide electronic publication, National University of Ireland, Galway (taxonomic information republished from AlgaeBase with permission of M.D. Guiry). Protoperidinium conicum (Gran) Balech, 1974. Accessed through: World Register of Marine Species at: https://www.marinespecies.org/aphia.php?p=taxdetails&id=110213 on 2023-03-09	urn:lsid:marinespecies.org:taxname:110213	1.0					exact	2019-07-12T06:20:28.783Z	Protoperidinium conicum
110214	https://www.marinespecies.org/aphia.php?p=taxdetails&id=110214	Protoperidinium crassipes	(Kofoid, 1907) Balech, 1974	accepted		220	Species	110214	Protoperidinium crassipes	(Kofoid, 1907) Balech, 1974	109553	Chromista	Myzozoa	Dinophyceae	Peridiniales	Protoperidiniaceae	Protoperidinium	Guiry, M.D. & Guiry, G.M. (2023). AlgaeBase. World-wide electronic publication, National University of Ireland, Galway (taxonomic information republished from AlgaeBase with permission of M.D. Guiry). Protoperidinium crassipes (Kofoid, 1907) Balech, 1974. Accessed through: World Register of Marine Species at: https://www.marinespecies.org/aphia.php?p=taxdetails&id=110214 on 2023-03-09	urn:lsid:marinespecies.org:taxname:110214	1.0			0.0		exact	2015-06-26T12:00:51.270Z	Protoperidinium crassipes
110217	https://www.marinespecies.org/aphia.php?p=taxdetails&id=110217	Protoperidinium depressum	(Bailey, 1854) Balech, 1974	accepted		220	Species	110217	Protoperidinium depressum	(Bailey, 1854) Balech, 1974	109553	Chromista	Myzozoa	Dinophyceae	Peridiniales	Protoperidiniaceae	Protoperidinium	Guiry, M.D. & Guiry, G.M. (2023). AlgaeBase. World-wide electronic publication, National University of Ireland, Galway (taxonomic information republished from AlgaeBase with permission of M.D. Guiry). Protoperidinium depressum (Bailey, 1854) Balech, 1974. Accessed through: World Register of Marine Species at: https://www.marinespecies.org/aphia.php?p=taxdetails&id=110217 on 2023-03-09	urn:lsid:marinespecies.org:taxname:110217	1.0			0.0		exact	2015-06-26T12:00:51.270Z	Protoperidinium depressum
110219	https://www.marinespecies.org/aphia.php?p=taxdetails&id=110219	Protoperidinium divergens	(Ehrenberg) Balech, 1974	accepted		220	Species	110219	Protoperidinium divergens	(Ehrenberg) Balech, 1974	109553	Chromista	Myzozoa	Dinophyceae	Peridiniales	Protoperidiniaceae	Protoperidinium	Guiry, M.D. & Guiry, G.M. (2023). AlgaeBase. World-wide electronic publication, National University of Ireland, Galway (taxonomic information republished from AlgaeBase with permission of M.D. Guiry). Protoperidinium divergens (Ehrenberg) Balech, 1974. Accessed through: World Register of Marine Species at: https://www.marinespecies.org/aphia.php?p=taxdetails&id=110219 on 2023-03-09	urn:lsid:marinespecies.org:taxname:110219	1.0					exact	2019-07-12T06:20:28.783Z	Protoperidinium divergens
110220	https://www.marinespecies.org/aphia.php?p=taxdetails&id=110220	Protoperidinium excentricum	(Paulsen, 1907) Balech, 1974	accepted		220	Species	110220	Protoperidinium excentricum	(Paulsen, 1907) Balech, 1974	109553	Chromista	Myzozoa	Dinophyceae	Peridiniales	Protoperidiniaceae	Protoperidinium	Guiry, M.D. & Guiry, G.M. (2023). AlgaeBase. World-wide electronic publication, National University of Ireland, Galway (taxonomic information republished from AlgaeBase with permission of M.D. Guiry). Protoperidinium excentricum (Paulsen, 1907) Balech, 1974. Accessed through: World Register of Marine Species at: https://www.marinespecies.org/aphia.php?p=taxdetails&id=110220 on 2023-03-09	urn:lsid:marinespecies.org:taxname:110220	1.0			0.0		exact	2015-06-26T12:00:51.270Z	Protoperidinium excentricum
233269	https://www.marinespecies.org/aphia.php?p=taxdetails&id=233269	Protoperidinium hirobis	(Abé, 1927) Balech, 1974	accepted		220	Species	233269	Protoperidinium hirobis	(Abé, 1927) Balech, 1974	109553	Chromista	Myzozoa	Dinophyceae	Peridiniales	Protoperidiniaceae	Protoperidinium	Guiry, M.D. & Guiry, G.M. (2023). AlgaeBase. World-wide electronic publication, National University of Ireland, Galway (taxonomic information republished from AlgaeBase with permission of M.D. Guiry). Protoperidinium hirobis (Abé, 1927) Balech, 1974. Accessed through: World Register of Marine Species at: https://www.marinespecies.org/aphia.php?p=taxdetails&id=233269 on 2023-03-09	urn:lsid:marinespecies.org:taxname:233269	1.0			0.0		exact	2015-06-26T12:00:51.270Z	Protoperidinium hirobis
233267	https://www.marinespecies.org/aphia.php?p=taxdetails&id=233267	Protoperidinium huberi	(Schiller, 1929) Balech, 1974	accepted		220	Species	233267	Protoperidinium huberi	(Schiller, 1929) Balech, 1974	109553	Chromista	Myzozoa	Dinophyceae	Peridiniales	Protoperidiniaceae	Protoperidinium	Guiry, M.D. & Guiry, G.M. (2023). AlgaeBase. World-wide electronic publication, National University of Ireland, Galway (taxonomic information republished from AlgaeBase with permission of M.D. Guiry). Protoperidinium huberi (Schiller, 1929) Balech, 1974. Accessed through: World Register of Marine Species at: https://www.marinespecies.org/aphia.php?p=taxdetails&id=233267 on 2023-03-09	urn:lsid:marinespecies.org:taxname:233267	1.0			0.0		exact	2015-06-26T12:00:51.270Z	Protoperidinium huberi
110244	https://www.marinespecies.org/aphia.php?p=taxdetails&id=110244	Protoperidinium pallidum	(Ostenfeld, 1899) Balech, 1973	accepted		220	Species	110244	Protoperidinium pallidum	(Ostenfeld, 1899) Balech, 1973	109553	Chromista	Myzozoa	Dinophyceae	Peridiniales	Protoperidiniaceae	Protoperidinium	Guiry, M.D. & Guiry, G.M. (2023). AlgaeBase. World-wide electronic publication, National University of Ireland, Galway (taxonomic information republished from AlgaeBase with permission of M.D. Guiry). Protoperidinium pallidum (Ostenfeld, 1899) Balech, 1973. Accessed through: World Register of Marine Species at: https://www.marinespecies.org/aphia.php?p=taxdetails&id=110244 on 2023-03-09	urn:lsid:marinespecies.org:taxname:110244	1.0			0.0		exact	2015-06-26T12:00:51.270Z	Protoperidinium pallidum
110245	https://www.marinespecies.org/aphia.php?p=taxdetails&id=110245	Protoperidinium pellucidum	Bergh, 1881	accepted		220	Species	110245	Protoperidinium pellucidum	Bergh, 1881	109553	Chromista	Myzozoa	Dinophyceae	Peridiniales	Protoperidiniaceae	Protoperidinium	Guiry, M.D. & Guiry, G.M. (2023). AlgaeBase. World-wide electronic publication, National University of Ireland, Galway (taxonomic information republished from AlgaeBase with permission of M.D. Guiry). Protoperidinium pellucidum Bergh, 1881. Accessed through: World Register of Marine Species at: https://www.marinespecies.org/aphia.php?p=taxdetails&id=110245 on 2023-03-09	urn:lsid:marinespecies.org:taxname:110245	1.0			0.0		exact	2015-06-26T12:00:51.270Z	Protoperidinium pellucidum
232941	https://www.marinespecies.org/aphia.php?p=taxdetails&id=232941	Protoperidinium spiniferum	(J.Schiller, 1937) Balech, 1974	unaccepted	synonym	220	Species	232935	Protoperidinium solidicorne	(Mangin, 1926) Balech, 1974	109553	Chromista	Myzozoa	Dinophyceae	Peridiniales	Protoperidiniaceae	Protoperidinium	Guiry, M.D. & Guiry, G.M. (2023). AlgaeBase. World-wide electronic publication, National University of Ireland, Galway (taxonomic information republished from AlgaeBase with permission of M.D. Guiry). Protoperidinium spiniferum (J.Schiller, 1937) Balech, 1974. Accessed through: World Register of Marine Species at: https://www.marinespecies.org/aphia.php?p=taxdetails&id=232941 on 2023-03-09	urn:lsid:marinespecies.org:taxname:232941	1.0			0.0		exact	2015-06-26T12:00:51.270Z	Protoperidinium spiniferum
110257	https://www.marinespecies.org/aphia.php?p=taxdetails&id=110257	Protoperidinium steinii	(Jørgensen, 1899) Balech, 1974	accepted		220	Species	110257	Protoperidinium steinii	(Jørgensen, 1899) Balech, 1974	109553	Chromista	Myzozoa	Dinophyceae	Peridiniales	Protoperidiniaceae	Protoperidinium	Guiry, M.D. & Guiry, G.M. (2023). AlgaeBase. World-wide electronic publication, National University of Ireland, Galway (taxonomic information republished from AlgaeBase with permission of M.D. Guiry). Protoperidinium steinii (Jørgensen, 1899) Balech, 1974. Accessed through: World Register of Marine Species at: https://www.marinespecies.org/aphia.php?p=taxdetails&id=110257 on 2023-03-09	urn:lsid:marinespecies.org:taxname:110257	1.0			0.0		exact	2015-06-26T12:00:51.270Z	Protoperidinium steinii
389290	https://www.marinespecies.org/aphia.php?p=taxdetails&id=389290	Protoperidinium vorax	Siano & Montresor, 2005	accepted		220	Species	389290	Protoperidinium vorax	Siano & Montresor, 2005	109553	Chromista	Myzozoa	Dinophyceae	Peridiniales	Protoperidiniaceae	Protoperidinium	Guiry, M.D. & Guiry, G.M. (2023). AlgaeBase. World-wide electronic publication, National University of Ireland, Galway (taxonomic information republished from AlgaeBase with permission of M.D. Guiry). Protoperidinium vorax Siano & Montresor, 2005. Accessed through: World Register of Marine Species at: https://www.marinespecies.org/aphia.php?p=taxdetails&id=389290 on 2023-03-09	urn:lsid:marinespecies.org:taxname:389290	1.0					exact	2015-06-26T12:00:51.270Z	Protoperidinium vorax
124319	https://www.marinespecies.org/aphia.php?p=taxdetails&id=124319	Psammechinus miliaris	(P.L.S. Müller, 1771)	accepted		220	Species	124319	Psammechinus miliaris	(P.L.S. Müller, 1771)	123389	Animalia	Echinodermata	Echinoidea	Camarodonta	Parechinidae	Psammechinus	Kroh, A.; Mooi, R. (2023). World Echinoidea Database. Psammechinus miliaris (P.L.S. Müller, 1771). Accessed through: World Register of Marine Species at: https://www.marinespecies.org/aphia.php?p=taxdetails&id=124319 on 2023-03-09	urn:lsid:marinespecies.org:taxname:124319	1.0	0.0	0.0	0.0	0.0	exact	2013-08-26T18:24:18.240Z	Psammechinus miliaris
104517	https://www.marinespecies.org/aphia.php?p=taxdetails&id=104517	Pseudocalanus minutus	(Krøyer, 1845)	accepted		220	Species	104517	Pseudocalanus minutus	(Krøyer, 1845)	104165	Animalia	Arthropoda	Copepoda	Calanoida	Clausocalanidae	Pseudocalanus	Walter, T.C.; Boxshall, G. (2023). World of Copepods Database. Pseudocalanus minutus (Krøyer, 1845). Accessed through: World Register of Marine Species at: https://www.marinespecies.org/aphia.php?p=taxdetails&id=104517 on 2023-03-09	urn:lsid:marinespecies.org:taxname:104517	1.0	0.0	0.0	0.0		exact	2004-12-21T15:54:05Z	Pseudocalanus minutus
157681	https://www.marinespecies.org/aphia.php?p=taxdetails&id=157681	Pseudodiaptomus coronatus	Williams, 1906	unaccepted	synonomized by Walter, 1989	220	Species	355182	Pseudodiaptomus pelagicus	Herrick, 1884	157680	Animalia	Arthropoda	Copepoda	Calanoida	Pseudodiaptomidae	Pseudodiaptomus	Walter, T.C.; Boxshall, G. (2023). World of Copepods Database. Pseudodiaptomus coronatus Williams, 1906. Accessed through: World Register of Marine Species at: https://www.marinespecies.org/aphia.php?p=taxdetails&id=157681 on 2023-03-09	urn:lsid:marinespecies.org:taxname:157681	1.0	0.0	0.0	0.0		exact	2008-07-25T13:19:11.480Z	Pseudodiaptomus coronatus
105445	https://www.marinespecies.org/aphia.php?p=taxdetails&id=105445	Pseudosagitta maxima	(Conant, 1896)	accepted		220	Species	105445	Pseudosagitta maxima	(Conant, 1896)	105409	Animalia	Chaetognatha	Sagittoidea	Aphragmophora	Sagittidae	Pseudosagitta	WoRMS (2023). Pseudosagitta maxima (Conant, 1896). Accessed at: https://www.marinespecies.org/aphia.php?p=taxdetails&id=105445 on 2023-03-09	urn:lsid:marinespecies.org:taxname:105445	1.0	0.0	0.0	0.0		exact	2009-06-26T13:44:09.730Z	Pseudosagitta maxima
234948	https://www.marinespecies.org/aphia.php?p=taxdetails&id=234948	Psilaster charcoti	(Koehler, 1906)	accepted		220	Species	234948	Psilaster charcoti	(Koehler, 1906)	123255	Animalia	Echinodermata	Asteroidea	Paxillosida	Astropectinidae	Psilaster	Mah, C.L. (2023). World Asteroidea Database. Psilaster charcoti (Koehler, 1906). Accessed through: World Register of Marine Species at: https://www.marinespecies.org/aphia.php?p=taxdetails&id=234948 on 2023-03-09	urn:lsid:marinespecies.org:taxname:234948	1.0	0.0	0.0	0.0	0.0	exact	2008-01-21T08:09:52.410Z	Psilaster charcoti
325312	https://www.marinespecies.org/aphia.php?p=taxdetails&id=325312	Psychroteuthis glacialis	Thiele, 1920	accepted		220	Species	325312	Psychroteuthis glacialis	Thiele, 1920	325311	Animalia	Mollusca	Cephalopoda	Oegopsida	Psychroteuthidae	Psychroteuthis	MolluscaBase eds. (2023). MolluscaBase. Psychroteuthis glacialis Thiele, 1920. Accessed through: World Register of Marine Species at: https://www.marinespecies.org/aphia.php?p=taxdetails&id=325312 on 2023-03-09	urn:lsid:marinespecies.org:taxname:325312	1.0		0.0	0.0		exact	2016-06-11T12:06:28.157Z	Psychroteuthis glacialis
172781	https://www.marinespecies.org/aphia.php?p=taxdetails&id=172781	Pteraster affinis aculeatus	Koehler, 1920	unaccepted		230	Subspecies	172780	Pteraster affinis	Smith, 1876	172780	Animalia	Echinodermata	Asteroidea	Velatida	Pterasteridae	Pteraster	Mah, C.L. (2023). World Asteroidea Database. Pteraster affinis aculeatus Koehler, 1920. Accessed through: World Register of Marine Species at: https://www.marinespecies.org/aphia.php?p=taxdetails&id=172781 on 2023-03-09	urn:lsid:marinespecies.org:taxname:172781	1.0	0.0	0.0	0.0	0.0	exact	2009-01-20T18:13:59.487Z	Pteraster affinis aculeatus
197430	https://www.marinespecies.org/aphia.php?p=taxdetails&id=197430	Puncturella conica	(d'Orbigny, 1841)	accepted		220	Species	197430	Puncturella conica	(d'Orbigny, 1841)	138015	Animalia	Mollusca	Gastropoda	Lepetellida	Fissurellidae	Puncturella	MolluscaBase eds. (2023). MolluscaBase. Puncturella conica (d'Orbigny, 1841). Accessed through: World Register of Marine Species at: https://www.marinespecies.org/aphia.php?p=taxdetails&id=197430 on 2023-03-09	urn:lsid:marinespecies.org:taxname:197430	1.0					exact	2010-10-03T15:39:41.620Z	Puncturella conica
139975	https://www.marinespecies.org/aphia.php?p=taxdetails&id=139975	Puncturella noachina	(Linnaeus, 1771)	accepted		220	Species	139975	Puncturella noachina	(Linnaeus, 1771)	138015	Animalia	Mollusca	Gastropoda	Lepetellida	Fissurellidae	Puncturella	MolluscaBase eds. (2023). MolluscaBase. Puncturella noachina (Linnaeus, 1771). Accessed through: World Register of Marine Species at: https://www.marinespecies.org/aphia.php?p=taxdetails&id=139975 on 2023-03-09	urn:lsid:marinespecies.org:taxname:139975	1.0	0.0	0.0	0.0	0.0	exact	2022-08-13T05:10:04.587Z	Puncturella noachina
105883	https://www.marinespecies.org/aphia.php?p=taxdetails&id=105883	Raja clavata	Linnaeus, 1758	accepted		220	Species	105883	Raja clavata	Linnaeus, 1758	105766	Animalia	Chordata	Elasmobranchii	Rajiformes	Rajidae	Raja	Froese, R. and D. Pauly. Editors. (2023). FishBase. Raja clavata Linnaeus, 1758. Accessed through: World Register of Marine Species at: https://www.marinespecies.org/aphia.php?p=taxdetails&id=105883 on 2023-03-09	urn:lsid:marinespecies.org:taxname:105883	1.0	0.0	0.0	0.0		exact	2008-01-15T17:27:08.177Z	Raja clavata
298906	https://www.marinespecies.org/aphia.php?p=taxdetails&id=298906	Raja erinacea	Mitchill, 1825	unaccepted		220	Species	1577339	Leucoraja erinaceus	(Mitchill, 1825)	105766	Animalia	Chordata	Elasmobranchii	Rajiformes	Rajidae	Raja	Froese, R. and D. Pauly. Editors. (2023). FishBase. Raja erinacea Mitchill, 1825. Accessed through: World Register of Marine Species at: https://www.marinespecies.org/aphia.php?p=taxdetails&id=298906 on 2023-03-09	urn:lsid:marinespecies.org:taxname:298906	1.0	0.0	0.0	0.0		exact	2022-04-12T07:59:24.767Z	Raja erinacea
105887	https://www.marinespecies.org/aphia.php?p=taxdetails&id=105887	Raja montagui	Fowler, 1910	accepted		220	Species	105887	Raja montagui	Fowler, 1910	105766	Animalia	Chordata	Elasmobranchii	Rajiformes	Rajidae	Raja	Froese, R. and D. Pauly. Editors. (2023). FishBase. Raja montagui Fowler, 1910. Accessed through: World Register of Marine Species at: https://www.marinespecies.org/aphia.php?p=taxdetails&id=105887 on 2023-03-09	urn:lsid:marinespecies.org:taxname:105887	1.0	0.0	0.0	0.0		exact	2008-01-15T17:27:08.177Z	Raja montagui
148823	https://www.marinespecies.org/aphia.php?p=taxdetails&id=148823	Raja naevus	Müller & Henle, 1841	unaccepted		220	Species	105876	Leucoraja naevus	(Müller & Henle, 1841)	105766	Animalia	Chordata	Elasmobranchii	Rajiformes	Rajidae	Raja	Froese, R. and D. Pauly. Editors. (2023). FishBase. Raja naevus Müller & Henle, 1841. Accessed through: World Register of Marine Species at: https://www.marinespecies.org/aphia.php?p=taxdetails&id=148823 on 2023-03-09	urn:lsid:marinespecies.org:taxname:148823	1.0	0.0	0.0	0.0		exact	2008-02-28T13:41:07.550Z	Raja naevus
298984	https://www.marinespecies.org/aphia.php?p=taxdetails&id=298984	Raja ocellata	Mitchill, 1815	unaccepted		220	Species	158553	Leucoraja ocellata	(Mitchill, 1815)	105766	Animalia	Chordata	Elasmobranchii	Rajiformes	Rajidae	Raja	Froese, R. and D. Pauly. Editors. (2023). FishBase. Raja ocellata Mitchill, 1815. Accessed through: World Register of Marine Species at: https://www.marinespecies.org/aphia.php?p=taxdetails&id=298984 on 2023-03-09	urn:lsid:marinespecies.org:taxname:298984	1.0	0.0	0.0	0.0		exact	2008-02-28T13:41:07.550Z	Raja ocellata
237713	https://www.marinespecies.org/aphia.php?p=taxdetails&id=237713	Rhachotropis antarctica	K.H. Barnard, 1932	accepted		220	Species	237713	Rhachotropis antarctica	K.H. Barnard, 1932	101528	Animalia	Arthropoda	Malacostraca	Amphipoda	Eusiridae	Rhachotropis	Horton, T.; Lowry, J.; De Broyer, C.; Bellan-Santini, D.; Copilaș-Ciocianu, D.; Corbari, L.; Costello, M.J.; Daneliya, M.; Dauvin, J.-C.; Fišer, C.; Gasca, R.; Grabowski, M.; Guerra-García, J.M.; Hendrycks, E.; Hughes, L.; Jaume, D.; Jazdzewski, K.; Kim, Y.-H.; King, R.; Krapp-Schickel, T.; LeCroy, S.; Lörz, A.-N.; Mamos, T.; Senna, A.R.; Serejo, C.; Souza-Filho, J.F.; Tandberg, A.H.; Thomas, J.D…	urn:lsid:marinespecies.org:taxname:237713	1.0					exact	2010-07-16T07:17:00.557Z	Rhachotropis antarctica
220837	https://www.marinespecies.org/aphia.php?p=taxdetails&id=220837	Rhincalanus gigas	Brady, 1883	accepted		220	Species	220837	Rhincalanus gigas	Brady, 1883	104172	Animalia	Arthropoda	Copepoda	Calanoida	Rhincalanidae	Rhincalanus	Walter, T.C.; Boxshall, G. (2023). World of Copepods Database. Rhincalanus gigas Brady, 1883. Accessed through: World Register of Marine Species at: https://www.marinespecies.org/aphia.php?p=taxdetails&id=220837 on 2023-03-09	urn:lsid:marinespecies.org:taxname:220837	1.0	0.0	0.0	0.0		exact	2008-05-14T12:00:34.203Z	Rhincalanus gigas
104543	https://www.marinespecies.org/aphia.php?p=taxdetails&id=104543	Rhincalanus nasutus	Giesbrecht, 1888	accepted		220	Species	104543	Rhincalanus nasutus	Giesbrecht, 1888	104172	Animalia	Arthropoda	Copepoda	Calanoida	Rhincalanidae	Rhincalanus	Walter, T.C.; Boxshall, G. (2023). World of Copepods Database. Rhincalanus nasutus Giesbrecht, 1888. Accessed through: World Register of Marine Species at: https://www.marinespecies.org/aphia.php?p=taxdetails&id=104543 on 2023-03-09	urn:lsid:marinespecies.org:taxname:104543	1.0	0.0	0.0	0.0		exact	2008-05-14T12:00:34.203Z	Rhincalanus nasutus
135481	https://www.marinespecies.org/aphia.php?p=taxdetails&id=135481	Rhizophysa eysenhardtii	Gegenbaur, 1859	accepted		220	Species	135481	Rhizophysa eysenhardtii	Gegenbaur, 1859	135384	Animalia	Cnidaria	Hydrozoa	Siphonophorae	Rhizophysidae	Rhizophysa	Schuchert, P. (2023). World Hydrozoa Database. Rhizophysa eysenhardtii Gegenbaur, 1859. Accessed through: World Register of Marine Species at: https://www.marinespecies.org/aphia.php?p=taxdetails&id=135481 on 2023-03-09	urn:lsid:marinespecies.org:taxname:135481	1.0	0.0	0.0	0.0	0.0	phonetic	2014-01-29T11:59:52.430Z	Rhizophysa eysenhardti
158510	https://www.marinespecies.org/aphia.php?p=taxdetails&id=158510	Rhizoprionodon terraenovae	(Richardson, 1836)	accepted		220	Species	158510	Rhizoprionodon terraenovae	(Richardson, 1836)	105723	Animalia	Chordata	Elasmobranchii	Carcharhiniformes	Carcharhinidae	Rhizoprionodon	Froese, R. and D. Pauly. Editors. (2023). FishBase. Rhizoprionodon terraenovae (Richardson, 1836). Accessed through: World Register of Marine Species at: https://www.marinespecies.org/aphia.php?p=taxdetails&id=158510 on 2023-03-09	urn:lsid:marinespecies.org:taxname:158510	1.0	1.0	0.0	0.0		exact	2008-01-15T17:27:08.177Z	Rhizoprionodon terraenovae
290984	https://www.marinespecies.org/aphia.php?p=taxdetails&id=290984	Rhodalia miranda	Haeckel, 1888	accepted		220	Species	290984	Rhodalia miranda	Haeckel, 1888	267807	Animalia	Cnidaria	Hydrozoa	Siphonophorae	Rhodaliidae	Rhodalia	Schuchert, P. (2023). World Hydrozoa Database. Rhodalia miranda Haeckel, 1888. Accessed through: World Register of Marine Species at: https://www.marinespecies.org/aphia.php?p=taxdetails&id=290984 on 2023-03-09	urn:lsid:marinespecies.org:taxname:290984	1.0	0.0	0.0	0.0	0.0	exact	2013-12-27T13:53:10.647Z	Rhodalia miranda
158198	https://www.marinespecies.org/aphia.php?p=taxdetails&id=158198	Rhopilema verrilli	(Fewkes, 1887)	accepted		220	Species	158198	Rhopilema verrilli	(Fewkes, 1887)	135258	Animalia	Cnidaria	Scyphozoa	Rhizostomeae	Rhizostomatidae	Rhopilema	Collins, A.G.; Morandini, A.C. (2023). World List of Scyphozoa. Rhopilema verrilli (Fewkes, 1887). Accessed through: World Register of Marine Species at: https://www.marinespecies.org/aphia.php?p=taxdetails&id=158198 on 2023-03-09	urn:lsid:marinespecies.org:taxname:158198	1.0	0.0		0.0	0.0	exact	2019-12-25T14:55:12.190Z	Rhopilema verrilli
416371	https://www.marinespecies.org/aphia.php?p=taxdetails&id=416371	Rhynchonereella bongraini	(Gravier, 1911)	accepted		220	Species	416371	Rhynchonereella bongraini	(Gravier, 1911)	129148	Animalia	Annelida	Polychaeta	Phyllodocida	Phyllodocidae	Rhynchonereella	Read, G.; Fauchald, K. (Ed.) (2023). World Polychaeta Database. Rhynchonereella bongraini (Gravier, 1911). Accessed through: World Register of Marine Species at: https://www.marinespecies.org/aphia.php?p=taxdetails&id=416371 on 2023-03-09	urn:lsid:marinespecies.org:taxname:416371	1.0	0.0	0.0	0.0		exact	2009-09-29T08:27:44.143Z	Rhynchonereella bongraini
355340	https://www.marinespecies.org/aphia.php?p=taxdetails&id=355340	Robertsonia chesapeakensis	Wilson C.B., 1932	unaccepted		220	Species	360001	Pararobertsonia chesapeakensis	(Wilson C.B., 1932)	115324	Animalia	Arthropoda	Copepoda	Harpacticoida	Miraciidae	Robertsonia	Walter, T.C.; Boxshall, G. (2023). World of Copepods Database. Robertsonia chesapeakensis Wilson C.B., 1932. Accessed through: World Register of Marine Species at: https://www.marinespecies.org/aphia.php?p=taxdetails&id=355340 on 2023-03-09	urn:lsid:marinespecies.org:taxname:355340	1.0	0.0	0.0	0.0		exact	2011-11-10T14:57:03.187Z	Robertsonia chesapeakensis
135470	https://www.marinespecies.org/aphia.php?p=taxdetails&id=135470	Rosacea cymbiformis	(Delle Chiaje, 1830)	accepted		220	Species	135470	Rosacea cymbiformis	(Delle Chiaje, 1830)	135379	Animalia	Cnidaria	Hydrozoa	Siphonophorae	Prayidae	Rosacea	Schuchert, P. (2023). World Hydrozoa Database. Rosacea cymbiformis (Delle Chiaje, 1830). Accessed through: World Register of Marine Species at: https://www.marinespecies.org/aphia.php?p=taxdetails&id=135470 on 2023-03-09	urn:lsid:marinespecies.org:taxname:135470	1.0	0.0	0.0	0.0	0.0	exact	2013-12-22T17:57:46.383Z	Rosacea cymbiformis
105450	https://www.marinespecies.org/aphia.php?p=taxdetails&id=105450	Sagitta elegans	Verrill, 1873	unaccepted	Synonym	220	Species	105440	Parasagitta elegans	(Verrill, 1873)	105410	Animalia	Chaetognatha	Sagittoidea	Aphragmophora	Sagittidae	Sagitta	WoRMS (2023). Sagitta elegans Verrill, 1873. Accessed at: https://www.marinespecies.org/aphia.php?p=taxdetails&id=105450 on 2023-03-09	urn:lsid:marinespecies.org:taxname:105450	1.0	0.0	0.0	0.0		exact	2004-12-21T15:54:05Z	Sagitta elegans
105451	https://www.marinespecies.org/aphia.php?p=taxdetails&id=105451	Sagitta enflata	Grassi, 1881	unaccepted	Synonym	220	Species	105434	Flaccisagitta enflata	(Grassi, 1881)	105410	Animalia	Chaetognatha	Sagittoidea	Aphragmophora	Sagittidae	Sagitta	WoRMS (2023). Sagitta enflata Grassi, 1881. Accessed at: https://www.marinespecies.org/aphia.php?p=taxdetails&id=105451 on 2023-03-09	urn:lsid:marinespecies.org:taxname:105451	1.0	0.0	0.0	0.0		exact	2004-12-21T15:54:05Z	Sagitta enflata
105452	https://www.marinespecies.org/aphia.php?p=taxdetails&id=105452	Sagitta friderici	Ritter-Záhony, 1911	unaccepted	Synonym	220	Species	105441	Parasagitta friderici	(Ritter-Záhony, 1911)	105410	Animalia	Chaetognatha	Sagittoidea	Aphragmophora	Sagittidae	Sagitta	WoRMS (2023). Sagitta friderici Ritter-Záhony, 1911. Accessed at: https://www.marinespecies.org/aphia.php?p=taxdetails&id=105452 on 2023-03-09	urn:lsid:marinespecies.org:taxname:105452	1.0	0.0	0.0	0.0		phonetic	2009-06-30T14:17:41.027Z	Sagitta friederici
105454	https://www.marinespecies.org/aphia.php?p=taxdetails&id=105454	Sagitta hispida	Conant, 1895	unaccepted	Synonym	220	Species	105432	Ferosagitta hispida	(Conant, 1895)	105410	Animalia	Chaetognatha	Sagittoidea	Aphragmophora	Sagittidae	Sagitta	WoRMS (2023). Sagitta hispida Conant, 1895. Accessed at: https://www.marinespecies.org/aphia.php?p=taxdetails&id=105454 on 2023-03-09	urn:lsid:marinespecies.org:taxname:105454	1.0	0.0	0.0	0.0		exact	2004-12-21T15:54:05Z	Sagitta hispida
268043	https://www.marinespecies.org/aphia.php?p=taxdetails&id=268043	Sagitta marri	David, 1956	unaccepted	synonym	220	Species	266854	Solidosagitta marri	(David, 1956)	105410	Animalia	Chaetognatha	Sagittoidea	Aphragmophora	Sagittidae	Sagitta	WoRMS (2023). Sagitta marri David, 1956. Accessed at: https://www.marinespecies.org/aphia.php?p=taxdetails&id=268043 on 2023-03-09	urn:lsid:marinespecies.org:taxname:268043	1.0	0.0	0.0	0.0		exact	2009-06-26T13:44:09.730Z	Sagitta marri
105458	https://www.marinespecies.org/aphia.php?p=taxdetails&id=105458	Sagitta minima	Grassi, 1881	unaccepted	Synonym	220	Species	105437	Mesosagitta minima	(Grassi, 1881)	105410	Animalia	Chaetognatha	Sagittoidea	Aphragmophora	Sagittidae	Sagitta	WoRMS (2023). Sagitta minima Grassi, 1881. Accessed at: https://www.marinespecies.org/aphia.php?p=taxdetails&id=105458 on 2023-03-09	urn:lsid:marinespecies.org:taxname:105458	1.0	0.0	0.0	0.0		exact	2004-12-21T15:54:05Z	Sagitta minima
154107	https://www.marinespecies.org/aphia.php?p=taxdetails&id=154107	Sagitta setosa	J. Müller, 1847	unaccepted	Synonym	220	Species	105443	Parasagitta setosa	(J. Müller, 1847)	105410	Animalia	Chaetognatha	Sagittoidea	Aphragmophora	Sagittidae	Sagitta	WoRMS (2023). Sagitta setosa J. Müller, 1847. Accessed at: https://www.marinespecies.org/aphia.php?p=taxdetails&id=154107 on 2023-03-09	urn:lsid:marinespecies.org:taxname:154107	1.0	0.0	0.0	0.0		exact	2009-06-26T13:44:09.730Z	Sagitta setosa
137271	https://www.marinespecies.org/aphia.php?p=taxdetails&id=137271	Salpa cylindrica	Cuvier, 1804	unaccepted	genus transfer	220	Species	268130	Iasis cylindrica	(Cuvier, 1804)	137233	Animalia	Chordata	Thaliacea	Salpida	Salpidae	Salpa	Garic, R.; Madin, L.; van Soest, R.W.M. (2023). World List of Thaliacea. Salpa cylindrica Cuvier, 1804. Accessed through: World Register of Marine Species at: https://www.marinespecies.org/aphia.php?p=taxdetails&id=137271 on 2023-03-09	urn:lsid:marinespecies.org:taxname:137271	1.0	0.0	0.0	0.0	0.0	exact	2013-02-23T13:54:58.357Z	Salpa cylindrica
266545	https://www.marinespecies.org/aphia.php?p=taxdetails&id=266545	Salpa thompsoni	Foxton, 1961	accepted		220	Species	266545	Salpa thompsoni	Foxton, 1961	137233	Animalia	Chordata	Thaliacea	Salpida	Salpidae	Salpa	Garic, R.; Madin, L.; van Soest, R.W.M. (2023). World List of Thaliacea. Salpa thompsoni Foxton, 1961. Accessed through: World Register of Marine Species at: https://www.marinespecies.org/aphia.php?p=taxdetails&id=266545 on 2023-03-09	urn:lsid:marinespecies.org:taxname:266545	1.0					exact	2013-04-07T17:53:19.133Z	Salpa thompsoni
127023	https://www.marinespecies.org/aphia.php?p=taxdetails&id=127023	Scomber scombrus	Linnaeus, 1758	accepted		220	Species	127023	Scomber scombrus	Linnaeus, 1758	126063	Animalia	Chordata	Teleostei	Scombriformes	Scombridae	Scomber	Froese, R. and D. Pauly. Editors. (2023). FishBase. Scomber scombrus Linnaeus, 1758. Accessed through: World Register of Marine Species at: https://www.marinespecies.org/aphia.php?p=taxdetails&id=127023 on 2023-03-09	urn:lsid:marinespecies.org:taxname:127023	1.0	1.0	0.0	0.0		exact	2008-01-15T17:27:08.177Z	Scomber scombrus
158907	https://www.marinespecies.org/aphia.php?p=taxdetails&id=158907	Scophthalmus aquosus	(Mitchill, 1815)	accepted		220	Species	158907	Scophthalmus aquosus	(Mitchill, 1815)	126124	Animalia	Chordata	Teleostei	Pleuronectiformes	Scophthalmidae	Scophthalmus	Froese, R. and D. Pauly. Editors. (2023). FishBase. Scophthalmus aquosus (Mitchill, 1815). Accessed through: World Register of Marine Species at: https://www.marinespecies.org/aphia.php?p=taxdetails&id=158907 on 2023-03-09	urn:lsid:marinespecies.org:taxname:158907	1.0	1.0	0.0	0.0		exact	2020-09-24T06:35:24.693Z	Scophthalmus aquosus
126172	https://www.marinespecies.org/aphia.php?p=taxdetails&id=126172	Scorpaenodes	Bleeker, 1857	accepted		180	Genus	126172	Scorpaenodes	Bleeker, 1857	154409	Animalia	Chordata	Teleostei	Perciformes	Scorpaenidae	Scorpaenodes	Froese, R. and D. Pauly. Editors. (2023). FishBase. Scorpaenodes Bleeker, 1857. Accessed through: World Register of Marine Species at: https://www.marinespecies.org/aphia.php?p=taxdetails&id=126172 on 2023-03-09	urn:lsid:marinespecies.org:taxname:126172	1.0	1.0	0.0	0.0		exact	2014-11-21T13:09:37.943Z	Scorpaenodes sp.
355604	https://www.marinespecies.org/aphia.php?p=taxdetails&id=355604	Scottolana canadensis	(Willey, 1923)	unaccepted		220	Species	349947	Canuella canadensis	Willey, 1923	115253	Animalia	Arthropoda	Copepoda	Polyarthra	Canuellidae	Scottolana	Walter, T.C.; Boxshall, G. (2023). World of Copepods Database. Scottolana canadensis (Willey, 1923). Accessed through: World Register of Marine Species at: https://www.marinespecies.org/aphia.php?p=taxdetails&id=355604 on 2023-03-09	urn:lsid:marinespecies.org:taxname:355604	1.0	0.0	0.0	0.0		exact	2019-09-08T12:50:03.833Z	Scottolana canadensis
511348	https://www.marinespecies.org/aphia.php?p=taxdetails&id=511348	Scurria araucana	(d'Orbigny, 1839)	accepted		220	Species	511348	Scurria araucana	(d'Orbigny, 1839)	456553	Animalia	Mollusca	Gastropoda		Lottiidae	Scurria	MolluscaBase eds. (2023). MolluscaBase. Scurria araucana (d'Orbigny, 1839). Accessed through: World Register of Marine Species at: https://www.marinespecies.org/aphia.php?p=taxdetails&id=511348 on 2023-03-09	urn:lsid:marinespecies.org:taxname:511348	1.0	0.0	0.0	0.0		exact	2019-05-27T07:37:03.160Z	scurria araucana
456696	https://www.marinespecies.org/aphia.php?p=taxdetails&id=456696	Scurria ceciliana	(d'Orbigny, 1841)	accepted		220	Species	456696	Scurria ceciliana	(d'Orbigny, 1841)	456553	Animalia	Mollusca	Gastropoda		Lottiidae	Scurria	MolluscaBase eds. (2023). MolluscaBase. Scurria ceciliana (d'Orbigny, 1841). Accessed through: World Register of Marine Species at: https://www.marinespecies.org/aphia.php?p=taxdetails&id=456696 on 2023-03-09	urn:lsid:marinespecies.org:taxname:456696	1.0	0.0	0.0	0.0		exact	2019-03-30T06:42:12.913Z	scurria ceciliana
456646	https://www.marinespecies.org/aphia.php?p=taxdetails&id=456646	Scurria plana	(R. A. Philippi, 1846)	accepted		220	Species	456646	Scurria plana	(R. A. Philippi, 1846)	456553	Animalia	Mollusca	Gastropoda		Lottiidae	Scurria	MolluscaBase eds. (2023). MolluscaBase. Scurria plana (R. A. Philippi, 1846). Accessed through: World Register of Marine Species at: https://www.marinespecies.org/aphia.php?p=taxdetails&id=456646 on 2023-03-09	urn:lsid:marinespecies.org:taxname:456646	1.0	0.0	0.0	0.0		exact	2023-02-28T12:49:09.583Z	scurria plana
456647	https://www.marinespecies.org/aphia.php?p=taxdetails&id=456647	Scurria scurra	(Lesson, 1831)	accepted		220	Species	456647	Scurria scurra	(Lesson, 1831)	456553	Animalia	Mollusca	Gastropoda		Lottiidae	Scurria	MolluscaBase eds. (2023). MolluscaBase. Scurria scurra (Lesson, 1831). Accessed through: World Register of Marine Species at: https://www.marinespecies.org/aphia.php?p=taxdetails&id=456647 on 2023-03-09	urn:lsid:marinespecies.org:taxname:456647	1.0					exact	2013-09-07T15:29:15.083Z	scurria scurra
456649	https://www.marinespecies.org/aphia.php?p=taxdetails&id=456649	Scurria variabilis	(G. B. Sowerby I, 1839)	accepted		220	Species	456649	Scurria variabilis	(G. B. Sowerby I, 1839)	456553	Animalia	Mollusca	Gastropoda		Lottiidae	Scurria	MolluscaBase eds. (2023). MolluscaBase. Scurria variabilis (G. B. Sowerby I, 1839). Accessed through: World Register of Marine Species at: https://www.marinespecies.org/aphia.php?p=taxdetails&id=456649 on 2023-03-09	urn:lsid:marinespecies.org:taxname:456649	1.0	0.0	0.0	0.0		exact	2022-02-23T02:36:05.573Z	scurria variabilis
456650	https://www.marinespecies.org/aphia.php?p=taxdetails&id=456650	Scurria viridula	(Lamarck, 1819)	accepted		220	Species	456650	Scurria viridula	(Lamarck, 1819)	456553	Animalia	Mollusca	Gastropoda		Lottiidae	Scurria	MolluscaBase eds. (2023). MolluscaBase. Scurria viridula (Lamarck, 1819). Accessed through: World Register of Marine Species at: https://www.marinespecies.org/aphia.php?p=taxdetails&id=456650 on 2023-03-09	urn:lsid:marinespecies.org:taxname:456650	1.0	0.0	0.0	0.0		exact	2019-05-16T06:59:02.523Z	scurria viridula
456651	https://www.marinespecies.org/aphia.php?p=taxdetails&id=456651	Scurria zebrina	(Lesson, 1831)	accepted		220	Species	456651	Scurria zebrina	(Lesson, 1831)	456553	Animalia	Mollusca	Gastropoda		Lottiidae	Scurria	MolluscaBase eds. (2023). MolluscaBase. Scurria zebrina (Lesson, 1831). Accessed through: World Register of Marine Species at: https://www.marinespecies.org/aphia.php?p=taxdetails&id=456651 on 2023-03-09	urn:lsid:marinespecies.org:taxname:456651	1.0					exact	2011-12-25T09:11:27.867Z	scurria zebrina
105814	https://www.marinespecies.org/aphia.php?p=taxdetails&id=105814	Scyliorhinus canicula	(Linnaeus, 1758)	accepted		220	Species	105814	Scyliorhinus canicula	(Linnaeus, 1758)	105729	Animalia	Chordata	Elasmobranchii	Carcharhiniformes	Scyliorhinidae	Scyliorhinus	Froese, R. and D. Pauly. Editors. (2023). FishBase. Scyliorhinus canicula (Linnaeus, 1758). Accessed through: World Register of Marine Species at: https://www.marinespecies.org/aphia.php?p=taxdetails&id=105814 on 2023-03-09	urn:lsid:marinespecies.org:taxname:105814	1.0	0.0	0.0	0.0		exact	2008-01-15T17:27:08.177Z	Scyliorhinus canicula
126175	https://www.marinespecies.org/aphia.php?p=taxdetails&id=126175	Sebastes	Cuvier, 1829	accepted		180	Genus	126175	Sebastes	Cuvier, 1829	154407	Animalia	Chordata	Teleostei	Perciformes	Sebastidae	Sebastes	Froese, R. and D. Pauly. Editors. (2023). FishBase. Sebastes Cuvier, 1829. Accessed through: World Register of Marine Species at: https://www.marinespecies.org/aphia.php?p=taxdetails&id=126175 on 2023-03-09	urn:lsid:marinespecies.org:taxname:126175	1.0	1.0	0.0	0.0		exact	2014-11-21T13:09:37.943Z	Sebastes sp.
106210	https://www.marinespecies.org/aphia.php?p=taxdetails&id=106210	Semibalanus balanoides	(Linnaeus, 1767)	accepted		220	Species	106210	Semibalanus balanoides	(Linnaeus, 1767)	106121	Animalia	Arthropoda	Thecostraca	Balanomorpha	Balanidae	Semibalanus	WoRMS (2023). Semibalanus balanoides (Linnaeus, 1767). Accessed at: https://www.marinespecies.org/aphia.php?p=taxdetails&id=106210 on 2023-03-09	urn:lsid:marinespecies.org:taxname:106210	1.0				0.0	exact	2017-03-02T22:31:26.587Z	Semibalanus balanoides
262988	https://www.marinespecies.org/aphia.php?p=taxdetails&id=262988	Serolella bouvieri	(Richardson, 1906)	accepted		220	Species	262988	Serolella bouvieri	(Richardson, 1906)	249308	Animalia	Arthropoda	Malacostraca	Isopoda	Serolidae	Serolella	Boyko, C.B.; Bruce, N.L.; Hadfield, K.A.; Merrin, K.L.; Ota, Y.; Poore, G.C.B.; Taiti, S. (Eds) (2008 onwards). World Marine, Freshwater and Terrestrial Isopod Crustaceans database. Serolella bouvieri (Richardson, 1906). Accessed through: World Register of Marine Species at: https://www.marinespecies.org/aphia.php?p=taxdetails&id=262988 on 2023-03-09	urn:lsid:marinespecies.org:taxname:262988	1.0	0.0	0.0	0.0	0.0	phonetic	2019-06-16T14:45:51.860Z	Serolella bouveri
295351	https://www.marinespecies.org/aphia.php?p=taxdetails&id=295351	Serolis polita	Pfeffer, 1887	unaccepted	basionym	220	Species	261921	Paraserolis polita	(Pfeffer, 1887)	175148	Animalia	Arthropoda	Malacostraca	Isopoda	Serolidae	Serolis	Boyko, C.B.; Bruce, N.L.; Hadfield, K.A.; Merrin, K.L.; Ota, Y.; Poore, G.C.B.; Taiti, S. (Eds) (2008 onwards). World Marine, Freshwater and Terrestrial Isopod Crustaceans database. Serolis polita Pfeffer, 1887. Accessed through: World Register of Marine Species at: https://www.marinespecies.org/aphia.php?p=taxdetails&id=295351 on 2023-03-09	urn:lsid:marinespecies.org:taxname:295351	1.0	0.0	0.0	0.0	0.0	exact	2019-06-16T14:45:51.860Z	Serolis polita
225738	https://www.marinespecies.org/aphia.php?p=taxdetails&id=225738	Silicularia rosea	Meyen, 1834	accepted		220	Species	225738	Silicularia rosea	Meyen, 1834	174270	Animalia	Cnidaria	Hydrozoa	Leptothecata	Campanulariidae	Silicularia	Schuchert, P. (2023). World Hydrozoa Database. Silicularia rosea Meyen, 1834. Accessed through: World Register of Marine Species at: https://www.marinespecies.org/aphia.php?p=taxdetails&id=225738 on 2023-03-09	urn:lsid:marinespecies.org:taxname:225738	1.0			0.0		exact	2009-08-17T10:42:25.780Z	Silicularia rosea
533427	https://www.marinespecies.org/aphia.php?p=taxdetails&id=533427	Siphonaria lessonii	Blainville, 1827	accepted		220	Species	533427	Siphonaria lessonii	Blainville, 1827	138489	Animalia	Mollusca	Gastropoda	Siphonariida	Siphonariidae	Siphonaria	MolluscaBase eds. (2023). MolluscaBase. Siphonaria lessonii Blainville, 1827. Accessed through: World Register of Marine Species at: https://www.marinespecies.org/aphia.php?p=taxdetails&id=533427 on 2023-03-09	urn:lsid:marinespecies.org:taxname:533427	1.0					phonetic	2012-12-08T10:20:50.107Z	siphonaria lesoni
292720	https://www.marinespecies.org/aphia.php?p=taxdetails&id=292720	Solaster dawsoni	Verrill, 1880	accepted		220	Species	292720	Solaster dawsoni	Verrill, 1880	123338	Animalia	Echinodermata	Asteroidea	Valvatida	Solasteridae	Solaster	Mah, C.L. (2023). World Asteroidea Database. Solaster dawsoni Verrill, 1880. Accessed through: World Register of Marine Species at: https://www.marinespecies.org/aphia.php?p=taxdetails&id=292720 on 2023-03-09	urn:lsid:marinespecies.org:taxname:292720	1.0	0.0	0.0	0.0	0.0	exact	2008-01-24T09:19:09.153Z	Solaster dawsoni
117267	https://www.marinespecies.org/aphia.php?p=taxdetails&id=117267	Solmundella bitentaculata	(Quoy & Gaimard, 1833)	accepted		220	Species	117267	Solmundella bitentaculata	(Quoy & Gaimard, 1833)	116997	Animalia	Cnidaria	Hydrozoa	Narcomedusae	Solmundaeginidae	Solmundella	Schuchert, P. (2023). World Hydrozoa Database. Solmundella bitentaculata (Quoy & Gaimard, 1833). Accessed through: World Register of Marine Species at: https://www.marinespecies.org/aphia.php?p=taxdetails&id=117267 on 2023-03-09	urn:lsid:marinespecies.org:taxname:117267	1.0	0.0	0.0	0.0	0.0	exact	2016-12-21T10:45:40.723Z	Solmundella bitentaculata
344009	https://www.marinespecies.org/aphia.php?p=taxdetails&id=344009	Sotalia guianensis	(Van Beneden, 1864)	accepted		220	Species	344009	Sotalia guianensis	(Van Beneden, 1864)	231393	Animalia	Chordata	Mammalia	Cetartiodactyla	Delphinidae	Sotalia	Fordyce, E.; Perrin, W.F. (2023). World Cetacea Database. Sotalia guianensis (Van Beneden, 1864). Accessed through: World Register of Marine Species at: https://www.marinespecies.org/aphia.php?p=taxdetails&id=344009 on 2023-03-09	urn:lsid:marinespecies.org:taxname:344009	1.0			0.0		exact	2009-12-31T18:14:43.750Z	Sotalia guianensis
135477	https://www.marinespecies.org/aphia.php?p=taxdetails&id=135477	Sphaeronectes gracilis	(Claus, 1873)	unaccepted	synonym	220	Species	152189	Sphaeronectes koellikeri	Huxley, 1859	135381	Animalia	Cnidaria	Hydrozoa	Siphonophorae	Sphaeronectidae	Sphaeronectes	Schuchert, P. (2023). World Hydrozoa Database. Sphaeronectes gracilis (Claus, 1873). Accessed through: World Register of Marine Species at: https://www.marinespecies.org/aphia.php?p=taxdetails&id=135477 on 2023-03-09	urn:lsid:marinespecies.org:taxname:135477	1.0	0.0	0.0	0.0	0.0	exact	2013-12-19T19:27:14.400Z	Sphaeronectes gracilis
105923	https://www.marinespecies.org/aphia.php?p=taxdetails&id=105923	Squalus acanthias	Linnaeus, 1758	accepted		220	Species	105923	Squalus acanthias	Linnaeus, 1758	105782	Animalia	Chordata	Elasmobranchii	Squaliformes	Squalidae	Squalus	Froese, R. and D. Pauly. Editors. (2023). FishBase. Squalus acanthias Linnaeus, 1758. Accessed through: World Register of Marine Species at: https://www.marinespecies.org/aphia.php?p=taxdetails&id=105923 on 2023-03-09	urn:lsid:marinespecies.org:taxname:105923	1.0	1.0	0.0	0.0		exact	2008-01-15T17:27:08.177Z	Squalus acanthias
235758	https://www.marinespecies.org/aphia.php?p=taxdetails&id=235758	Stenosemella ventricosa	(Claparède & Lachmann, 1858) Jörgensen, 1924	accepted		220	Species	235758	Stenosemella ventricosa	(Claparède & Lachmann, 1858) Jörgensen, 1924	178825	Chromista	Ciliophora	Oligotrichea	Choreotrichida	Codonellopsidae	Stenosemella	Xu, K.; Agatha, S. & Dolan, J. (2023). World Ciliophora Database. Stenosemella ventricosa (Claparède & Lachmann, 1858) Jörgensen, 1924. Accessed through: World Register of Marine Species at: https://www.marinespecies.org/aphia.php?p=taxdetails&id=235758 on 2023-03-09	urn:lsid:marinespecies.org:taxname:235758	1.0	0.0	0.0	0.0		exact	2009-11-16T12:53:55.823Z	Stenosemella ventricosa
160828	https://www.marinespecies.org/aphia.php?p=taxdetails&id=160828	Sterechinus antarcticus	Koehler, 1901	accepted		220	Species	160828	Sterechinus antarcticus	Koehler, 1901	160756	Animalia	Echinodermata	Echinoidea	Camarodonta	Echinidae	Sterechinus	Kroh, A.; Mooi, R. (2023). World Echinoidea Database. Sterechinus antarcticus Koehler, 1901. Accessed through: World Register of Marine Species at: https://www.marinespecies.org/aphia.php?p=taxdetails&id=160828 on 2023-03-09	urn:lsid:marinespecies.org:taxname:160828	1.0	0.0	0.0	0.0	0.0	exact	2013-08-26T18:24:18.240Z	Sterechinus antarcticus
160831	https://www.marinespecies.org/aphia.php?p=taxdetails&id=160831	Sterechinus neumayeri	(Meissner, 1900)	accepted		220	Species	160831	Sterechinus neumayeri	(Meissner, 1900)	160756	Animalia	Echinodermata	Echinoidea	Camarodonta	Echinidae	Sterechinus	Kroh, A.; Mooi, R. (2023). World Echinoidea Database. Sterechinus neumayeri (Meissner, 1900). Accessed through: World Register of Marine Species at: https://www.marinespecies.org/aphia.php?p=taxdetails&id=160831 on 2023-03-09	urn:lsid:marinespecies.org:taxname:160831	1.0	0.0	0.0	0.0	0.0	exact	2013-08-26T18:24:18.240Z	Sterechinus neumayeri
378839	https://www.marinespecies.org/aphia.php?p=taxdetails&id=378839	Stichaster striatus	Müller & Troschel, 1840	accepted		220	Species	378839	Stichaster striatus	Müller & Troschel, 1840	123228	Animalia	Echinodermata	Asteroidea	Forcipulatida	Stichasteridae	Stichaster	Mah, C.L. (2023). World Asteroidea Database. Stichaster striatus Müller & Troschel, 1840. Accessed through: World Register of Marine Species at: https://www.marinespecies.org/aphia.php?p=taxdetails&id=378839 on 2023-03-09	urn:lsid:marinespecies.org:taxname:378839	1.0	0.0	0.0	0.0	0.0	exact	2008-12-26T05:08:28.770Z	stichaster striatus
838270	https://www.marinespecies.org/aphia.php?p=taxdetails&id=838270	Stoeckeria algicida	H.J.Jeong, J.S.Kim, J.Y.Park, J.H.Kim, S.Kim, I.Lee, S.H.Lee, J.H.Ha & W.H.Yih, 2005	accepted		220	Species	838270	Stoeckeria algicida	H.J.Jeong, J.S.Kim, J.Y.Park, J.H.Kim, S.Kim, I.Lee, S.H.Lee, J.H.Ha & W.H.Yih, 2005	707631	Chromista	Myzozoa	Dinoflagellata incertae sedis			Stoeckeria	Guiry, M.D. & Guiry, G.M. (2023). AlgaeBase. World-wide electronic publication, National University of Ireland, Galway (taxonomic information republished from AlgaeBase with permission of M.D. Guiry). Stoeckeria algicida H.J.Jeong, J.S.Kim, J.Y.Park, J.H.Kim, S.Kim, I.Lee, S.H.Lee, J.H.Ha & W.H.Yih, 2005. Accessed through: World Register of Marine Species at: https://www.marinespecies.org/aphia.p…	urn:lsid:marinespecies.org:taxname:838270	1.0					exact	2019-07-16T06:31:19.630Z	Stoeckeria algicida
140417	https://www.marinespecies.org/aphia.php?p=taxdetails&id=140417	Stramonita haemastoma	(Linnaeus, 1767)	accepted		220	Species	140417	Stramonita haemastoma	(Linnaeus, 1767)	138206	Animalia	Mollusca	Gastropoda	Neogastropoda	Muricidae	Stramonita	MolluscaBase eds. (2023). MolluscaBase. Stramonita haemastoma (Linnaeus, 1767). Accessed through: World Register of Marine Species at: https://www.marinespecies.org/aphia.php?p=taxdetails&id=140417 on 2023-03-09	urn:lsid:marinespecies.org:taxname:140417	1.0					exact	2009-06-03T22:41:53.593Z	Stramonita haemastoma
101236	https://www.marinespecies.org/aphia.php?p=taxdetails&id=101236	Strobilidium spiralis	(Leegaard, 1915) Lynn & Montagnes, 1988	unaccepted	synonym	220	Species	341692	Pelagostrobilidium spirale	(Leegaard, 1915) Petz, Song & Wilbert, 1995	101185	Chromista	Ciliophora	Oligotrichea	Choreotrichida	Strobilidiidae	Strobilidium	Xu, K.; Agatha, S. & Dolan, J. (2023). World Ciliophora Database. Strobilidium spiralis (Leegaard, 1915) Lynn & Montagnes, 1988. Accessed through: World Register of Marine Species at: https://www.marinespecies.org/aphia.php?p=taxdetails&id=101236 on 2023-03-09	urn:lsid:marinespecies.org:taxname:101236	1.0	0.0	0.0	0.0		exact	2009-11-16T12:53:55.823Z	Strobilidium spiralis
101325	https://www.marinespecies.org/aphia.php?p=taxdetails&id=101325	Strombidium reticulatum	(Leegaard, 1915) Busch, 1921	nomen dubium		220	Species	101325	Strombidium reticulatum	(Leegaard, 1915) Busch, 1921	101195	Chromista	Ciliophora	Oligotrichea	Oligotrichida	Strombidiidae	Strombidium	Xu, K.; Agatha, S. & Dolan, J. (2023). World Ciliophora Database. Strombidium reticulatum (Leegaard, 1915) Busch, 1921. Accessed through: World Register of Marine Species at: https://www.marinespecies.org/aphia.php?p=taxdetails&id=101325 on 2023-03-09	urn:lsid:marinespecies.org:taxname:101325	1.0	0.0	0.0	0.0		exact	2013-06-26T15:11:28.813Z	Strombidium reticulatum
101195	https://www.marinespecies.org/aphia.php?p=taxdetails&id=101195	Strombidium	Claparède & Lachmann, 1859	accepted		180	Genus	101195	Strombidium	Claparède & Lachmann, 1859	1703	Chromista	Ciliophora	Oligotrichea	Oligotrichida	Strombidiidae	Strombidium	Xu, K.; Agatha, S. & Dolan, J. (2023). World Ciliophora Database. Strombidium Claparède & Lachmann, 1859. Accessed through: World Register of Marine Species at: https://www.marinespecies.org/aphia.php?p=taxdetails&id=101195 on 2023-03-09	urn:lsid:marinespecies.org:taxname:101195	1.0	1.0	1.0	0.0		exact	2013-06-26T09:12:25.213Z	Strombidium sp.
101195	https://www.marinespecies.org/aphia.php?p=taxdetails&id=101195	Strombidium	Claparède & Lachmann, 1859	accepted		180	Genus	101195	Strombidium	Claparède & Lachmann, 1859	1703	Chromista	Ciliophora	Oligotrichea	Oligotrichida	Strombidiidae	Strombidium	Xu, K.; Agatha, S. & Dolan, J. (2023). World Ciliophora Database. Strombidium Claparède & Lachmann, 1859. Accessed through: World Register of Marine Species at: https://www.marinespecies.org/aphia.php?p=taxdetails&id=101195 on 2023-03-09	urn:lsid:marinespecies.org:taxname:101195	1.0	1.0	1.0	0.0		exact	2013-06-26T09:12:25.213Z	Strombidium spp
101342	https://www.marinespecies.org/aphia.php?p=taxdetails&id=101342	Strombidium vestitum	(Leegaard, 1915) Kahl, 1932	accepted		220	Species	101342	Strombidium vestitum	(Leegaard, 1915) Kahl, 1932	101195	Chromista	Ciliophora	Oligotrichea	Oligotrichida	Strombidiidae	Strombidium	Xu, K.; Agatha, S. & Dolan, J. (2023). World Ciliophora Database. Strombidium vestitum (Leegaard, 1915) Kahl, 1932. Accessed through: World Register of Marine Species at: https://www.marinespecies.org/aphia.php?p=taxdetails&id=101342 on 2023-03-09	urn:lsid:marinespecies.org:taxname:101342	1.0	0.0	0.0	0.0		exact	2009-11-16T12:53:55.823Z	Strombidium vestitum
135446	https://www.marinespecies.org/aphia.php?p=taxdetails&id=135446	Sulculeolaria chuni	(Lens & van Riemsdijk, 1908)	accepted		220	Species	135446	Sulculeolaria chuni	(Lens & van Riemsdijk, 1908)	135367	Animalia	Cnidaria	Hydrozoa	Siphonophorae	Diphyidae	Sulculeolaria	Schuchert, P. (2023). World Hydrozoa Database. Sulculeolaria chuni (Lens & van Riemsdijk, 1908). Accessed through: World Register of Marine Species at: https://www.marinespecies.org/aphia.php?p=taxdetails&id=135446 on 2023-03-09	urn:lsid:marinespecies.org:taxname:135446	1.0	0.0	0.0	0.0	0.0	exact	2013-12-27T13:53:10.647Z	Sulculeolaria chuni
135447	https://www.marinespecies.org/aphia.php?p=taxdetails&id=135447	Sulculeolaria quadrivalvis	de Blainville, 1830	accepted		220	Species	135447	Sulculeolaria quadrivalvis	de Blainville, 1830	135367	Animalia	Cnidaria	Hydrozoa	Siphonophorae	Diphyidae	Sulculeolaria	Schuchert, P. (2023). World Hydrozoa Database. Sulculeolaria quadrivalvis de Blainville, 1830. Accessed through: World Register of Marine Species at: https://www.marinespecies.org/aphia.php?p=taxdetails&id=135447 on 2023-03-09	urn:lsid:marinespecies.org:taxname:135447	1.0	0.0	0.0	0.0	0.0	exact	2017-03-17T06:33:39.770Z	Sulculeolaria quadrivalvis
109572	https://www.marinespecies.org/aphia.php?p=taxdetails&id=109572	Symbiodinium	Freudenthal, 1962	accepted		180	Genus	109572	Symbiodinium	Freudenthal, 1962	109445	Chromista	Myzozoa	Dinophyceae	Suessiales	Symbiodiniaceae	Symbiodinium	Guiry, M.D. & Guiry, G.M. (2023). AlgaeBase. World-wide electronic publication, National University of Ireland, Galway (taxonomic information republished from AlgaeBase with permission of M.D. Guiry). Symbiodinium Freudenthal, 1962. Accessed through: World Register of Marine Species at: https://www.marinespecies.org/aphia.php?p=taxdetails&id=109572 on 2023-03-09	urn:lsid:marinespecies.org:taxname:109572	1.0					exact	2013-07-12T15:04:10.090Z	Symbiodinium sp.
1391579	https://www.marinespecies.org/aphia.php?p=taxdetails&id=1391579	Symbiodinium	Gert Hansen & Daugbjerg, 2009	unaccepted		180	Genus	604811	Zooxanthella	Brandt, 1881	109445	Chromista	Myzozoa	Dinophyceae	Suessiales	Symbiodiniaceae	Symbiodinium	Guiry, M.D. & Guiry, G.M. (2023). AlgaeBase. World-wide electronic publication, National University of Ireland, Galway (taxonomic information republished from AlgaeBase with permission of M.D. Guiry). Symbiodinium Gert Hansen & Daugbjerg, 2009. Accessed through: World Register of Marine Species at: https://www.marinespecies.org/aphia.php?p=taxdetails&id=1391579 on 2023-03-09	urn:lsid:marinespecies.org:taxname:1391579	1.0					exact	2019-12-04T08:46:12.600Z	Symbiodinium sp.
233083	https://www.marinespecies.org/aphia.php?p=taxdetails&id=233083	Takayama helix	Salas, Bolch, Botes & Hallegraeff, 2003	accepted		220	Species	233083	Takayama helix	Salas, Bolch, Botes & Hallegraeff, 2003	231792	Chromista	Myzozoa	Dinophyceae	Gymnodiniales	Brachidiniaceae	Takayama	Guiry, M.D. & Guiry, G.M. (2023). AlgaeBase. World-wide electronic publication, National University of Ireland, Galway (taxonomic information republished from AlgaeBase with permission of M.D. Guiry). Takayama helix Salas, Bolch, Botes & Hallegraeff, 2003. Accessed through: World Register of Marine Species at: https://www.marinespecies.org/aphia.php?p=taxdetails&id=233083 on 2023-03-09	urn:lsid:marinespecies.org:taxname:233083	1.0					exact	2019-07-09T06:27:58.863Z	Takayama helix
233086	https://www.marinespecies.org/aphia.php?p=taxdetails&id=233086	Takayama tasmanica	M.F.Salas, Bolch & Hallegraeff, 2003	accepted		220	Species	233086	Takayama tasmanica	M.F.Salas, Bolch & Hallegraeff, 2003	231792	Chromista	Myzozoa	Dinophyceae	Gymnodiniales	Brachidiniaceae	Takayama	Guiry, M.D. & Guiry, G.M. (2023). AlgaeBase. World-wide electronic publication, National University of Ireland, Galway (taxonomic information republished from AlgaeBase with permission of M.D. Guiry). Takayama tasmanica M.F.Salas, Bolch & Hallegraeff, 2003. Accessed through: World Register of Marine Species at: https://www.marinespecies.org/aphia.php?p=taxdetails&id=233086 on 2023-03-09	urn:lsid:marinespecies.org:taxname:233086	1.0					exact	2019-07-17T06:07:57.100Z	Takayama tasmanica
104878	https://www.marinespecies.org/aphia.php?p=taxdetails&id=104878	Temora longicornis	(Müller O.F., 1785)	accepted		220	Species	104878	Temora longicornis	(Müller O.F., 1785)	104241	Animalia	Arthropoda	Copepoda	Calanoida	Temoridae	Temora	Walter, T.C.; Boxshall, G. (2023). World of Copepods Database. Temora longicornis (Müller O.F., 1785). Accessed through: World Register of Marine Species at: https://www.marinespecies.org/aphia.php?p=taxdetails&id=104878 on 2023-03-09	urn:lsid:marinespecies.org:taxname:104878	1.0	0.0	0.0	0.0		exact	2008-08-06T13:32:15.300Z	Temora longicornis
104879	https://www.marinespecies.org/aphia.php?p=taxdetails&id=104879	Temora stylifera	(Dana, 1849)	accepted		220	Species	104879	Temora stylifera	(Dana, 1849)	104241	Animalia	Arthropoda	Copepoda	Calanoida	Temoridae	Temora	Walter, T.C.; Boxshall, G. (2023). World of Copepods Database. Temora stylifera (Dana, 1849). Accessed through: World Register of Marine Species at: https://www.marinespecies.org/aphia.php?p=taxdetails&id=104879 on 2023-03-09	urn:lsid:marinespecies.org:taxname:104879	1.0	0.0	0.0	0.0		exact	2004-12-21T15:54:05Z	Temora stylifera
104880	https://www.marinespecies.org/aphia.php?p=taxdetails&id=104880	Temora turbinata	(Dana, 1849)	accepted		220	Species	104880	Temora turbinata	(Dana, 1849)	104241	Animalia	Arthropoda	Copepoda	Calanoida	Temoridae	Temora	Walter, T.C.; Boxshall, G. (2023). World of Copepods Database. Temora turbinata (Dana, 1849). Accessed through: World Register of Marine Species at: https://www.marinespecies.org/aphia.php?p=taxdetails&id=104880 on 2023-03-09	urn:lsid:marinespecies.org:taxname:104880	1.0	0.0	0.0	0.0		exact	2008-06-18T12:15:37.303Z	Temora turbinata
208848	https://www.marinespecies.org/aphia.php?p=taxdetails&id=208848	Thalamita crenata	Rüppell, 1830	accepted		220	Species	208848	Thalamita crenata	Rüppell, 1830	106931	Animalia	Arthropoda	Malacostraca	Decapoda	Portunidae	Thalamita	WoRMS (2023). Thalamita crenata Rüppell, 1830. Accessed at: https://www.marinespecies.org/aphia.php?p=taxdetails&id=208848 on 2023-03-09	urn:lsid:marinespecies.org:taxname:208848	1.0	1.0	0.0	0.0	0.0	exact	2023-03-01T22:24:58.053Z	Thalamita crenata
137279	https://www.marinespecies.org/aphia.php?p=taxdetails&id=137279	Thalia democratica	(Forskål, 1775)	accepted		220	Species	137279	Thalia democratica	(Forskål, 1775)	137236	Animalia	Chordata	Thaliacea	Salpida	Salpidae	Thalia	Garic, R.; Madin, L.; van Soest, R.W.M. (2023). World List of Thaliacea. Thalia democratica (Forskål, 1775). Accessed through: World Register of Marine Species at: https://www.marinespecies.org/aphia.php?p=taxdetails&id=137279 on 2023-03-09	urn:lsid:marinespecies.org:taxname:137279	1.0					exact	2011-03-02T07:17:54.900Z	Thalia democratica
325384	https://www.marinespecies.org/aphia.php?p=taxdetails&id=325384	Themisto gaudichaudii	Guérin, 1825	accepted		220	Species	325384	Themisto gaudichaudii	Guérin, 1825	101800	Animalia	Arthropoda	Malacostraca	Amphipoda	Hyperiidae	Themisto	Horton, T.; Lowry, J.; De Broyer, C.; Bellan-Santini, D.; Copilaș-Ciocianu, D.; Corbari, L.; Costello, M.J.; Daneliya, M.; Dauvin, J.-C.; Fišer, C.; Gasca, R.; Grabowski, M.; Guerra-García, J.M.; Hendrycks, E.; Hughes, L.; Jaume, D.; Jazdzewski, K.; Kim, Y.-H.; King, R.; Krapp-Schickel, T.; LeCroy, S.; Lörz, A.-N.; Mamos, T.; Senna, A.R.; Serejo, C.; Souza-Filho, J.F.; Tandberg, A.H.; Thomas, J.D…	urn:lsid:marinespecies.org:taxname:325384	1.0	0.0	0.0	0.0		exact	2010-02-12T14:48:51.730Z	Themisto gaudichaudii
254539	https://www.marinespecies.org/aphia.php?p=taxdetails&id=254539	Theragra chalcogramma	(Pallas, 1814)	unaccepted		220	Species	300735	Gadus chalcogrammus	Pallas, 1814	125738	Animalia	Chordata	Teleostei	Gadiformes	Gadidae	Theragra	Froese, R. and D. Pauly. Editors. (2023). FishBase. Theragra chalcogramma (Pallas, 1814). Accessed through: World Register of Marine Species at: https://www.marinespecies.org/aphia.php?p=taxdetails&id=254539 on 2023-03-09	urn:lsid:marinespecies.org:taxname:254539	1.0	1.0	0.0	0.0		exact	2017-04-17T15:09:35.800Z	Theragra chalcogramma
127026	https://www.marinespecies.org/aphia.php?p=taxdetails&id=127026	Thunnus alalunga	(Bonnaterre, 1788)	accepted		220	Species	127026	Thunnus alalunga	(Bonnaterre, 1788)	126065	Animalia	Chordata	Teleostei	Scombriformes	Scombridae	Thunnus	Froese, R. and D. Pauly. Editors. (2023). FishBase. Thunnus alalunga (Bonnaterre, 1788). Accessed through: World Register of Marine Species at: https://www.marinespecies.org/aphia.php?p=taxdetails&id=127026 on 2023-03-09	urn:lsid:marinespecies.org:taxname:127026	1.0	0.0	0.0	0.0		exact	2008-02-28T13:41:07.550Z	Thunnus alalunga
127027	https://www.marinespecies.org/aphia.php?p=taxdetails&id=127027	Thunnus albacares	(Bonnaterre, 1788)	accepted		220	Species	127027	Thunnus albacares	(Bonnaterre, 1788)	126065	Animalia	Chordata	Teleostei	Scombriformes	Scombridae	Thunnus	Froese, R. and D. Pauly. Editors. (2023). FishBase. Thunnus albacares (Bonnaterre, 1788). Accessed through: World Register of Marine Species at: https://www.marinespecies.org/aphia.php?p=taxdetails&id=127027 on 2023-03-09	urn:lsid:marinespecies.org:taxname:127027	1.0	1.0	0.0	0.0		exact	2008-01-15T17:27:08.177Z	Thunnus albacares
127028	https://www.marinespecies.org/aphia.php?p=taxdetails&id=127028	Thunnus obesus	(Lowe, 1839)	accepted		220	Species	127028	Thunnus obesus	(Lowe, 1839)	126065	Animalia	Chordata	Teleostei	Scombriformes	Scombridae	Thunnus	Froese, R. and D. Pauly. Editors. (2023). FishBase. Thunnus obesus (Lowe, 1839). Accessed through: World Register of Marine Species at: https://www.marinespecies.org/aphia.php?p=taxdetails&id=127028 on 2023-03-09	urn:lsid:marinespecies.org:taxname:127028	1.0	0.0	0.0	0.0		exact	2008-01-15T17:27:08.177Z	Thunnus obesus
127029	https://www.marinespecies.org/aphia.php?p=taxdetails&id=127029	Thunnus thynnus	(Linnaeus, 1758)	accepted		220	Species	127029	Thunnus thynnus	(Linnaeus, 1758)	126065	Animalia	Chordata	Teleostei	Scombriformes	Scombridae	Thunnus	Froese, R. and D. Pauly. Editors. (2023). FishBase. Thunnus thynnus (Linnaeus, 1758). Accessed through: World Register of Marine Species at: https://www.marinespecies.org/aphia.php?p=taxdetails&id=127029 on 2023-03-09	urn:lsid:marinespecies.org:taxname:127029	1.0	1.0	0.0	0.0		exact	2008-01-15T17:27:08.177Z	Thunnus thynnus
236219	https://www.marinespecies.org/aphia.php?p=taxdetails&id=236219	Thysanoessa macrura	G.O. Sars, 1883	accepted		220	Species	236219	Thysanoessa macrura	G.O. Sars, 1883	110679	Animalia	Arthropoda	Malacostraca	Euphausiacea	Euphausiidae	Thysanoessa	Siegel, V. (Ed) (2023). World Euphausiacea Database. Thysanoessa macrura G.O. Sars, 1883. Accessed through: World Register of Marine Species at: https://www.marinespecies.org/aphia.php?p=taxdetails&id=236219 on 2023-03-09	urn:lsid:marinespecies.org:taxname:236219	1.0					exact	2010-03-02T17:11:18.233Z	Thysanoessa macrura
110711	https://www.marinespecies.org/aphia.php?p=taxdetails&id=110711	Thysanoessa raschii	(M. Sars, 1864)	accepted		220	Species	110711	Thysanoessa raschii	(M. Sars, 1864)	110679	Animalia	Arthropoda	Malacostraca	Euphausiacea	Euphausiidae	Thysanoessa	Siegel, V. (Ed) (2023). World Euphausiacea Database. Thysanoessa raschii (M. Sars, 1864). Accessed through: World Register of Marine Species at: https://www.marinespecies.org/aphia.php?p=taxdetails&id=110711 on 2023-03-09	urn:lsid:marinespecies.org:taxname:110711	1.0					exact	2010-08-02T06:36:54.777Z	Thysanoessa raschii
163782	https://www.marinespecies.org/aphia.php?p=taxdetails&id=163782	Tintinnopsis beroidea	Stein, 1867	accepted		220	Species	163782	Tintinnopsis beroidea	Stein, 1867	163780	Chromista	Ciliophora	Oligotrichea	Choreotrichida	Codonellidae	Tintinnopsis	Xu, K.; Agatha, S. & Dolan, J. (2023). World Ciliophora Database. Tintinnopsis beroidea Stein, 1867. Accessed through: World Register of Marine Species at: https://www.marinespecies.org/aphia.php?p=taxdetails&id=163782 on 2023-03-09	urn:lsid:marinespecies.org:taxname:163782	1.0	0.0	0.0	0.0		exact	2009-11-16T12:53:55.823Z	Tintinnopsis beroidea
116665	https://www.marinespecies.org/aphia.php?p=taxdetails&id=116665	Tisbe furcata	(Baird, 1837)	alternate representation		220	Species	116911	Tisbe furcata furcata	(Baird, 1837)	115484	Animalia	Arthropoda	Copepoda	Harpacticoida	Tisbidae	Tisbe	Walter, T.C.; Boxshall, G. (2023). World of Copepods Database. Tisbe furcata (Baird, 1837). Accessed through: World Register of Marine Species at: https://www.marinespecies.org/aphia.php?p=taxdetails&id=116665 on 2023-03-09	urn:lsid:marinespecies.org:taxname:116665	1.0	0.0	0.0	0.0		exact	2020-05-30T01:33:18.147Z	Tisbe furcata
386329	https://www.marinespecies.org/aphia.php?p=taxdetails&id=386329	Tonicia chilensis	(Frembly, 1827)	accepted		220	Species	386329	Tonicia chilensis	(Frembly, 1827)	206414	Animalia	Mollusca	Polyplacophora	Chitonida	Chitonidae	Tonicia	MolluscaBase eds. (2023). MolluscaBase. Tonicia chilensis (Frembly, 1827). Accessed through: World Register of Marine Species at: https://www.marinespecies.org/aphia.php?p=taxdetails&id=386329 on 2023-03-09	urn:lsid:marinespecies.org:taxname:386329	1.0	0.0	0.0	0.0		exact	2023-02-19T18:49:39.877Z	tonicia chilensis
1288099	https://www.marinespecies.org/aphia.php?p=taxdetails&id=1288099	Tonicia elegans	(Frembly, 1827)	unaccepted		220	Species	386329	Tonicia chilensis	(Frembly, 1827)	206414	Animalia	Mollusca	Polyplacophora	Chitonida	Chitonidae	Tonicia	MolluscaBase eds. (2023). MolluscaBase. Tonicia elegans (Frembly, 1827). Accessed through: World Register of Marine Species at: https://www.marinespecies.org/aphia.php?p=taxdetails&id=1288099 on 2023-03-09	urn:lsid:marinespecies.org:taxname:1288099	1.0	0.0	0.0	0.0		exact	2018-07-27T11:57:06.877Z	tonicia elegans
157684	https://www.marinespecies.org/aphia.php?p=taxdetails&id=157684	Tortanus discaudatus	(Thompson I.C. & Scott A.) In Herdman, Thompson & Scott, 1897)	alternate representation		220	Species	720592	Tortanus (Boreotortanus) discaudatus	(Thompson I.C. & Scott A.) In Herdman, Thompson & Scott, 1897)	157683	Animalia	Arthropoda	Copepoda	Calanoida	Tortanidae	Tortanus	Walter, T.C.; Boxshall, G. (2023). World of Copepods Database. Tortanus discaudatus (Thompson I.C. & Scott A.) In Herdman, Thompson & Scott, 1897). Accessed through: World Register of Marine Species at: https://www.marinespecies.org/aphia.php?p=taxdetails&id=157684 on 2023-03-09	urn:lsid:marinespecies.org:taxname:157684	1.0	0.0	0.0	0.0		exact	2019-09-21T19:48:56.247Z	Tortanus discaudatus
126822	https://www.marinespecies.org/aphia.php?p=taxdetails&id=126822	Trachurus trachurus	(Linnaeus, 1758)	accepted		220	Species	126822	Trachurus trachurus	(Linnaeus, 1758)	125946	Animalia	Chordata	Teleostei	Carangiformes	Carangidae	Trachurus	Froese, R. and D. Pauly. Editors. (2023). FishBase. Trachurus trachurus (Linnaeus, 1758). Accessed through: World Register of Marine Species at: https://www.marinespecies.org/aphia.php?p=taxdetails&id=126822 on 2023-03-09	urn:lsid:marinespecies.org:taxname:126822	1.0	0.0	0.0	0.0		exact	2008-01-15T17:27:08.177Z	Trachurus trachurus
126445	https://www.marinespecies.org/aphia.php?p=taxdetails&id=126445	Trisopterus luscus	(Linnaeus, 1758)	accepted		220	Species	126445	Trisopterus luscus	(Linnaeus, 1758)	125739	Animalia	Chordata	Teleostei	Gadiformes	Gadidae	Trisopterus	Froese, R. and D. Pauly. Editors. (2023). FishBase. Trisopterus luscus (Linnaeus, 1758). Accessed through: World Register of Marine Species at: https://www.marinespecies.org/aphia.php?p=taxdetails&id=126445 on 2023-03-09	urn:lsid:marinespecies.org:taxname:126445	1.0	1.0	0.0	0.0		exact	2008-01-15T17:27:08.177Z	Trisopterus luscus
126446	https://www.marinespecies.org/aphia.php?p=taxdetails&id=126446	Trisopterus minutus	(Linnaeus, 1758)	accepted		220	Species	126446	Trisopterus minutus	(Linnaeus, 1758)	125739	Animalia	Chordata	Teleostei	Gadiformes	Gadidae	Trisopterus	Froese, R. and D. Pauly. Editors. (2023). FishBase. Trisopterus minutus (Linnaeus, 1758). Accessed through: World Register of Marine Species at: https://www.marinespecies.org/aphia.php?p=taxdetails&id=126446 on 2023-03-09	urn:lsid:marinespecies.org:taxname:126446	1.0	0.0	0.0	0.0		exact	2008-01-15T17:27:08.177Z	Trisopterus minutus
197498	https://www.marinespecies.org/aphia.php?p=taxdetails&id=197498	Tritoniella belli	Eliot, 1907	accepted		220	Species	197498	Tritoniella belli	Eliot, 1907	196984	Animalia	Mollusca	Gastropoda	Nudibranchia	Tritoniidae	Tritoniella	MolluscaBase eds. (2023). MolluscaBase. Tritoniella belli Eliot, 1907. Accessed through: World Register of Marine Species at: https://www.marinespecies.org/aphia.php?p=taxdetails&id=197498 on 2023-03-09	urn:lsid:marinespecies.org:taxname:197498	1.0					exact	2007-06-26T12:45:42.790Z	Tritoniella belli
197513	https://www.marinespecies.org/aphia.php?p=taxdetails&id=197513	Trophon longstaffi	E. A. Smith, 1907	unaccepted	original combination	220	Species	711572	Trophonella longstaffi	(E. A. Smith, 1907)	138208	Animalia	Mollusca	Gastropoda	Neogastropoda	Muricidae	Trophon	MolluscaBase eds. (2023). MolluscaBase. Trophon longstaffi E. A. Smith, 1907. Accessed through: World Register of Marine Species at: https://www.marinespecies.org/aphia.php?p=taxdetails&id=197513 on 2023-03-09	urn:lsid:marinespecies.org:taxname:197513	1.0	0.0	0.0	0.0		exact	2021-05-09T11:45:10.293Z	Trophon longstaffi
237688	https://www.marinespecies.org/aphia.php?p=taxdetails&id=237688	Tryphosella murrayi	(Walker, 1903)	unaccepted		220	Species	557693	Uristes murrayi	(Walker, 1903)	101661	Animalia	Arthropoda	Malacostraca	Amphipoda	Tryphosidae	Tryphosella	Horton, T.; Lowry, J.; De Broyer, C.; Bellan-Santini, D.; Copilaș-Ciocianu, D.; Corbari, L.; Costello, M.J.; Daneliya, M.; Dauvin, J.-C.; Fišer, C.; Gasca, R.; Grabowski, M.; Guerra-García, J.M.; Hendrycks, E.; Hughes, L.; Jaume, D.; Jazdzewski, K.; Kim, Y.-H.; King, R.; Krapp-Schickel, T.; LeCroy, S.; Lörz, A.-N.; Mamos, T.; Senna, A.R.; Serejo, C.; Souza-Filho, J.F.; Tandberg, A.H.; Thomas, J.D…	urn:lsid:marinespecies.org:taxname:237688	1.0	0.0	0.0	0.0		exact	2011-01-05T10:31:20.863Z	Tryphosella murrayi
292212	https://www.marinespecies.org/aphia.php?p=taxdetails&id=292212	Tubularia Ralphi	Bale, 1884	unaccepted	synonym	220	Species	117981	Ectopleura crocea	(Agassiz, 1862)	117258	Animalia	Cnidaria	Hydrozoa	Anthoathecata	Tubulariidae	Tubularia	Schuchert, P. (2023). World Hydrozoa Database. Tubularia Ralphi Bale, 1884. Accessed through: World Register of Marine Species at: https://www.marinespecies.org/aphia.php?p=taxdetails&id=292212 on 2023-03-09	urn:lsid:marinespecies.org:taxname:292212	1.0		0.0	0.0	0.0	phonetic	2015-03-13T07:39:59.693Z	Tubularia ralphii
117994	https://www.marinespecies.org/aphia.php?p=taxdetails&id=117994	Tubularia indivisa	Linnaeus, 1758	accepted		220	Species	117994	Tubularia indivisa	Linnaeus, 1758	117258	Animalia	Cnidaria	Hydrozoa	Anthoathecata	Tubulariidae	Tubularia	Schuchert, P. (2023). World Hydrozoa Database. Tubularia indivisa Linnaeus, 1758. Accessed through: World Register of Marine Species at: https://www.marinespecies.org/aphia.php?p=taxdetails&id=117994 on 2023-03-09	urn:lsid:marinespecies.org:taxname:117994	1.0					near_1	2004-12-21T15:54:05Z	Turbularia indivisa
137111	https://www.marinespecies.org/aphia.php?p=taxdetails&id=137111	Tursiops truncatus	(Montagu, 1821)	accepted		220	Species	137111	Tursiops truncatus	(Montagu, 1821)	137026	Animalia	Chordata	Mammalia	Cetartiodactyla	Delphinidae	Tursiops	Fordyce, E.; Perrin, W.F. (2023). World Cetacea Database. Tursiops truncatus (Montagu, 1821). Accessed through: World Register of Marine Species at: https://www.marinespecies.org/aphia.php?p=taxdetails&id=137111 on 2023-03-09	urn:lsid:marinespecies.org:taxname:137111	1.0	1.0		0.0		exact	2008-08-20T11:25:36.853Z	Tursiops truncatus
477924	https://www.marinespecies.org/aphia.php?p=taxdetails&id=477924	Upogebia macginitieorum	Williams, 1986	accepted		220	Species	477924	Upogebia macginitieorum	Williams, 1986	107079	Animalia	Arthropoda	Malacostraca	Decapoda	Upogebiidae	Upogebia	WoRMS (2023). Upogebia macginitieorum Williams, 1986. Accessed at: https://www.marinespecies.org/aphia.php?p=taxdetails&id=477924 on 2023-03-09	urn:lsid:marinespecies.org:taxname:477924	1.0	0.0	0.0	0.0	0.0	exact	2022-07-15T12:26:52.923Z	Upogebia macginitieorum
237144	https://www.marinespecies.org/aphia.php?p=taxdetails&id=237144	Uristes gigas	Dana, 1852	accepted		220	Species	237144	Uristes gigas	Dana, 1852	101663	Animalia	Arthropoda	Malacostraca	Amphipoda	Uristidae	Uristes	Horton, T.; Lowry, J.; De Broyer, C.; Bellan-Santini, D.; Copilaș-Ciocianu, D.; Corbari, L.; Costello, M.J.; Daneliya, M.; Dauvin, J.-C.; Fišer, C.; Gasca, R.; Grabowski, M.; Guerra-García, J.M.; Hendrycks, E.; Hughes, L.; Jaume, D.; Jazdzewski, K.; Kim, Y.-H.; King, R.; Krapp-Schickel, T.; LeCroy, S.; Lörz, A.-N.; Mamos, T.; Senna, A.R.; Serejo, C.; Souza-Filho, J.F.; Tandberg, A.H.; Thomas, J.D…	urn:lsid:marinespecies.org:taxname:237144	1.0	0.0	0.0	0.0		exact	2016-02-24T09:18:29.123Z	Uristes gigas
158991	https://www.marinespecies.org/aphia.php?p=taxdetails&id=158991	Urophycis regia	(Walbaum, 1792)	accepted		220	Species	158991	Urophycis regia	(Walbaum, 1792)	125774	Animalia	Chordata	Teleostei	Gadiformes	Phycidae	Urophycis	Froese, R. and D. Pauly. Editors. (2023). FishBase. Urophycis regia (Walbaum, 1792). Accessed through: World Register of Marine Species at: https://www.marinespecies.org/aphia.php?p=taxdetails&id=158991 on 2023-03-09	urn:lsid:marinespecies.org:taxname:158991	1.0	0.0	0.0	0.0		exact	2008-01-15T17:27:08.177Z	Urophycis regia
126504	https://www.marinespecies.org/aphia.php?p=taxdetails&id=126504	Urophycis tenuis	(Mitchill, 1814)	accepted		220	Species	126504	Urophycis tenuis	(Mitchill, 1814)	125774	Animalia	Chordata	Teleostei	Gadiformes	Phycidae	Urophycis	Froese, R. and D. Pauly. Editors. (2023). FishBase. Urophycis tenuis (Mitchill, 1814). Accessed through: World Register of Marine Species at: https://www.marinespecies.org/aphia.php?p=taxdetails&id=126504 on 2023-03-09	urn:lsid:marinespecies.org:taxname:126504	1.0	0.0	0.0	0.0		exact	2008-01-15T17:27:08.177Z	Urophycis tenuis
126503	https://www.marinespecies.org/aphia.php?p=taxdetails&id=126503	Urophycis chuss	(Walbaum, 1792)	accepted		220	Species	126503	Urophycis chuss	(Walbaum, 1792)	125774	Animalia	Chordata	Teleostei	Gadiformes	Phycidae	Urophycis	Froese, R. and D. Pauly. Editors. (2023). FishBase. Urophycis chuss (Walbaum, 1792). Accessed through: World Register of Marine Species at: https://www.marinespecies.org/aphia.php?p=taxdetails&id=126503 on 2023-03-09	urn:lsid:marinespecies.org:taxname:126503	1.0	0.0	0.0	0.0		near_1	2008-01-15T17:27:08.177Z	Urophysis chuss
140429	https://www.marinespecies.org/aphia.php?p=taxdetails&id=140429	Urosalpinx cinerea	(Say, 1822)	accepted		220	Species	140429	Urosalpinx cinerea	(Say, 1822)	138210	Animalia	Mollusca	Gastropoda	Neogastropoda	Muricidae	Urosalpinx	MolluscaBase eds. (2023). MolluscaBase. Urosalpinx cinerea (Say, 1822). Accessed through: World Register of Marine Species at: https://www.marinespecies.org/aphia.php?p=taxdetails&id=140429 on 2023-03-09	urn:lsid:marinespecies.org:taxname:140429	1.0					exact	2009-06-19T11:16:42.900Z	Urosalpinx cinerea
137085	https://www.marinespecies.org/aphia.php?p=taxdetails&id=137085	Ursus maritimus	Phipps, 1774	accepted		220	Species	137085	Ursus maritimus	Phipps, 1774	137011	Animalia	Chordata	Mammalia	Carnivora	Ursidae	Ursus	WoRMS (2023). Ursus maritimus Phipps, 1774. Accessed at: https://www.marinespecies.org/aphia.php?p=taxdetails&id=137085 on 2023-03-09	urn:lsid:marinespecies.org:taxname:137085	1.0					exact	2010-05-20T10:09:49.870Z	Ursus maritimus
231822	https://www.marinespecies.org/aphia.php?p=taxdetails&id=231822	Urticinopsis antarctica	(Verrill, 1922)	accepted		220	Species	231822	Urticinopsis antarctica	(Verrill, 1922)	231821	Animalia	Cnidaria	Anthozoa	Actiniaria	Actiniidae	Urticinopsis	Rodríguez, E.; Fautin, D; Daly, M. (2023). World List of Actiniaria. Urticinopsis antarctica (Verrill, 1922). Accessed through: World Register of Marine Species at: https://www.marinespecies.org/aphia.php?p=taxdetails&id=231822 on 2023-03-09	urn:lsid:marinespecies.org:taxname:231822	1.0			0.0		exact	2015-10-13T10:34:41.473Z	Urticinopsis antarctica
335010	https://www.marinespecies.org/aphia.php?p=taxdetails&id=335010	Vanadis antarctica	(McIntosh, 1885)	accepted		220	Species	335010	Vanadis antarctica	(McIntosh, 1885)	129150	Animalia	Annelida	Polychaeta	Phyllodocida	Phyllodocidae	Vanadis	Read, G.; Fauchald, K. (Ed.) (2023). World Polychaeta Database. Vanadis antarctica (McIntosh, 1885). Accessed through: World Register of Marine Species at: https://www.marinespecies.org/aphia.php?p=taxdetails&id=335010 on 2023-03-09	urn:lsid:marinespecies.org:taxname:335010	1.0	0.0	0.0	0.0	0.0	exact	2008-03-26T11:36:43.420Z	Vanadis antarctica
325408	https://www.marinespecies.org/aphia.php?p=taxdetails&id=325408	Vibilia antarctica	Stebbing, 1888	accepted		220	Species	325408	Vibilia antarctica	Stebbing, 1888	101812	Animalia	Arthropoda	Malacostraca	Amphipoda	Vibiliidae	Vibilia	Horton, T.; Lowry, J.; De Broyer, C.; Bellan-Santini, D.; Copilaș-Ciocianu, D.; Corbari, L.; Costello, M.J.; Daneliya, M.; Dauvin, J.-C.; Fišer, C.; Gasca, R.; Grabowski, M.; Guerra-García, J.M.; Hendrycks, E.; Hughes, L.; Jaume, D.; Jazdzewski, K.; Kim, Y.-H.; King, R.; Krapp-Schickel, T.; LeCroy, S.; Lörz, A.-N.; Mamos, T.; Senna, A.R.; Serejo, C.; Souza-Filho, J.F.; Tandberg, A.H.; Thomas, J.D…	urn:lsid:marinespecies.org:taxname:325408	1.0	0.0	0.0	0.0		exact	2010-02-12T14:48:51.730Z	Vibilia antarctica
236633	https://www.marinespecies.org/aphia.php?p=taxdetails&id=236633	Vibilia stebbingi	Behning & Woltereck, 1912	accepted		220	Species	236633	Vibilia stebbingi	Behning & Woltereck, 1912	101812	Animalia	Arthropoda	Malacostraca	Amphipoda	Vibiliidae	Vibilia	Horton, T.; Lowry, J.; De Broyer, C.; Bellan-Santini, D.; Copilaș-Ciocianu, D.; Corbari, L.; Costello, M.J.; Daneliya, M.; Dauvin, J.-C.; Fišer, C.; Gasca, R.; Grabowski, M.; Guerra-García, J.M.; Hendrycks, E.; Hughes, L.; Jaume, D.; Jazdzewski, K.; Kim, Y.-H.; King, R.; Krapp-Schickel, T.; LeCroy, S.; Lörz, A.-N.; Mamos, T.; Senna, A.R.; Serejo, C.; Souza-Filho, J.F.; Tandberg, A.H.; Thomas, J.D…	urn:lsid:marinespecies.org:taxname:236633	1.0	0.0	0.0	0.0	0.0	exact	2010-02-12T14:48:51.730Z	Vibilia stebbingi
237698	https://www.marinespecies.org/aphia.php?p=taxdetails&id=237698	Waldeckia obesa	(Chevreux, 1906)	unaccepted	superseded combination	220	Species	1287846	Charcotia obesa	Chevreux, 1906	177033	Animalia	Arthropoda	Malacostraca	Amphipoda	Lysianassidae	Waldeckia	Horton, T.; Lowry, J.; De Broyer, C.; Bellan-Santini, D.; Copilaș-Ciocianu, D.; Corbari, L.; Costello, M.J.; Daneliya, M.; Dauvin, J.-C.; Fišer, C.; Gasca, R.; Grabowski, M.; Guerra-García, J.M.; Hendrycks, E.; Hughes, L.; Jaume, D.; Jazdzewski, K.; Kim, Y.-H.; King, R.; Krapp-Schickel, T.; LeCroy, S.; Lörz, A.-N.; Mamos, T.; Senna, A.R.; Serejo, C.; Souza-Filho, J.F.; Tandberg, A.H.; Thomas, J.D…	urn:lsid:marinespecies.org:taxname:237698	1.0	0.0	0.0	0.0		exact	2018-07-23T09:53:49.953Z	Waldeckia obesa
623424	https://www.marinespecies.org/aphia.php?p=taxdetails&id=623424	Woloszynskia cincta	Siano, Montresor & Zingone, 2009	unaccepted		220	Species	840029	Biecheleria cincta	(Siano, Montresor & Zingone) Siano, 2012	109492	Chromista	Myzozoa	Dinophyceae	Tovelliales	Tovelliaceae	Woloszynskia	Guiry, M.D. & Guiry, G.M. (2023). AlgaeBase. World-wide electronic publication, National University of Ireland, Galway (taxonomic information republished from AlgaeBase with permission of M.D. Guiry). Woloszynskia cincta Siano, Montresor & Zingone, 2009. Accessed through: World Register of Marine Species at: https://www.marinespecies.org/aphia.php?p=taxdetails&id=623424 on 2023-03-09	urn:lsid:marinespecies.org:taxname:623424	1.0					exact	2015-06-26T12:00:51.270Z	Woloszynskia cincta
127094	https://www.marinespecies.org/aphia.php?p=taxdetails&id=127094	Xiphias gladius	Linnaeus, 1758	accepted		220	Species	127094	Xiphias gladius	Linnaeus, 1758	126101	Animalia	Chordata	Teleostei	Carangiformes	Xiphiidae	Xiphias	Froese, R. and D. Pauly. Editors. (2023). FishBase. Xiphias gladius Linnaeus, 1758. Accessed through: World Register of Marine Species at: https://www.marinespecies.org/aphia.php?p=taxdetails&id=127094 on 2023-03-09	urn:lsid:marinespecies.org:taxname:127094	1.0	0.0	0.0	0.0		exact	2008-01-15T17:27:08.177Z	Xiphias gladius
1306108	https://www.marinespecies.org/aphia.php?p=taxdetails&id=1306108	Yihiella yeosuensis	S.H.Jang, H.J.Jeong, Moestrup & N.S.Kang, 2017	accepted		220	Species	1306108	Yihiella yeosuensis	S.H.Jang, H.J.Jeong, Moestrup & N.S.Kang, 2017	1306107	Chromista	Myzozoa	Dinophyceae	Suessiales	Suessiaceae	Yihiella	Guiry, M.D. & Guiry, G.M. (2023). AlgaeBase. World-wide electronic publication, National University of Ireland, Galway (taxonomic information republished from AlgaeBase with permission of M.D. Guiry). Yihiella yeosuensis S.H.Jang, H.J.Jeong, Moestrup & N.S.Kang, 2017. Accessed through: World Register of Marine Species at: https://www.marinespecies.org/aphia.php?p=taxdetails&id=1306108 on 2023-03-…	urn:lsid:marinespecies.org:taxname:1306108	1.0					exact	2018-10-23T07:09:52.213Z	Yihiella yeosuensis
255003	https://www.marinespecies.org/aphia.php?p=taxdetails&id=255003	Zalophus californianus	(Lesson, 1828)	accepted		220	Species	255003	Zalophus californianus	(Lesson, 1828)	255002	Animalia	Chordata	Mammalia	Carnivora	Otariidae	Zalophus	WoRMS (2023). Zalophus californianus (Lesson, 1828). Accessed at: https://www.marinespecies.org/aphia.php?p=taxdetails&id=255003 on 2023-03-09	urn:lsid:marinespecies.org:taxname:255003	1.0					exact	2010-05-20T10:09:49.870Z	Zalophus californianus
356509	https://www.marinespecies.org/aphia.php?p=taxdetails&id=356509	Zausodes arenicolus	Wilson C.B., 1932	accepted		220	Species	356509	Zausodes arenicolus	Wilson C.B., 1932	150157	Animalia	Arthropoda	Copepoda	Harpacticoida	Harpacticidae	Zausodes	Walter, T.C.; Boxshall, G. (2023). World of Copepods Database. Zausodes arenicolus Wilson C.B., 1932. Accessed through: World Register of Marine Species at: https://www.marinespecies.org/aphia.php?p=taxdetails&id=356509 on 2023-03-09	urn:lsid:marinespecies.org:taxname:356509	1.0	0.0	0.0	0.0		exact	2008-07-15T14:41:49.283Z	Zausodes arenicolus
127427	https://www.marinespecies.org/aphia.php?p=taxdetails&id=127427	Zeus faber	Linnaeus, 1758	accepted		220	Species	127427	Zeus faber	Linnaeus, 1758	126251	Animalia	Chordata	Teleostei	Zeiformes	Zeidae	Zeus	Froese, R. and D. Pauly. Editors. (2023). FishBase. Zeus faber Linnaeus, 1758. Accessed through: World Register of Marine Species at: https://www.marinespecies.org/aphia.php?p=taxdetails&id=127427 on 2023-03-09	urn:lsid:marinespecies.org:taxname:127427	1.0	1.0	0.0	0.0		exact	2008-01-15T17:27:08.177Z	Zeus faber
137127	https://www.marinespecies.org/aphia.php?p=taxdetails&id=137127	Ziphius cavirostris	Cuvier, 1823	accepted		220	Species	137127	Ziphius cavirostris	Cuvier, 1823	137035	Animalia	Chordata	Mammalia	Cetartiodactyla	Ziphiidae	Ziphius	Fordyce, E.; Perrin, W.F. (2023). World Cetacea Database. Ziphius cavirostris Cuvier, 1823. Accessed through: World Register of Marine Species at: https://www.marinespecies.org/aphia.php?p=taxdetails&id=137127 on 2023-03-09	urn:lsid:marinespecies.org:taxname:137127	1.0			0.0		exact	2008-08-20T11:25:36.853Z	Ziphius cavirostris
110177	https://www.marinespecies.org/aphia.php?p=taxdetails&id=110177	Zygabikodinium lenticulatum	Loeblich Jr. & Loeblich III, 1970	unaccepted	synonym	220	Species	614618	Preperidinium meunieri	(Pavillard) Elbrächter, 1993	109547	Chromista	Myzozoa	Dinophyceae	Peridiniales	Kolkwitziellaceae	Zygabikodinium	Guiry, M.D. & Guiry, G.M. (2023). AlgaeBase. World-wide electronic publication, National University of Ireland, Galway (taxonomic information republished from AlgaeBase with permission of M.D. Guiry). Zygabikodinium lenticulatum Loeblich Jr. & Loeblich III, 1970. Accessed through: World Register of Marine Species at: https://www.marinespecies.org/aphia.php?p=taxdetails&id=110177 on 2023-03-09	urn:lsid:marinespecies.org:taxname:110177	1.0					exact	2015-06-26T12:00:51.270Z	Zygabikodinium lenticulatum
