# Supplementary material for: The complex structure of aquatic food webs emerges from a few assembly rules
Source: Nat Ecol Evol. 2025 Feb 28;9(4):576–88. doi: 10.1038/s41559-025-02647-1 (PMC11976281; doi:10.1038/s41559-025-02647-1)
Supplement: Supplementary file 4 — Data digitized from ref. 56 available at https://doi.org/10.1111/1365-2435.13254. [file 41559_2025_2647_MOESM4_ESM.csv]

ESD	OPS	LIMIT
0.00000000000011573	0.4978	1
0.00000000000051539	0.2503	1
0.0000000000011221	0.0505	1
0.0000000000037093	0.0143	1
0.0000000000067576	0.0012274	1
0.0000000000091335	0.000099265	1
0.000000000016642	0.0000071584	1
0.000000000038448	0.0000020341	1
0.000000000069923	0.00000086253	1
0.00000000017167	0.000000087609	1
0.00000000037372	0.000000019809	1
0.00000000060306	0.0000000094181	1
0.0000000013932	0.0000000028336	1
0.0000000017711	0.00000000095642	1
0.000000002122	0.0000000002164	1
0.0000000026973	0.000000000081887	1
0.0000000028679	0.000000000018531	1
0.0000000032355	0.0000000000062555	1
0.0000000034406	0.0000000000012627	1
0.00000000000025159	0.419	1
0.00000000000073814	0.1062	1
0.0000000000021657	0.0269	1
0.0000000000056429	0.0034342	1
0.0000000000080963	0.00027772	1
0.000000000011616	0.000023779	1
0.00000000011289	0.00000025961	1
0.0000000010328	0.0000000056275	1
0.000000000022451	0.0000034042	1
0.00000000024589	0.000000035096	1
0.0000000041265	0.00000000000010814	1
0.0000000036575	0.00000000000033918	1
0.0000000034406	1.2627E-015	1
0.00000000035181	0.000000037145	2
923610000	86902000000	2
9348000	903360000	2
0.0025791	0.2302	2
0.0000000021198	0.00000000057172	3
86492000000	29183000000	3
2413000000	950240000	3
597.8649	203.8544	3
0.000010938	0.000000000000095566	4
92361000000	120910000	4
993970000	268640	4
19235.2799	0.1698	4
0.00021661	0.000000000000084944	5
93716000000	167.9489	5
841950000	1.3893	5
2913400	0.0032726	5
0.00071495	0.00000000000010069	6
73854000000	89.5963	6
949110000	0.9859	6
131130	0.000063675	6
