# Supplementary material for: The complex structure of aquatic food webs emerges from a few assembly rules
Source: Nat Ecol Evol. 2025 Feb 28;9(4):576–88. doi: 10.1038/s41559-025-02647-1 (PMC11976281; doi:10.1038/s41559-025-02647-1)
Supplement: Supplementary file 5 — Generated by script Data-processing-1.R. [file 41559_2025_2647_MOESM5_ESM.csv]

name	specie	esd	opt	group
Abyla trigona	Abyla trigona	2500	1183.21595661992	Jellyfish
Abyssorchomene nodimanus	Abyssorchomene nodimanus	7710.2928416282	37674.9891872554	Invertebrate
Abyssorchomene rossi	Abyssorchomene rossi	15366.8549839116	22032.4673341026	Invertebrate
Acanthocepola sp.	Acanthocepola sp.	2545.70579339092	140.72847670024	Fish
Acanthocyclops vernalis	Acanthocyclops vernalis	424.667067731039	424.667067731039	Invertebrate
Acartia clausi	Acartia clausi	353	25	Invertebrate
Acartia hudsonica	Acartia hudsonica	689.84497523783	424.667067731039	Invertebrate
Acartia tonsa	Acartia tonsa	689.84497523783	424.667067731039	Invertebrate
Acartia tonsa	Acartia tonsa	444	32	Invertebrate
Acartia tonsa C3-C4	Acartia tonsa	279	14.5	Invertebrate
Acartia tonsa females	Acartia tonsa	499	14.8	Invertebrate
Acartia tonsa males	Acartia tonsa	453	14.5	Invertebrate
Acartia tonsa N2-N3	Acartia tonsa	100	7.2	Invertebrate
Acartia tonsa N2-N3	Acartia tonsa	112	7	Invertebrate
Acartia tonsa N2-N3	Acartia tonsa	97	6.8	Invertebrate
Acartia tonsa N4-N5	Acartia tonsa	135	4	Invertebrate
Agabus bipustulatus	Agabus bipustulatus	10533.780553459	7332.24593664384	Invertebrate
Agabus sturmii	Agabus sturmii	8138.03329549849	7332.24593664384	Invertebrate
Akashiwo sanguinea	Akashiwo sanguinea	30.8	12.1	Plankton
Alexandrium andersonii	Alexandrium andersonii	14.9	5.6	Plankton
Alexandrium pohangense	Alexandrium pohangense	32	25.8	Plankton
Alexandrium pseudogonyaulax	Alexandrium pseudogonyaulax	35.4	9.5	Plankton
Alteutha depressa	Alteutha depressa	424.667067731039	424.667067731039	Invertebrate
Ammodytes hexapterus	Ammodytes hexapterus	5047.55136810709	145.137448658632	Fish
Amylax triacantha	Amylax triacantha	30	22	Plankton
Anarhichas lupus	Anarhichas lupus	6070.82746440422	3235.09501343686	Fish
Anarhichas minor	Anarhichas minor	7628.68829882928	8759.05174554153	Fish
Ansanella granifera	Ansanella granifera	10.5	5.6	Plankton
Antarctomysis maxima	Antarctomysis maxima	29173.0325559272	1637.73289129262	Invertebrate
Apolemia uvaria	Apolemia uvaria	10000	1529.70585407784	Jellyfish
Arctocephalus gazella	Arctocephalus gazella	392344.099769132	31164.9996174102	Mammals
Arctocephalus tropicalis	Arctocephalus tropicalis	392344.099769132	45743.9636138768	Mammals
Argyroneta aquatica	Argyroneta aquatica	8040.74889125853	6354.47510824412	Invertebrate
Aspitrigla cuculus	Aspitrigla cuculus	68575.2628421097	11162.0949897841	Fish
Athorybia rosacea	Athorybia rosacea	2200	1414.2135623731	Jellyfish
Atolla wyvillei	Atolla wyvillei	14202.4808461499	1588.81582727107	Jellyfish
Aurelia aurita	Aurelia aurita	16201.8517460196	2345.20787991171	Jellyfish
Aurelia aurita	Aurelia aurita	21378.8869030305	424.667067731039	Jellyfish
Balaena mysticetus	Balaena mysticetus	3923440.99769132	6218.23492826382	Mammals
Balaenoptera acutorostrata	Balaenoptera acutorostrata	2292629.05787855	5758.82382296972	Mammals
Balaenoptera borealis	Balaenoptera borealis	3365119.25208321	3365.11925208321	Mammals
Balaenoptera edeni	Balaenoptera edeni	3365119.25208321	72499.2965278222	Mammals
Balaenoptera musculus	Balaenoptera musculus	6714295.62905789	9855.23820692924	Mammals
Balaenoptera physalus	Balaenoptera physalus	4574396.36138768	5333.35459444652	Mammals
Balanion comatum	Balanion comatum	17	6.32455532033676	Plankton
Balanus flosculus nauplii	Balanus flosculus	860	20	Invertebrate
Bassia bassensis	Bassia bassensis	400	692.820323027551	Jellyfish
Bathypanoploea schellenbergi	Bathypanoploea schellenbergi	19189.678582679	10963.5236086462	Invertebrate
Benthosema glaciale	Benthosema glaciale	1631.46657239152	83.1478737999098	Fish
Berardius arnuxii	Berardius arnuxii	4574396.36138768	106414.414346653	Mammals
Berardius bairdii	Berardius bairdii	2475523.91312804	106414.414346653	Mammals
Beroe cucumis	Beroe cucumis	5616.58652356287	1344.14874465889	Jellyfish
Bodo	Bodo sp.	4.4	1.4	Plankton
Bodo	Bodo sp.	4.9	1.4	Plankton
Bodo	Bodo sp.	3.4	1.3	Plankton
Bodonid	Bodonid sp.	4.64327470649756	0.848528137423857	Plankton
Bodonid	Bodonid sp.	4.64327470649756	0.848528137423857	Invertebrate
Bolinopsis infudibulum	Bolinopsis infudibulum	18973.6659610103	2345.20787991171	Jellyfish
Bosmina longispina	Bosmina longispina	460	3.57770876399966	Invertebrate
Bowmaniella dissimilis	Bowmaniella dissimilis	1820.51150767554	424.667067731039	Invertebrate
Brachionus angularis	Brachionus angularis	66	3.5	Invertebrate
Brachionus angularis	Brachionus angularis	118.321595661992	3.46410161513775	Invertebrate
Brachionus B	Brachionus B	126	6	Invertebrate
Brachionus calyciflorus	Brachionus calyciflorus	250.399680510978	7.34846922834953	Invertebrate
Brachionus calyciflorus	Brachionus calyciflorus	139	8.8	Invertebrate
Brachionus F	Brachionus F	83	6.1	Invertebrate
Brachionus rubens B	Brachionus rubens	228.035085019828	4.24264068711929	Invertebrate
Brachionus rubens F	Brachionus rubens	146.969384566991	3.46410161513775	Invertebrate
Calanoides acutus	Calanoides acutus	2190.0533228654	1952.93892467575	Invertebrate
Calanus finmarchicus	Calanus finmarchicus	855	80	Invertebrate
Calanus finnmarchicus	Calanus finnmarchicus	737.439567986421	890.705978299812	Invertebrate
Calanus helgolandicus	Calanus helgolandicus	737.439567986421	616.480222073676	Invertebrate
Calanus pacificus C1	Calanus pacificus	289	28.7	Invertebrate
Calanus pacificus N5	Calanus pacificus	237	28.7	Invertebrate
Calanus propinquus	Calanus propinquus	2216.28399975228	2190.0533228654	Invertebrate
Callianira antarctica	Callianira antarctica	22032.4673341026	943.665370360165	Jellyfish
Callorhinus ursinus	Callorhinus ursinus	2886248.98078103	78282.939676974	Mammals
Canuella elongata	Canuella elongata	424.667067731039	424.667067731039	Invertebrate
Caperea marginata	Caperea marginata	457439.636138768	2475.52391312804	Mammals
Caprella fretensis	Caprella fretensis	2557.35215102886	640.794357169306	Invertebrate
Caprella linearis	Caprella linearis	3695.95689469996	563.92626615601	Invertebrate
Caprella penantis	Caprella penantis	4041.92697217237	424.667067731039	Invertebrate
Carangoides sp.	Carangoides sp.	1911.31335867898	164.760645198199	Fish
Carangoides sp.	Carangoides sp.	1911.31335867898	164.760645198199	Fish
Carcharhinus isodon	Carcharhinus isodon	218310.275486686	36554.8214521992	Fish
Carcharhinus limbatus	Carcharhinus limbatus	200178.250518496	36792.4368297071	Fish
Centropages furcatus	Centropages furcatus	424.667067731039	424.667067731039	Invertebrate
Centropages hamatus	Centropages hamatus	424.667067731039	424.667067731039	Invertebrate
Centropages typicus	Centropages typicus	559	32	Invertebrate
Cephalorhynchus commersonii	Cephalorhynchus commersonii	3923440.99769132	78282.939676974	Mammals
Cephalorhynchus heavisidii	Cephalorhynchus heavisidii	533335.459444651	98552.3820692924	Mammals
Cephalorhynchus hectori	Cephalorhynchus hectori	533335.459444651	114903.641525165	Mammals
Ceratoscopelus maderensis	Ceratoscopelus maderensis	1565.89012176925	60.3852690444299	Fish
Chaoborys punctipennis	Chaoborys punctipennis	737.462980252866	91.4156299468167	Invertebrate
Chelophyes appendiculata	Chelophyes appendiculata	400	400	Jellyfish
Chionodraco rastrospinosus	Chionodraco rastrospinosus	5885.58659375564	3564.42806646111	Fish
Chorismus antarcticus	Chorismus antarcticus	7374.62980252866	9646.42544023908	Invertebrate
Chrysaora quinquecirrha	Chrysaora quinquecirrha	31622.7766016838	5477.22557505166	Jellyfish
Chrysaora quinquecirrha	Chrysaora quinquecirrha	5000	15811.3883008419	Jellyfish
Chrysaora quinquecirrha	Chrysaora quinquecirrha	10666.7091901272	424.667067731039	Jellyfish
Chrysaora quinquecirrha	Chrysaora quinquecirrha	46957.4275274956	3162.27766016838	Jellyfish
Chrysomonad	Chrysomonad sp.	3.4	0.848528137423857	Plankton
Clio pyramidata	Clio pyramidata	3190.19159401085	2203.24673341026	Invertebrate
Clione limacina	Clione limacina	4592.14224936319	424.667067731039	Invertebrate
Clupea harengus	Clupea harengus	60871.9328164516	8076.13919075489	Fish
Clupea pallasii	Clupea pallasii	17126.7710401857	255.687021865958	Fish
Clytemnestra rostrata	Clytemnestra rostrata	424.667067731039	424.667067731039	Invertebrate
Cochlodinium polykrikoides	Cochlodinium polykrikoides	25.8	5.6	Plankton
Colomastix pusilla	Colomastix pusilla	1310.11213614931	15464.899488884	Invertebrate
Conchoecia antipoda	Conchoecia antipoda	943.665370360165	1637.73289129262	Invertebrate
Conchoecia hettacra	Conchoecia hettacra	943.665370360165	1637.73289129262	Invertebrate
Concholepas concholepas	Concholepas concholepas	1700	24.4948974278318	Invertebrate
Concholepas concholepas	Concholepas concholepas	247	20	Invertebrate
Corycaeus amazonicus	Corycaeus amazonicus	424.667067731039	424.667067731039	Invertebrate
Corycaeus speciosus	Corycaeus speciosus	424.667067731039	424.667067731039	Invertebrate
Corycaeus venustus	Corycaeus venustus	424.667067731039	424.667067731039	Invertebrate
Crangon crangon	Crangon crangon	16289.4121108199	2281.22735315674	Invertebrate
Crangonyx pseudogracilis	Crangonyx pseudogracilis	1610.59049516988	837.219953664176	Invertebrate
Crassotrea virginica	Crassotrea virginica	274.59060435492	7.74596669241483	Invertebrate
Crassotrea virginica	Crassotrea virginica	211.329127192633	4.24264068711929	Invertebrate
Crassotrea virginica	Crassotrea virginica	114.647285183732	4	Invertebrate
Cyanaea capilata	Cyanaea capilata	99297.5326984513	8944.27190999916	Jellyfish
Cyanea capillata	Cyanea capillata	10666.7091901272	1310.11510338598	Jellyfish
Cyclops bicuspidatus	Cyclops bicuspidatus	390.796320898386	410.049411747408	Invertebrate
Cyclops scutifer	Cyclops scutifer	349.743618236094	151.757730259811	Invertebrate
Cyclops varians rubellus	Cyclops varians	359.857369777155	70.0526594964442	Invertebrate
Cyclops vernalis	Cyclops vernalis	349.743618236094	160.874035846574	Invertebrate
Cyclosalpa affinis	Cyclosalpa affinis	13700	11.747340124471	Jellyfish
Cyclosalpa bakeri	Cyclosalpa bakeri	31622.7766016838	22.360679774998	Jellyfish
Cyllopus lucasii	Cyllopus lucasii	8486.27534357644	1536.68549839116	Invertebrate
Cynoglossus sp.	Cynoglossus sp.	1133.18726137329	109.941569873093	Fish
Cynoscion regalis	Cynoscion regalis	72218.884732413	13899.7139250306	Fish
Cystophora cristata	Cystophora cristata	457439.636138768	6218.23492826382	Mammals
Daphnia cuculata	Daphnia cuculata	284	7	Invertebrate
Daphnia cucullata	Daphnia cucullata	678.574977434329	19.3649167310371	Invertebrate
Daphnia cucullata	Daphnia cucullata	810	11.1803398874989	Invertebrate
Daphnia longispina	Daphnia longispina	297	6	Invertebrate
Daphnia longispina adults	Daphnia longispina	2400	3.87298334620742	Invertebrate
Daphnia longispina juveniles	Daphnia longispina	700	2.82842712474619	Invertebrate
Delphinapterus leucas	Delphinapterus leucas	912712.06736076	6218.23492826382	Mammals
Delphinus delphis	Delphinus delphis	3116499.96174102	84527.9738971949	Mammals
Desmonema glaciale	Desmonema glaciale	53460.184702879	5611.09605663569	Jellyfish
Diacyclops thomasi	Diacyclops thomasi	510.352452090453	424.667067731039	Invertebrate
Diaphus garmani	Diaphus garmani	1926.11571998889	137.471295456949	Fish
Diaptomus graciloides	Diaptomus graciloides	325	31	Invertebrate
Diaptomus sicilis	Diaptomus sicilis	398	14.1	Invertebrate
Dicata odhneri	Dicata odhneri	2557.35215102886	5346.65323460896	Invertebrate
Dicentrarchus labrax	Dicentrarchus labrax	7897.29982648137	646.556376516353	Fish
Dimophyes arctica	Dimophyes arctica	6592.20765050887	1588.81582727107	Jellyfish
Dinophysis acuminata	Dinophysis acuminata	35	22	Plankton
Diosaccus tenuicornis	Diosaccus tenuicornis	424.667067731039	424.667067731039	Invertebrate
Diphyes antarctica	Diphyes antarctica	6592.20765050887	1588.81582727107	Jellyfish
Diphyes dispar	Diphyes dispar	900	600	Jellyfish
Diplopsalis lenticula	Diplopsalis lenticula	31	35.2	Plankton
Dipulmaris antarctica	Dipulmaris antarctica	16136.4508502764	3190.19159401085	Jellyfish
Dolioletta gegenbauri	Dolioletta gegenbauri	10000	14.282856857086	Jellyfish
Doliolum denticulatum	Doliolum denticulatum	1480	8.660254037844	Jellyfish
Dytiscus marginalis	Dytiscus marginalis	21242.8097542217	7816.96840257118	Invertebrate
Ectinosoma compressum	Ectinosoma compressum	424.667067731039	424.667067731039	Invertebrate
Ectocyclops phaleratus	Ectocyclops phaleratus	424.667067731039	424.667067731039	Invertebrate
Enhydra lutris	Enhydra lutris	533335.459444651	72499.2965278222	Mammals
Epimeria georgiana	Epimeria georgiana	15366.8549839116	1637.73289129262	Invertebrate
Epimeria macrodonta	Epimeria macrodonta	13540.9222154214	12807.5095273809	Invertebrate
Epimeria robusta	Epimeria robusta	15366.8549839116	2990.26587343699	Invertebrate
Epimeria rubrieques	Epimeria rubrieques	26730.0923514395	3190.19159401085	Invertebrate
Epimeria similis	Epimeria similis	19189.678582679	16377.3289129262	Invertebrate
Epimeriella walkeri	Epimeriella walkeri	11171.4122687261	13184.4153010177	Invertebrate
Epishura lacustris	Epishura lacustris	615.347446553276	112.524407558469	Invertebrate
Ergasilus versicolor	Ergasilus versicolor	689.84497523783	424.667067731039	Invertebrate
Erignathus barbatus	Erignathus barbatus	363357.218667025	7249.92965278222	Mammals
Eschrichtius robustus	Eschrichtius robustus	845279.738971949	1240.7009817988	Mammals
Eubalaena glacialis	Eubalaena glacialis	3116499.96174102	533.335459444652	Mammals
Eucalanus pileatus	Eucalanus pileatus	424.667067731039	424.667067731039	Invertebrate
Euchaetomera antarcticus	Euchaetomera antarcticus	5433.67369666554	1637.73289129262	Invertebrate
Eucopia australis	Eucopia australis	20782.5936032572	1637.73289129262	Invertebrate
Eucyclops agilis	Eucyclops agilis	267.300923514395	267.300923514395	Invertebrate
Eumetopias jubatus	Eumetopias jubatus	4236434.14016534	72499.2965278222	Mammals
Euphausia frigida	Euphausia frigida	6873.0594379851	2203.24673341026	Invertebrate
Euphausia superba	Euphausia superba	21900.533228654	2203.24673341026	Invertebrate
Eurytemora affinis	Eurytemora affinis	424.667067731039	424.667067731039	Invertebrate
Eurytemora americana	Eurytemora americana	424.667067731039	424.667067731039	Invertebrate
Eurytemora herdmani	Eurytemora herdmani	381	16	Invertebrate
Eurythenes gryllus	Eurythenes gryllus	45707.8149734083	13184.4153010177	Invertebrate
Eusirus perdentatus	Eusirus perdentatus	33106.8854540285	11171.4122687261	Invertebrate
Euterpina acutifrons	Euterpina acutifrons	424.667067731039	424.667067731039	Invertebrate
Evadne nordmanni	Evadne nordmanni	689.303271427026	14.4913767461894	Invertebrate
Evadne nordmanni	Evadne nordmanni	563.92626615601	616.480222073676	Invertebrate
Farranula gracilis	Farranula gracilis	424.667067731039	424.667067731039	Invertebrate
Favella ehrenbergii	Favella ehrenbergii	130	16.062378404209	Plankton
Favella taraikansis	Favella taraikansis	79	14.6628782986152	Plankton
Feresa attenuata	Feresa attenuata	1686554.80877746	78282.939676974	Mammals
Forskalia spp	Forskalia spp	2500	748.331477354788	Jellyfish
Forskalia spp	Forskalia spp	2500	748.331477354788	Jellyfish
Fragilidium cf. mexicanum	Fragilidium cf.	54.5	37.9	Plankton
Fragilidium subglobosum	Fragilidium subglobosum	45	59.5	Plankton
Gadus morhua	Gadus morhua	152481.274781753	26730.0923514395	Fish
Gammarellus angulosus	Gammarellus angulosus	2826.77987998711	616.480222073676	Invertebrate
Gammaropsis maculata	Gammaropsis maculata	2128.29408362841	616.480222073676	Invertebrate
Gammarus pulex	Gammarus pulex	1915.8424598454	650.947424817851	Invertebrate
Gasterosteus aculeatus	Gasterosteus aculeatus	17130.8503205194	646.083936803707	Fish
Gilbertidia sigalutes	Gilbertidia sigalutes	7773.70113007769	382.766511692596	Fish
Gitana sarsi	Gitana sarsi	937.527453840302	616.480222073676	Invertebrate
Globicephala melas	Globicephala melas	671429.562905789	72499.2965278222	Mammals
Gonatus antarcticus	Gonatus antarcticus	117527.663190338	37221.029453964	Invertebrate
Gonyaulax polygrama	Gonyaulax polygrama	32.5	5.6	Plankton
Gymnodinium catenatum	Gymnodinium catenatum	33.9	5.6	Plankton
Gymnodinium gracilentum	Gymnodinium gracilentum	9.1	8.5	Plankton
Gymnodinium smaydae	Gymnodinium smaydae	10.5	9.5	Plankton
Gymnodinium sp.	Gymnodinium sp.	6	8	Plankton
Gyrodinium auroleum	Gyrodinium auroleum	19.4	5.6	Plankton
Gyrodinium dominans	Gyrodinium dominans	20	12.1	Plankton
Gyrodinium dominans	Gyrodinium dominans	20	5.4	Plankton
Gyrodinium dominans	Gyrodinium dominans	25	10.9	Plankton
Gyrodinium fusiforme	Gyrodinium fusiforme	16.1	10.9	Plankton
Gyrodinium galatheanum	Gyrodinium galatheanum	11	5.6	Plankton
Gyrodinium moestrupii	Gyrodinium moestrupii	18.4	21.9	Plankton
Gyrodinium spirale	Gyrodinium spirale	31.8	12.1	Plankton
Gyrodinium spirale	Gyrodinium spirale	28	32	Plankton
Halichoerus grypus	Halichoerus grypus	1339678.10402195	267300.923514395	Mammals
Halicyclops magniceps	Halicyclops magniceps	424.667067731039	424.667067731039	Invertebrate
Halteria cf. Grandinella	Halteria cf.	19.3	1.4543039572249	Plankton
Harpacticus chelifer	Harpacticus chelifer	424.667067731039	424.667067731039	Invertebrate
Harpacticus gracilis	Harpacticus gracilis	424.667067731039	424.667067731039	Invertebrate
Hemitripterus americanus	Hemitripterus americanus	98085.6355656716	32076.1108217274	Fish
Heterocapsa steinii	Heterocapsa steinii	25	10.9	Plankton
Heterocapsa triquetra	Heterocapsa triquetra	15	5.6	Plankton
Heteromysis formosa	Heteromysis formosa	1820.51150767554	424.667067731039	Invertebrate
Heterophoxus videns	Heterophoxus videns	3897.51405962576	16377.3289129262	Invertebrate
Hexagrammos decagrammus	Hexagrammos decagrammus	12589.1862131223	417.985994028805	Fish
Hippopodius hippopus	Hippopodius hippopus	3300	1122.49721603218	Jellyfish
Hydroporus erythrocephalus	Hydroporus erythrocephalus	4490.14025006013	4383.42239767513	Invertebrate
Hydrurga leptonyx	Hydrurga leptonyx	533335.459444651	457439.636138768	Mammals
Hygophum benoiti	Hygophum benoiti	1988.87856184938	118.511703180096	Fish
Hyperia galba	Hyperia galba	2418.00934861342	616.480222073676	Invertebrate
Hyperia macrocephala	Hyperia macrocephala	9291.45132338793	6442.33253015115	Invertebrate
Hyperiella dilatata	Hyperiella dilatata	2216.28399975228	2190.0533228654	Invertebrate
Hyperoodon ampullatus	Hyperoodon ampullatus	845279.738971949	57588.2382296972	Mammals
Illybius fuliginosus	Illybius fuliginosus	10747.4370846897	7332.24593664384	Invertebrate
Iphimedia minuta	Iphimedia minuta	1488.46772539981	15464.899488884	Invertebrate
Iphimedia nexa	Iphimedia nexa	2557.35215102886	15464.899488884	Invertebrate
Iphimedia perplexa	Iphimedia perplexa	1820.50901056818	15464.899488884	Invertebrate
Jehlius cirratus nuplii	Jehlius cirratus	460	21.9089023002066	Invertebrate
Karlodinium armiger	Karlodinium armiger	16.7	10.7	Plankton
Karlodinium armiger	Karlodinium armiger	14.9	9.8	Plankton
Karlodinium veneficum	Karlodinium veneficum	11	6.6	Plankton
Katodinium glaucum	Katodinium glaucum	21.5	10.9	Plankton
Kogia breviceps	Kogia breviceps	2292629.05787855	72499.2965278222	Mammals
Labidocera aestiva	Labidocera aestiva	424.667067731039	424.667067731039	Invertebrate
Labidocera wollastoni	Labidocera wollastoni	424.667067731039	424.667067731039	Invertebrate
Lagenorhynchus obliquidens	Lagenorhynchus obliquidens	912712.06736076	57588.2382296972	Mammals
Lampanyctus crocodilus	Lampanyctus crocodilus	1264.55707802187	86.8954647211419	Fish
Lebbeus polaris	Lebbeus polaris	4592.14224936319	737.439567986421	Invertebrate
Lepidorhombus whiffiagonis	Lepidorhombus whiffiagonis	94669.3956593584	22966.9466112342	Fish
Leptodora kindtii	Leptodora kindtii	2057.41581307297	349.743618236094	Invertebrate
Leptonychotes weddellii	Leptonychotes weddellii	621823.492826381	62182.3492826381	Mammals
Liljeborgia georgiana	Liljeborgia georgiana	10406.0153720115	13184.4153010177	Invertebrate
Limacina helicina	Limacina helicina	2128.2883212486	424.667067731039	Invertebrate
Limacina helicina antarctica	Limacina helicina	564.126381952139	2203.24673341026	Invertebrate
Lingulodinium polyedra	Lingulodinium polyedra	36.6	12.1	Plankton
Lingulodinium polyedrum	Lingulodinium polyedrum	36.6	25.1	Plankton
Liriope tetraphylla	Liriope tetraphylla	4592.14224936319	689.84497523783	Invertebrate
Lissodelphis borealis	Lissodelphis borealis	912712.06736076	45743.9636138768	Mammals
Lobodon carcinophaga	Lobodon carcinophaga	621823.492826381	31164.9996174102	Mammals
Lohmaniella spiralis	Lohmaniella spiralis	66	9.7	Plankton
Lohmanniella oviformis	Lohmanniella oviformis	25	3.95979797464467	Plankton
Loligo pealeii	Loligo pealeii	48617.6313711829	9138.9721509554	Fish
Lontra canadensis	Lontra canadensis	782829.396769739	57588.2382296972	Mammals
Lophius americanus	Lophius americanus	165629.627407806	50787.1754677351	Fish
Lophius budegassa	Lophius budegassa	75931.9017922341	29722.8760148323	Fish
Lophius piscatorius	Lophius piscatorius	113366.299699933	53991.7118420953	Fish
Luciella masanensis	Luciella masanensis	13.5	6.1	Plankton
Lumbrinereis	Lumbrinereis sp.	17930.117302699	9888.60445408933	Invertebrate
Lumpenella longirostris	Lumpenella longirostris	3047.40603102771	170.596179922546	Fish
Lumpenus sagitta	Lumpenus sagitta	2757.11857734324	188.64903614176	Fish
Lyrocteis flavopallidus	Lyrocteis flavopallidus	7132.66225010711	943.665370360165	Jellyfish
Martialia hyadesi	Martialia hyadesi	85737.6888612011	41528.3059207708	Invertebrate
Mediomastus fragile	Mediomastus fragile	148	6.9	Invertebrate
Megaptera novaeangliae	Megaptera novaeangliae	267300.923514395	9855.23820692924	Mammals
Melphidippa antarctica	Melphidippa antarctica	9646.42544023908	15366.8549839116	Invertebrate
Mercenaria mercenaria	Mercenaria mercenaria	100	4.1	Invertebrate
Merlangius merlangus	Merlangius merlangus	81281.2023970053	28024.7118996212	Fish
Merluccius bilinearis	Merluccius bilinearis	67127.515280302	26730.0923514395	Fish
Merluccius merluccius	Merluccius merluccius	72530.0197121779	39836.8695984448	Fish
Merluccius productus	Merluccius productus	3548.06824344012	120.273974453747	Fish
Mertensia ovum	Mertensia ovum	7019.14647547967	1148.60000116914	Jellyfish
Mesocyclops edax	Mesocyclops edax	267.300923514395	151.757730259811	Invertebrate
Mesonychoteuthis hamiltoni	Mesonychoteuthis hamiltoni	594471.932086806	113718.38961718	Invertebrate
Mesoplodon carlhubbsi	Mesoplodon carlhubbsi	3923440.99769132	72499.2965278222	Mammals
Mesoplodon densirostris	Mesoplodon densirostris	1446551.14223718	67142.9562905789	Mammals
Mesoplodon layardii	Mesoplodon layardii	1240700.9817988	67142.9562905789	Mammals
Mesoplodon mirus	Mesoplodon mirus	1339678.10402195	31164.9996174102	Mammals
Metridia gerlachei	Metridia gerlachei	1637.73289129262	2190.0533228654	Invertebrate
Metridia princeps	Metridia princeps	1216.96814734343	424.667067731039	Invertebrate
Mirounga angustirostris	Mirounga angustirostris	1446551.14223718	67142.9562905789	Mammals
Mirounga leonina	Mirounga leonina	1339678.10402195	114903.641525165	Mammals
Mnemiopsis leidyi	Mnemiopsis leidyi	5802.0340228473	689.84497523783	Jellyfish
Mnemiopsis leidyi	Mnemiopsis leidyi	55515.7635271281	3162.27766016838	Jellyfish
Monoculodes longirostris	Monoculodes longirostris	1820.51150767554	1070.95054581372	Invertebrate
Monodon monoceros	Monodon monoceros	1446551.14223718	62182.3492826381	Mammals
Moroteuthis ingens	Moroteuthis ingens	117527.663190338	30800.9611887559	Invertebrate
Muggiaea atlantica	Muggiaea atlantica	500	632.455532033676	Jellyfish
Mustelus canis	Mustelus canis	185029.178577263	14574.5380206544	Fish
Myctophum asperum	Myctophum asperum	2858.29530954857	232.733769869572	Fish
Myctophum punctatum	Myctophum punctatum	2505.54605348724	134.387702088586	Fish
Myicola major	Myicola major	424.667067731039	424.667067731039	Invertebrate
Myoxocephalus octodecimspinosus	Myoxocephalus octodecimspinosus	79338.774443381	8877.83550953051	Fish
Mysidopsis bigelowi	Mysidopsis bigelowi	1574.23581771547	424.667067731039	Invertebrate
Mytilus edulis	Mytilus edulis	241	2.9	Invertebrate
Mytilus edulis	Mytilus edulis	236	2.9	Invertebrate
Mytilus edulis	Mytilus edulis	261.992366301005	3	Invertebrate
Mytilus edulis	Mytilus edulis	99	2.9	Invertebrate
Nanomia bijuga	Nanomia bijuga	3000	1732.05080756888	Jellyfish
Nematocarcinus lanceopes	Nematocarcinus lanceopes	13184.4153010177	1536.68549839116	Invertebrate
Nemopsis bachei	Nemopsis bachei	2275.12541639405	689.84497523783	Invertebrate
Neomysis americana	Neomysis americana	2128.2883212486	424.667067731039	Invertebrate
Nereis virens	Nereis virens	8963.90997547056	4592.13379641342	Invertebrate
Notocrangon antarcticus	Notocrangon antarcticus	8907.05978299811	12407.009817988	Invertebrate
Notolepis rissoi	Notolepis rissoi	1480.04408252976	74.6699710627743	Fish
Notonecta glauca	Notonecta glauca	14009.2345076804	7287.56870061421	Invertebrate
Nototheniops larseni	Nototheniops larseni	5160.23337921812	120.345445825005	Fish
Oblea rotundata	Oblea rotundata	21.6	33	Plankton
Ochromonas danica	Ochromonas danica	6.1	1.4	Plankton
Ochromonas sp.a	Ochromonas sp.a	2.5	0.396862696659689	Plankton
Oediceroides calmani	Oediceroides calmani	11565.4392624423	10406.0153720115	Invertebrate
Oediceroides emarginatus	Oediceroides emarginatus	23035.2952918789	10406.0153720115	Invertebrate
Oithona colcarva	Oithona colcarva	2866.25253482416	424.667067731039	Invertebrate
Oithona nana	Oithona nana	890.705978299812	616.480222073676	Invertebrate
Ommatophoca rossii	Ommatophoca rossii	1339678.10402195	84527.9738971949	Mammals
Oncorhynchus gorbuscha	Oncorhynchus gorbuscha	6769.62771761023	417.985994028805	Fish
Oncorhynchus keta	Oncorhynchus keta	15089.3129730105	536.050254304327	Fish
Oncorhynchus nerka	Oncorhynchus nerka	46803.6135897789	3743.57621272075	Fish
Ophiodon elongatus	Ophiodon elongatus	8524.73105019138	302.913039638456	Fish
Orcinus orca	Orcinus orca	724992.965278222	2673009.23514395	Mammals
Orthocyclops modestus	Orthocyclops modestus	394.716925873423	74.3270014464835	Invertebrate
Ostrea edulis	Ostrea edulis	208	3.6	Invertebrate
Otaria flavescens	Otaria flavescens	4939319.57366866	72499.2965278222	Mammals
Oxyrrhis marina	Oxyrrhis marina	15.6	9.1	Plankton
Oxyrrhis marina	Oxyrrhis marina	15.6	11.5	Plankton
Palaemon elegans	Palaemon elegans	10165.3270484286	6592.20765050887	Invertebrate
Palaemon longirostris	Palaemon longirostris	6635.86592713814	6488.02435859126	Invertebrate
Palaemon northropi	Palaemon northropi	7969.21879486843	7107.54703422535	Invertebrate
Palaemon serratus	Palaemon serratus	2673.00923514395	2673.00923514395	Invertebrate
Palaemonetes intermedius	Palaemonetes intermedius	5418.49868232184	633.146024622734	Invertebrate
Palaemonetes pugio	Palaemonetes pugio	6099.28903331609	633.146024622734	Invertebrate
Palaemonetes vulgaris	Palaemonetes vulgaris	6099.28903331609	633.146024622734	Invertebrate
Pandalus montagui	Pandalus montagui	14822.3504545983	590.080105310309	Invertebrate
Paracalanus crassirostris	Paracalanus crassirostris	713.812643742727	424.667067731039	Invertebrate
Paracalanus indicus	Paracalanus indicus	713.812643742727	424.667067731039	Invertebrate
Paraceradocus gibber	Paraceradocus gibber	23035.2952918789	11171.4122687261	Invertebrate
Paracyclops fibriatus	Paracyclops fibriatus	424.667067731039	424.667067731039	Invertebrate
Paraeuchaeta antarctica	Paraeuchaeta antarctica	2491.69835524625	2169.95995781476	Invertebrate
Paragymnodinium shiwhaense	Paragymnodinium shiwhaense	12.4	6.6	Plankton
Paragymnodinium shiwhaense	Paragymnodinium shiwhaense	12.4	9.7	Plankton
Paralaophonte brevirostris	Paralaophonte brevirostris	424.667067731039	424.667067731039	Invertebrate
Paralichthys dentatus	Paralichthys dentatus	77934.562240447	17374.6654719471	Fish
Paralichthys oblongus	Paralichthys oblongus	78319.4227918993	8019.02770543186	Fish
Parapleustes bicuspis	Parapleustes bicuspis	2128.2883212486	1708.57836945053	Invertebrate
Pareledone antarctica	Pareledone antarctica	38118.265020254	31263.7056718709	Invertebrate
Pareledone charcoti	Pareledone charcoti	18471.6251125732	49628.039271952	Invertebrate
Penilia avirostris	Penilia avirostris	678.574977434329	15.8113883008419	Invertebrate
Periphylla periphylla	Periphylla periphylla	17276.4714689092	5611.09605663569	Jellyfish
Pfiesteria piscicida	Pfiesteria piscicida	13.5	6.1	Plankton
Philine aperta	Philine aperta	280	6.5	Invertebrate
Philine aperta	Philine aperta	392	5.62433996127546	Invertebrate
Philine aperta	Philine aperta	317	4.4	Invertebrate
Philine aperta	Philine aperta	214	4.6	Invertebrate
Philine aperta	Philine aperta	149	3.57130228348147	Invertebrate
Philine aperta	Philine aperta	441	4.5	Invertebrate
Philine aperta	Philine aperta	255.90232511644	5.44514462617845	Invertebrate
Phoca vitulina	Phoca vitulina	782829.396769739	6218.23492826382	Mammals
Phocarctos hookeri	Phocarctos hookeri	392344.099769132	133967.810402195	Mammals
Phocoena phocoena	Phocoena phocoena	621823.492826381	53333.5459444652	Mammals
Physeter catodon	Physeter catodon	457439.636138768	114903.641525165	Mammals
Pleuragramma antarcticum	Pleuragramma antarcticum	8612.95094515873	121.380479810693	Fish
Pleurobrachia bachei	Pleurobrachia bachei	8000	812.403840463596	Jellyfish
Pleustes panoplus	Pleustes panoplus	2826.79501725216	2128.2883212486	Invertebrate
Podon intermedius	Podon intermedius	566.97178060288	14.3178210632764	Invertebrate
Podon intermedius	Podon intermedius	482.458061943285	616.480222073676	Invertebrate
Pollachius pollachius	Pollachius pollachius	242545.583711063	36036.3015628488	Fish
Pollachius virens	Pollachius virens	167103.982041622	42374.725947288	Fish
Polykrikos kofoidii	Polykrikos kofoidii	43.5	34	Plankton
Polykrikos kofoidii	Polykrikos kofoidii	43.5	37.9	Plankton
Polyphemus pediculus	Polyphemus pediculus	2347.09147195811	160.874035846574	Invertebrate
Polyplectropus puerilis	Polyplectropus puerilis	829.159156806342	592.002738179614	Invertebrate
Pomatomus saltatrix	Pomatomus saltatrix	84331.6968588624	16038.0554108637	Fish
Pontella meadi	Pontella meadi	424.667067731039	424.667067731039	Invertebrate
Pontella pennata	Pontella pennata	424.667067731039	424.667067731039	Invertebrate
Pontoporia blainvillei	Pontoporia blainvillei	3633572.18667025	53333.5459444652	Mammals
Primno macropa	Primno macropa	7710.2928416282	1637.73289129262	Invertebrate
Procladius sagittalis	Procladius sagittalis	4383.42239767513	2541.94769324182	Invertebrate
Prorocentrum donghaiense	Prorocentrum donghaiense	13.2	5.6	Plankton
Prorocentrum micans	Prorocentrum micans	26.6	5.6	Plankton
Prorocentrum minimum	Prorocentrum minimum	12.1	5.6	Plankton
Prorocentrum triestinum	Prorocentrum triestinum	12.6	5.6	Plankton
Protoperidinium bipes	Protoperidinium bipes	7.8	5.9	Plankton
Protoperidinium conicum	Protoperidinium conicum	45.7	35.2	Plankton
Protoperidinium crassipes	Protoperidinium crassipes	73	36.6	Plankton
Protoperidinium depressum	Protoperidinium depressum	81	35.2	Plankton
Protoperidinium divergens	Protoperidinium divergens	61	38.2	Plankton
Protoperidinium excentricum	Protoperidinium excentricum	35.8	35.2	Plankton
Protoperidinium hirobis	Protoperidinium hirobis	8.7	19.7	Plankton
Protoperidinium huberi	Protoperidinium huberi	26.5	26.5	Plankton
Protoperidinium pallidum	Protoperidinium pallidum	46.6	35.2	Plankton
Protoperidinium pellucidum	Protoperidinium pellucidum	36.1	26.5	Plankton
Protoperidinium spiniferum	Protoperidinium spiniferum	45	19.7	Plankton
Protoperidinium steinii	Protoperidinium steinii	25.8	15	Plankton
Protoperidinium vorax	Protoperidinium vorax	21	4	Plankton
Pseudocalanus minutus	Pseudocalanus minutus	414	14.4	Invertebrate
Pseudodiaptomus coronatus	Pseudodiaptomus coronatus	424.667067731039	424.667067731039	Invertebrate
Pseudosagitta maxima	Pseudosagitta maxima	8743.59045590235	2203.24673341026	Invertebrate
Psychroteuthis glacialis	Psychroteuthis glacialis	113718.38961718	21966.6983836133	Invertebrate
Raja clavata	Raja clavata	181234.725997958	34933.197700053	Fish
Raja erinacea	Raja erinacea	98189.4145777848	8553.62955246065	Fish
Raja montagui	Raja montagui	174047.699421024	23227.8023723182	Fish
Raja naevus	Raja naevus	210704.29393013	19867.1156065942	Fish
Raja ocellata	Raja ocellata	201354.914069448	31541.3042039172	Fish
Rhachotropis antarctica	Rhachotropis antarctica	7005.26594964442	10802.2718965565	Invertebrate
Rhincalanus gigas	Rhincalanus gigas	3367.78060192126	2190.0533228654	Invertebrate
Rhincalanus nasutus	Rhincalanus nasutus	424.667067731039	424.667067731039	Invertebrate
Rhizophysa eysenhardti	Rhizophysa eysenhardti	2500	6708.20393249937	Jellyfish
Rhizoprionodon terraenovae	Rhizoprionodon terraenovae	104039.572783347	29594.0504205146	Fish
Rhodalia miranda	Rhodalia miranda	6592.20765050887	1588.81582727107	Jellyfish
Rhopilema verrilli	Rhopilema verrilli	21897.2177014275	689.84497523783	Jellyfish
Robertsonia chesapeakensis	Robertsonia chesapeakensis	424.667067731039	424.667067731039	Invertebrate
Rosacea cymbiformis	Rosacea cymbiformis	3200	741.619848709566	Jellyfish
Sagitta elegans	Sagitta elegans	681.909084849293	173.205080756888	Invertebrate
Sagitta elegans	Sagitta elegans	2156.38586528478	474.341649025257	Invertebrate
Sagitta elegans	Sagitta elegans	4384.0620433566	547.722557505166	Invertebrate
Sagitta elegans	Sagitta elegans	1788.85438199983	479.583152331272	Invertebrate
Sagitta elegans	Sagitta elegans	632.455532033676	433.012701892219	Invertebrate
Sagitta elegans	Sagitta elegans	236.220236220354	69.282032302755	Invertebrate
Sagitta elegans	Sagitta elegans	1385.6406460551	651.920240520265	Invertebrate
Sagitta elegans	Sagitta elegans	1788.85438199983	367.423461417477	Invertebrate
Sagitta elegans	Sagitta elegans	681.909084849293	141.42135623731	Invertebrate
Sagitta elegans	Sagitta elegans	4384.0620433566	264.575131106459	Invertebrate
Sagitta elegans	Sagitta elegans	979.795897113271	447.213595499958	Invertebrate
Sagitta elegans	Sagitta elegans	236.220236220354	77.459666924148	Invertebrate
Sagitta elegans	Sagitta elegans	2156.38586528478	200	Invertebrate
Sagitta enflata	Sagitta enflata	551.361950083609	284.604989415154	Invertebrate
Sagitta friederici	Sagitta friederici	1240.96736459909	264.575131106459	Invertebrate
Sagitta hispida	Sagitta hispida	558.569601750758	132.28756555323	Invertebrate
Sagitta hispida	Sagitta hispida	1873.49939951952	236.643191323985	Invertebrate
Sagitta marri	Sagitta marri	1354.09222154214	2203.24673341026	Invertebrate
Sagitta minima	Sagitta minima	972.625313263026	158.113883008419	Invertebrate
Sagitta setosa	Sagitta setosa	600	178.885438199983	Invertebrate
Sagitta setosa	Sagitta setosa	1897.36659610103	324.037034920393	Invertebrate
Salpa cylindrica	Salpa cylindrica	4100	19.748417658132	Jellyfish
Salpa thompsoni	Salpa thompsoni	6442.33253015115	1927.57321040705	Jellyfish
Scomber scombrus	Scomber scombrus	72933.7782125393	22361.2370887829	Fish
Scophthalmus aquosus	Scophthalmus aquosus	81956.8407402613	13365.0461757198	Fish
Scorpaenodes sp.	Scorpaenodes sp.	2133.45363861707	161.369398188186	Fish
Scottolana canadensis	Scottolana canadensis	424.667067731039	424.667067731039	Invertebrate
Scyliorhinus canicula	Scyliorhinus canicula	91570.7730725618	42026.1897047911	Fish
Sebastes sp.	Sebastes sp.	3247.9999057188	2983.12917357501	Fish
Six-species	Six-species sp.	70710.6781186548	31.622776601684	Jellyfish
Solmundella bitentaculata	Solmundella bitentaculata	18471.6251125732	2990.26587343699	Invertebrate
Sotalia fluviatilis	Sotalia fluviatilis	392344.099769132	62182.3492826381	Mammals
Sotalia guianensis	Sotalia guianensis	457439.636138768	84527.9738971949	Mammals
Sperchon glandulosus	Sperchon glandulosus	655.146556497435	462.498553880529	Invertebrate
Sphaeronectes gracilis	Sphaeronectes gracilis	800	519.615242270663	Jellyfish
Squalus acanthias	Squalus acanthias	167345.297628458	29937.5045476753	Fish
Stenosemella ventricosa	Stenosemella ventricosa	62	5.92452529743945	Plankton
Stoeckeria algicida	Stoeckeria algicida	13.9	11.5	Plankton
Strobilidium sp.	Strobilidium sp.	40	6.10245852095694	Plankton
Strobilidium spiralis	Strobilidium spiralis	54.7722557505166	4.84974226119286	Plankton
Strombidium reticulatum	Strombidium reticulatum	42	7.9	Plankton
Strombidium sp.	Strombidium sp.	20	2.8	Plankton
Strombidium spp	Strombidium spp	25	3.70405183549043	Plankton
Strombidium vestitum	Strombidium vestitum	26	2.1	Plankton
Sulculeolaria chuni	Sulculeolaria chuni	1200	282.842712474619	Jellyfish
Sulculeolaria quadrivalvis	Sulculeolaria quadrivalvis	800	707.106781186548	Jellyfish
Sulculeolaria quadrivalvis	Sulculeolaria quadrivalvis	800	346.410161513775	Jellyfish
Symbiodinium sp.	Symbiodinium sp.	11.1	11.5	Plankton
Takayama helix	Takayama helix	27.4	15	Plankton
Takayama helix	Takayama helix	27.4	31.2	Plankton
Takayama helix	Takayama helix	27.4	20.4	Plankton
Takayama tasmanica	Takayama tasmanica	24.3	21.9	Plankton
Temora longicornis	Temora longicornis	563.92626615601	424.667067731039	Invertebrate
Temora longicornis	Temora longicornis	558	15	Invertebrate
Temora stylifera	Temora stylifera	563.92626615601	424.667067731039	Invertebrate
Temora turbinata	Temora turbinata	563.92626615601	424.667067731039	Invertebrate
Thalia democratica	Thalia democratica	7700	7.874007874012	Jellyfish
Themisto gaudichaudii	Themisto gaudichaudii	6119.66348389174	1637.73289129262	Invertebrate
Theragra chalcogramma	Theragra chalcogramma	3942.95608378977	161.332718321898	Fish
Thunnus alalunga	Thunnus alalunga	219794.883511675	9112.21588102452	Fish
Thunnus albacares	Thunnus albacares	376893.360999854	12809.0617646434	Fish
Thunnus obesus	Thunnus obesus	300239.129275776	16305.3323890842	Fish
Thunnus thynnus	Thunnus thynnus	638163.39983239	28052.649174262	Fish
Thysanoessa macrura	Thysanoessa macrura	6592.20765050887	2763.46871226203	Invertebrate
Thysanoessa raschii	Thysanoessa raschii	4041.92677733456	1070.95054581372	Invertebrate
Tintinnopsis beroidea	Tintinnopsis beroidea	54	3.42928563989645	Plankton
Tisbe furcata	Tisbe furcata	424.667067731039	424.667067731039	Invertebrate
Tortanus discaudatus	Tortanus discaudatus	424.667067731039	424.667067731039	Invertebrate
Trachurus trachurus	Trachurus trachurus	53129.8126482539	6907.25432641327	Fish
Trisopterus luscus	Trisopterus luscus	100142.160275751	22119.9867986838	Fish
Trisopterus minutus	Trisopterus minutus	38242.7283601194	8019.02770543186	Fish
Tropocyclops prasinus	Tropocyclops prasinus	235.630036067747	143.585645620551	Invertebrate
Tryphosella murrayi	Tryphosella murrayi	13540.9222154214	11171.4122687261	Invertebrate
Tursiops truncatus	Tursiops truncatus	533335.459444651	144655.114223718	Mammals
Unspecified	Unspecified sp.	10	2.41453929352993	Plankton
Upogebia macginitieorum	Upogebia macginitieorum	25013.1870958318	410.80526490823	Invertebrate
Uristes gigas	Uristes gigas	10406.0153720115	13540.9222154214	Invertebrate
Urophycis regia	Urophycis regia	62581.0997258114	10692.0369405758	Fish
Urophycis tenuis	Urophycis tenuis	120629.829670278	40095.1385271593	Fish
Urophysis chuss	Urophysis chuss	100509.951934385	10849.8809084657	Fish
Ursus maritimus	Ursus maritimus	1821099.99242226	57588.2382296972	Mammals
Vibilia antarctica	Vibilia antarctica	594.471932086807	1637.73289129262	Invertebrate
Vibilia stebbingi	Vibilia stebbingi	594.471932086807	1637.73289129262	Invertebrate
Waldeckia obesa	Waldeckia obesa	13540.9222154214	13184.4153010177	Invertebrate
Woloszynskia cincta	Woloszynskia cincta	13.4	11.5	Plankton
Xiphias gladius	Xiphias gladius	549874.233492725	39207.1880625379	Fish
Yihiella yeosuensis	Yihiella yeosuensis	7.8	5.6	Plankton
Zalophus californianus	Zalophus californianus	912712.06736076	621823.492826381	Mammals
Zausodes arenicolus	Zausodes arenicolus	424.667067731039	424.667067731039	Invertebrate
Zeus faber	Zeus faber	24096.7278851744	11517.6476459394	Fish
Ziphius cavirostris	Ziphius cavirostris	533335.459444651	91271.206736076	Mammals
Zygabikodinium lenticulatum	Zygabikodinium lenticulatum	50	35.2	Plankton
