# Supplementary material for: The complex structure of aquatic food webs emerges from a few assembly rules
Source: Nat Ecol Evol. 2025 Feb 28;9(4):576–88. doi: 10.1038/s41559-025-02647-1 (PMC11976281; doi:10.1038/s41559-025-02647-1)
Supplement: Supplementary file 6 — Generated by script Data-processing-1.R. [file 41559_2025_2647_MOESM6_ESM.csv]

name	specie	esd	opt	type	group	tag
Abyla trigona	Abyla trigona	2500	1183.21595661992	tentacled	Jellyfish	Jellyfish - tentacled
Abyssorchomene nodimanus	Abyssorchomene nodimanus	7710.2928416282	37674.9891872554	swimming predacious	Invertebrate	Invertebrate - swimming predacious
Abyssorchomene rossi	Abyssorchomene rossi	15366.8549839116	22032.4673341026	swimming predacious	Invertebrate	Invertebrate - swimming predacious
Acanthocepola sp.	Acanthocepola sp.	2545.70579339092	140.72847670024	predacious	Fish	Fish - predacious
Acanthocyclops vernalis	Acanthocyclops vernalis	424.667067731039	424.667067731039	swimming predacious	Invertebrate	Invertebrate - swimming predacious
Acartia clausi	Acartia clausi	353	25	swimming predacious	Invertebrate	Invertebrate - swimming predacious
Acartia hudsonica	Acartia hudsonica	689.84497523783	424.667067731039	swimming predacious	Invertebrate	Invertebrate - swimming predacious
Acartia tonsa	Acartia tonsa	689.84497523783	424.667067731039	swimming predacious	Invertebrate	Invertebrate - swimming predacious
Acartia tonsa	Acartia tonsa	444	32	swimming predacious	Invertebrate	Invertebrate - swimming predacious
Acartia tonsa C3-C4	Acartia tonsa	279	14.5	swimming predacious	Invertebrate	Invertebrate - swimming predacious
Acartia tonsa females	Acartia tonsa	499	14.8	swimming predacious	Invertebrate	Invertebrate - swimming predacious
Acartia tonsa males	Acartia tonsa	453	14.5	swimming predacious	Invertebrate	Invertebrate - swimming predacious
Acartia tonsa N2-N3	Acartia tonsa	100	7.2	swimming predacious	Invertebrate	Invertebrate - swimming predacious
Acartia tonsa N2-N3	Acartia tonsa	112	7	swimming predacious	Invertebrate	Invertebrate - swimming predacious
Acartia tonsa N2-N3	Acartia tonsa	97	6.8	swimming predacious	Invertebrate	Invertebrate - swimming predacious
Acartia tonsa N4-N5	Acartia tonsa	135	4	swimming predacious	Invertebrate	Invertebrate - swimming predacious
Agabus bipustulatus	Agabus bipustulatus	10533.780553459	7332.24593664384	swimming predacious	Invertebrate	Invertebrate - swimming predacious
Agabus sturmii	Agabus sturmii	8138.03329549849	7332.24593664384	swimming predacious	Invertebrate	Invertebrate - swimming predacious
Akashiwo sanguinea	Akashiwo sanguinea	30.8	12.1	Dinoflagellates	Plankton	Plankton - Dinoflagellates
Alexandrium andersonii	Alexandrium andersonii	14.9	5.6	Dinoflagellates	Plankton	Plankton - Dinoflagellates
Alexandrium pohangense	Alexandrium pohangense	32	25.8	Dinoflagellates	Plankton	Plankton - Dinoflagellates
Alexandrium pseudogonyaulax	Alexandrium pseudogonyaulax	35.4	9.5	Dinoflagellates	Plankton	Plankton - Dinoflagellates
Alteutha depressa	Alteutha depressa	424.667067731039	424.667067731039	swimming predacious	Invertebrate	Invertebrate - swimming predacious
Ammodytes hexapterus	Ammodytes hexapterus	5047.55136810709	145.137448658632	planktivorous	Fish	Fish - planktivorous
Amylax triacantha	Amylax triacantha	30	22	Dinoflagellates	Plankton	Plankton - Dinoflagellates
Anarhichas lupus	Anarhichas lupus	6070.82746440422	3235.09501343686	piscivorous	Fish	Fish - piscivorous
Anarhichas minor	Anarhichas minor	7628.68829882928	8759.05174554153	piscivorous	Fish	Fish - piscivorous
Ansanella granifera	Ansanella granifera	10.5	5.6	Dinoflagellates	Plankton	Plankton - Dinoflagellates
Antarctomysis maxima	Antarctomysis maxima	29173.0325559272	1637.73289129262	swimming predacious	Invertebrate	Invertebrate - swimming predacious
Apolemia uvaria	Apolemia uvaria	10000	1529.70585407784	tentacled	Jellyfish	Jellyfish - tentacled
Arctocephalus gazella	Arctocephalus gazella	392344.099769132	31164.9996174102	Zooplankton	Mammals	Mammals - Zooplankton
Arctocephalus tropicalis	Arctocephalus tropicalis	392344.099769132	45743.9636138768	Fish	Mammals	Mammals - Fish
Argyroneta aquatica	Argyroneta aquatica	8040.74889125853	6354.47510824412	swimming predacious	Invertebrate	Invertebrate - swimming predacious
Aspitrigla cuculus	Aspitrigla cuculus	68575.2628421097	11162.0949897841	piscivorous	Fish	Fish - piscivorous
Athorybia rosacea	Athorybia rosacea	2200	1414.2135623731	tentacled	Jellyfish	Jellyfish - tentacled
Atolla wyvillei	Atolla wyvillei	14202.4808461499	1588.81582727107	tentacled	Jellyfish	Jellyfish - tentacled
Aurelia aurita	Aurelia aurita	16201.8517460196	2345.20787991171	tentacled	Jellyfish	Jellyfish - tentacled
Aurelia aurita	Aurelia aurita	21378.8869030305	424.667067731039	tentacled	Jellyfish	Jellyfish - tentacled
Balaena mysticetus	Balaena mysticetus	3923440.99769132	6218.23492826382	Zooplankton	Mammals	Mammals - Zooplankton
Balaenoptera acutorostrata	Balaenoptera acutorostrata	2292629.05787855	5758.82382296972	Zooplankton	Mammals	Mammals - Zooplankton
Balaenoptera borealis	Balaenoptera borealis	3365119.25208321	3365.11925208321	Zooplankton	Mammals	Mammals - Zooplankton
Balaenoptera edeni	Balaenoptera edeni	3365119.25208321	72499.2965278222	Fish	Mammals	Mammals - Fish
Balaenoptera musculus	Balaenoptera musculus	6714295.62905789	9855.23820692924	Zooplankton	Mammals	Mammals - Zooplankton
Balaenoptera physalus	Balaenoptera physalus	4574396.36138768	5333.35459444652	Zooplankton	Mammals	Mammals - Zooplankton
Balanion comatum	Balanion comatum	17	6.32455532033676	Ciliates	Plankton	Plankton - Ciliates
Balanus flosculus nauplii	Balanus flosculus	860	20	Meroplankton	Invertebrate	Invertebrate - Meroplankton
Bassia bassensis	Bassia bassensis	400	692.820323027551	tentacled	Jellyfish	Jellyfish - tentacled
Bathypanoploea schellenbergi	Bathypanoploea schellenbergi	19189.678582679	10963.5236086462	swimming predacious	Invertebrate	Invertebrate - swimming predacious
Benthosema glaciale	Benthosema glaciale	1631.46657239152	83.1478737999098	planktivorous	Fish	Fish - planktivorous
Berardius arnuxii	Berardius arnuxii	4574396.36138768	106414.414346653	Fish	Mammals	Mammals - Fish
Berardius bairdii	Berardius bairdii	2475523.91312804	106414.414346653	Fish	Mammals	Mammals - Fish
Beroe cucumis	Beroe cucumis	5616.58652356287	1344.14874465889	tentacled	Jellyfish	Jellyfish - tentacled
Bodo	Bodo sp.	4.4	1.4	Flagellate	Plankton	Plankton - Flagellate
Bodo	Bodo sp.	4.9	1.4	Flagellate	Plankton	Plankton - Flagellate
Bodo	Bodo sp.	3.4	1.3	Flagellate	Plankton	Plankton - Flagellate
Bodonid	Bodonid sp.	4.64327470649756	0.848528137423857	Flagellate	Plankton	Plankton - Flagellate
Bodonid	Bodonid sp.	4.64327470649756	0.848528137423857	swimming predacious	Invertebrate	Invertebrate - swimming predacious
Bolinopsis infudibulum	Bolinopsis infudibulum	18973.6659610103	2345.20787991171	tentacled	Jellyfish	Jellyfish - tentacled
Bosmina longispina	Bosmina longispina	460	3.57770876399966	sessile herbivorous	Invertebrate	Invertebrate - sessile herbivorous
Bowmaniella dissimilis	Bowmaniella dissimilis	1820.51150767554	424.667067731039	swimming predacious	Invertebrate	Invertebrate - swimming predacious
Brachionus angularis	Brachionus angularis	66	3.5	sessile herbivorous	Invertebrate	Invertebrate - sessile herbivorous
Brachionus angularis	Brachionus angularis	118.321595661992	3.46410161513775	sessile herbivorous	Invertebrate	Invertebrate - sessile herbivorous
Brachionus B	Brachionus B	126	6	sessile herbivorous	Invertebrate	Invertebrate - sessile herbivorous
Brachionus calyciflorus	Brachionus calyciflorus	250.399680510978	7.34846922834953	sessile herbivorous	Invertebrate	Invertebrate - sessile herbivorous
Brachionus calyciflorus	Brachionus calyciflorus	139	8.8	sessile herbivorous	Invertebrate	Invertebrate - sessile herbivorous
Brachionus F	Brachionus F	83	6.1	sessile herbivorous	Invertebrate	Invertebrate - sessile herbivorous
Brachionus rubens B	Brachionus rubens	228.035085019828	4.24264068711929	sessile herbivorous	Invertebrate	Invertebrate - sessile herbivorous
Brachionus rubens F	Brachionus rubens	146.969384566991	3.46410161513775	sessile herbivorous	Invertebrate	Invertebrate - sessile herbivorous
Calanoides acutus	Calanoides acutus	2190.0533228654	1952.93892467575	swimming predacious	Invertebrate	Invertebrate - swimming predacious
Calanus finmarchicus	Calanus finmarchicus	855	80	swimming predacious	Invertebrate	Invertebrate - swimming predacious
Calanus finnmarchicus	Calanus finnmarchicus	737.439567986421	890.705978299812	swimming predacious	Invertebrate	Invertebrate - swimming predacious
Calanus helgolandicus	Calanus helgolandicus	737.439567986421	616.480222073676	swimming predacious	Invertebrate	Invertebrate - swimming predacious
Calanus pacificus C1	Calanus pacificus	289	28.7	swimming predacious	Invertebrate	Invertebrate - swimming predacious
Calanus pacificus N5	Calanus pacificus	237	28.7	swimming predacious	Invertebrate	Invertebrate - swimming predacious
Calanus propinquus	Calanus propinquus	2216.28399975228	2190.0533228654	swimming predacious	Invertebrate	Invertebrate - swimming predacious
Callianira antarctica	Callianira antarctica	22032.4673341026	943.665370360165	tentacled	Jellyfish	Jellyfish - tentacled
Callorhinus ursinus	Callorhinus ursinus	2886248.98078103	78282.939676974	Fish	Mammals	Mammals - Fish
Canuella elongata	Canuella elongata	424.667067731039	424.667067731039	swimming predacious	Invertebrate	Invertebrate - swimming predacious
Caperea marginata	Caperea marginata	457439.636138768	2475.52391312804	Zooplankton	Mammals	Mammals - Zooplankton
Caprella fretensis	Caprella fretensis	2557.35215102886	640.794357169306	swimming predacious	Invertebrate	Invertebrate - swimming predacious
Caprella linearis	Caprella linearis	3695.95689469996	563.92626615601	swimming predacious	Invertebrate	Invertebrate - swimming predacious
Caprella penantis	Caprella penantis	4041.92697217237	424.667067731039	swimming predacious	Invertebrate	Invertebrate - swimming predacious
Carangoides sp.	Carangoides sp.	1911.31335867898	164.760645198199	predacious	Fish	Fish - predacious
Carangoides sp.	Carangoides sp.	1911.31335867898	164.760645198199	predacious	Fish	Fish - predacious
Carcharhinus isodon	Carcharhinus isodon	218310.275486686	36554.8214521992	piscivorous	Fish	Fish - piscivorous
Carcharhinus limbatus	Carcharhinus limbatus	200178.250518496	36792.4368297071	piscivorous	Fish	Fish - piscivorous
Centropages furcatus	Centropages furcatus	424.667067731039	424.667067731039	swimming predacious	Invertebrate	Invertebrate - swimming predacious
Centropages hamatus	Centropages hamatus	424.667067731039	424.667067731039	swimming predacious	Invertebrate	Invertebrate - swimming predacious
Centropages typicus	Centropages typicus	559	32	swimming predacious	Invertebrate	Invertebrate - swimming predacious
Cephalorhynchus commersonii	Cephalorhynchus commersonii	3923440.99769132	78282.939676974	Fish	Mammals	Mammals - Fish
Cephalorhynchus heavisidii	Cephalorhynchus heavisidii	533335.459444651	98552.3820692924	Fish	Mammals	Mammals - Fish
Cephalorhynchus hectori	Cephalorhynchus hectori	533335.459444651	114903.641525165	Fish	Mammals	Mammals - Fish
Ceratoscopelus maderensis	Ceratoscopelus maderensis	1565.89012176925	60.3852690444299	planktivorous	Fish	Fish - planktivorous
Chaoborys punctipennis	Chaoborys punctipennis	737.462980252866	91.4156299468167	swimming predacious	Invertebrate	Invertebrate - swimming predacious
Chelophyes appendiculata	Chelophyes appendiculata	400	400	tentacled	Jellyfish	Jellyfish - tentacled
Chionodraco rastrospinosus	Chionodraco rastrospinosus	5885.58659375564	3564.42806646111	predacious	Fish	Fish - predacious
Chorismus antarcticus	Chorismus antarcticus	7374.62980252866	9646.42544023908	swimming predacious	Invertebrate	Invertebrate - swimming predacious
Chrysaora quinquecirrha	Chrysaora quinquecirrha	31622.7766016838	5477.22557505166	tentacled	Jellyfish	Jellyfish - tentacled
Chrysaora quinquecirrha	Chrysaora quinquecirrha	5000	15811.3883008419	tentacled	Jellyfish	Jellyfish - tentacled
Chrysaora quinquecirrha	Chrysaora quinquecirrha	10666.7091901272	424.667067731039	tentacled	Jellyfish	Jellyfish - tentacled
Chrysaora quinquecirrha	Chrysaora quinquecirrha	46957.4275274956	3162.27766016838	tentacled	Jellyfish	Jellyfish - tentacled
Chrysomonad	Chrysomonad sp.	3.4	0.848528137423857	Flagellate	Plankton	Plankton - Flagellate
Clio pyramidata	Clio pyramidata	3190.19159401085	2203.24673341026	swimming predacious	Invertebrate	Invertebrate - swimming predacious
Clione limacina	Clione limacina	4592.14224936319	424.667067731039	swimming predacious	Invertebrate	Invertebrate - swimming predacious
Clupea harengus	Clupea harengus	60871.9328164516	8076.13919075489	piscivorous	Fish	Fish - piscivorous
Clupea pallasii	Clupea pallasii	17126.7710401857	255.687021865958	planktivorous	Fish	Fish - planktivorous
Clytemnestra rostrata	Clytemnestra rostrata	424.667067731039	424.667067731039	swimming predacious	Invertebrate	Invertebrate - swimming predacious
Cochlodinium polykrikoides	Cochlodinium polykrikoides	25.8	5.6	Dinoflagellates	Plankton	Plankton - Dinoflagellates
Colomastix pusilla	Colomastix pusilla	1310.11213614931	15464.899488884	swimming predacious	Invertebrate	Invertebrate - swimming predacious
Conchoecia antipoda	Conchoecia antipoda	943.665370360165	1637.73289129262	swimming predacious	Invertebrate	Invertebrate - swimming predacious
Conchoecia hettacra	Conchoecia hettacra	943.665370360165	1637.73289129262	swimming predacious	Invertebrate	Invertebrate - swimming predacious
Concholepas concholepas	Concholepas concholepas	1700	24.4948974278318	Meroplankton	Invertebrate	Invertebrate - Meroplankton
Concholepas concholepas	Concholepas concholepas	247	20	Meroplankton	Invertebrate	Invertebrate - Meroplankton
Corycaeus amazonicus	Corycaeus amazonicus	424.667067731039	424.667067731039	swimming predacious	Invertebrate	Invertebrate - swimming predacious
Corycaeus speciosus	Corycaeus speciosus	424.667067731039	424.667067731039	swimming predacious	Invertebrate	Invertebrate - swimming predacious
Corycaeus venustus	Corycaeus venustus	424.667067731039	424.667067731039	swimming predacious	Invertebrate	Invertebrate - swimming predacious
Crangon crangon	Crangon crangon	16289.4121108199	2281.22735315674	swimming predacious	Invertebrate	Invertebrate - swimming predacious
Crangonyx pseudogracilis	Crangonyx pseudogracilis	1610.59049516988	837.219953664176	swimming predacious	Invertebrate	Invertebrate - swimming predacious
Crassotrea virginica	Crassotrea virginica	274.59060435492	7.74596669241483	Meroplankton	Invertebrate	Invertebrate - Meroplankton
Crassotrea virginica	Crassotrea virginica	211.329127192633	4.24264068711929	Meroplankton	Invertebrate	Invertebrate - Meroplankton
Crassotrea virginica	Crassotrea virginica	114.647285183732	4	Meroplankton	Invertebrate	Invertebrate - Meroplankton
Cyanaea capilata	Cyanaea capilata	99297.5326984513	8944.27190999916	tentacled	Jellyfish	Jellyfish - tentacled
Cyanea capillata	Cyanea capillata	10666.7091901272	1310.11510338598	tentacled	Jellyfish	Jellyfish - tentacled
Cyclops bicuspidatus	Cyclops bicuspidatus	390.796320898386	410.049411747408	swimming predacious	Invertebrate	Invertebrate - swimming predacious
Cyclops scutifer	Cyclops scutifer	349.743618236094	151.757730259811	swimming predacious	Invertebrate	Invertebrate - swimming predacious
Cyclops varians rubellus	Cyclops varians	359.857369777155	70.0526594964442	swimming predacious	Invertebrate	Invertebrate - swimming predacious
Cyclops vernalis	Cyclops vernalis	349.743618236094	160.874035846574	swimming predacious	Invertebrate	Invertebrate - swimming predacious
Cyclosalpa affinis	Cyclosalpa affinis	13700	11.747340124471	Salp	Jellyfish	Jellyfish - Salp
Cyclosalpa bakeri	Cyclosalpa bakeri	31622.7766016838	22.360679774998	Salp	Jellyfish	Jellyfish - Salp
Cyllopus lucasii	Cyllopus lucasii	8486.27534357644	1536.68549839116	swimming predacious	Invertebrate	Invertebrate - swimming predacious
Cynoglossus sp.	Cynoglossus sp.	1133.18726137329	109.941569873093	predacious	Fish	Fish - predacious
Cynoscion regalis	Cynoscion regalis	72218.884732413	13899.7139250306	piscivorous	Fish	Fish - piscivorous
Cystophora cristata	Cystophora cristata	457439.636138768	6218.23492826382	Fish	Mammals	Mammals - Fish
Daphnia cuculata	Daphnia cuculata	284	7	sessile herbivorous	Invertebrate	Invertebrate - sessile herbivorous
Daphnia cucullata	Daphnia cucullata	678.574977434329	19.3649167310371	sessile herbivorous	Invertebrate	Invertebrate - sessile herbivorous
Daphnia cucullata	Daphnia cucullata	810	11.1803398874989	sessile herbivorous	Invertebrate	Invertebrate - sessile herbivorous
Daphnia longispina	Daphnia longispina	297	6	sessile herbivorous	Invertebrate	Invertebrate - sessile herbivorous
Daphnia longispina adults	Daphnia longispina	2400	3.87298334620742	sessile herbivorous	Invertebrate	Invertebrate - sessile herbivorous
Daphnia longispina juveniles	Daphnia longispina	700	2.82842712474619	sessile herbivorous	Invertebrate	Invertebrate - sessile herbivorous
Delphinapterus leucas	Delphinapterus leucas	912712.06736076	6218.23492826382	Fish	Mammals	Mammals - Fish
Delphinus delphis	Delphinus delphis	3116499.96174102	84527.9738971949	Fish	Mammals	Mammals - Fish
Desmonema glaciale	Desmonema glaciale	53460.184702879	5611.09605663569	tentacled	Jellyfish	Jellyfish - tentacled
Diacyclops thomasi	Diacyclops thomasi	510.352452090453	424.667067731039	swimming predacious	Invertebrate	Invertebrate - swimming predacious
Diaphus garmani	Diaphus garmani	1926.11571998889	137.471295456949	planktivorous	Fish	Fish - planktivorous
Diaptomus graciloides	Diaptomus graciloides	325	31	swimming predacious	Invertebrate	Invertebrate - swimming predacious
Diaptomus sicilis	Diaptomus sicilis	398	14.1	swimming predacious	Invertebrate	Invertebrate - swimming predacious
Dicata odhneri	Dicata odhneri	2557.35215102886	5346.65323460896	swimming predacious	Invertebrate	Invertebrate - swimming predacious
Dicentrarchus labrax	Dicentrarchus labrax	7897.29982648137	646.556376516353	predacious	Fish	Fish - predacious
Dimophyes arctica	Dimophyes arctica	6592.20765050887	1588.81582727107	tentacled	Jellyfish	Jellyfish - tentacled
Dinophysis acuminata	Dinophysis acuminata	35	22	Dinoflagellates	Plankton	Plankton - Dinoflagellates
Diosaccus tenuicornis	Diosaccus tenuicornis	424.667067731039	424.667067731039	swimming predacious	Invertebrate	Invertebrate - swimming predacious
Diphyes antarctica	Diphyes antarctica	6592.20765050887	1588.81582727107	tentacled	Jellyfish	Jellyfish - tentacled
Diphyes dispar	Diphyes dispar	900	600	tentacled	Jellyfish	Jellyfish - tentacled
Diplopsalis lenticula	Diplopsalis lenticula	31	35.2	Dinoflagellates	Plankton	Plankton - Dinoflagellates
Dipulmaris antarctica	Dipulmaris antarctica	16136.4508502764	3190.19159401085	tentacled	Jellyfish	Jellyfish - tentacled
Dolioletta gegenbauri	Dolioletta gegenbauri	10000	14.282856857086	Salp	Jellyfish	Jellyfish - Salp
Doliolum denticulatum	Doliolum denticulatum	1480	8.660254037844	Salp	Jellyfish	Jellyfish - Salp
Dytiscus marginalis	Dytiscus marginalis	21242.8097542217	7816.96840257118	swimming predacious	Invertebrate	Invertebrate - swimming predacious
Ectinosoma compressum	Ectinosoma compressum	424.667067731039	424.667067731039	swimming predacious	Invertebrate	Invertebrate - swimming predacious
Ectocyclops phaleratus	Ectocyclops phaleratus	424.667067731039	424.667067731039	swimming predacious	Invertebrate	Invertebrate - swimming predacious
Enhydra lutris	Enhydra lutris	533335.459444651	72499.2965278222	Benthic Invertebrate	Mammals	Mammals - Benthic Invertebrate
Epimeria georgiana	Epimeria georgiana	15366.8549839116	1637.73289129262	swimming predacious	Invertebrate	Invertebrate - swimming predacious
Epimeria macrodonta	Epimeria macrodonta	13540.9222154214	12807.5095273809	swimming predacious	Invertebrate	Invertebrate - swimming predacious
Epimeria robusta	Epimeria robusta	15366.8549839116	2990.26587343699	swimming predacious	Invertebrate	Invertebrate - swimming predacious
Epimeria rubrieques	Epimeria rubrieques	26730.0923514395	3190.19159401085	swimming predacious	Invertebrate	Invertebrate - swimming predacious
Epimeria similis	Epimeria similis	19189.678582679	16377.3289129262	swimming predacious	Invertebrate	Invertebrate - swimming predacious
Epimeriella walkeri	Epimeriella walkeri	11171.4122687261	13184.4153010177	swimming predacious	Invertebrate	Invertebrate - swimming predacious
Epishura lacustris	Epishura lacustris	615.347446553276	112.524407558469	swimming predacious	Invertebrate	Invertebrate - swimming predacious
Ergasilus versicolor	Ergasilus versicolor	689.84497523783	424.667067731039	swimming predacious	Invertebrate	Invertebrate - swimming predacious
Erignathus barbatus	Erignathus barbatus	363357.218667025	7249.92965278222	Benthic Invertebrate	Mammals	Mammals - Benthic Invertebrate
Eschrichtius robustus	Eschrichtius robustus	845279.738971949	1240.7009817988	Benthic Invertebrate	Mammals	Mammals - Benthic Invertebrate
Eubalaena glacialis	Eubalaena glacialis	3116499.96174102	533.335459444652	Zooplankton	Mammals	Mammals - Zooplankton
Eucalanus pileatus	Eucalanus pileatus	424.667067731039	424.667067731039	swimming predacious	Invertebrate	Invertebrate - swimming predacious
Euchaetomera antarcticus	Euchaetomera antarcticus	5433.67369666554	1637.73289129262	swimming predacious	Invertebrate	Invertebrate - swimming predacious
Eucopia australis	Eucopia australis	20782.5936032572	1637.73289129262	swimming predacious	Invertebrate	Invertebrate - swimming predacious
Eucyclops agilis	Eucyclops agilis	267.300923514395	267.300923514395	swimming predacious	Invertebrate	Invertebrate - swimming predacious
Eumetopias jubatus	Eumetopias jubatus	4236434.14016534	72499.2965278222	Fish	Mammals	Mammals - Fish
Euphausia frigida	Euphausia frigida	6873.0594379851	2203.24673341026	swimming predacious	Invertebrate	Invertebrate - swimming predacious
Euphausia superba	Euphausia superba	21900.533228654	2203.24673341026	swimming predacious	Invertebrate	Invertebrate - swimming predacious
Eurytemora affinis	Eurytemora affinis	424.667067731039	424.667067731039	swimming predacious	Invertebrate	Invertebrate - swimming predacious
Eurytemora americana	Eurytemora americana	424.667067731039	424.667067731039	swimming predacious	Invertebrate	Invertebrate - swimming predacious
Eurytemora herdmani	Eurytemora herdmani	381	16	swimming predacious	Invertebrate	Invertebrate - swimming predacious
Eurythenes gryllus	Eurythenes gryllus	45707.8149734083	13184.4153010177	swimming predacious	Invertebrate	Invertebrate - swimming predacious
Eusirus perdentatus	Eusirus perdentatus	33106.8854540285	11171.4122687261	swimming predacious	Invertebrate	Invertebrate - swimming predacious
Euterpina acutifrons	Euterpina acutifrons	424.667067731039	424.667067731039	swimming predacious	Invertebrate	Invertebrate - swimming predacious
Evadne nordmanni	Evadne nordmanni	689.303271427026	14.4913767461894	sessile herbivorous	Invertebrate	Invertebrate - sessile herbivorous
Evadne nordmanni	Evadne nordmanni	563.92626615601	616.480222073676	swimming predacious	Invertebrate	Invertebrate - swimming predacious
Farranula gracilis	Farranula gracilis	424.667067731039	424.667067731039	swimming predacious	Invertebrate	Invertebrate - swimming predacious
Favella ehrenbergii	Favella ehrenbergii	130	16.062378404209	Ciliates	Plankton	Plankton - Ciliates
Favella taraikansis	Favella taraikansis	79	14.6628782986152	Ciliates	Plankton	Plankton - Ciliates
Feresa attenuata	Feresa attenuata	1686554.80877746	78282.939676974	Fish	Mammals	Mammals - Fish
Forskalia spp	Forskalia spp	2500	748.331477354788	tentacled	Jellyfish	Jellyfish - tentacled
Forskalia spp	Forskalia spp	2500	748.331477354788	tentacled	Jellyfish	Jellyfish - tentacled
Fragilidium cf. mexicanum	Fragilidium cf.	54.5	37.9	Dinoflagellates	Plankton	Plankton - Dinoflagellates
Fragilidium subglobosum	Fragilidium subglobosum	45	59.5	Dinoflagellates	Plankton	Plankton - Dinoflagellates
Gadus morhua	Gadus morhua	152481.274781753	26730.0923514395	predacious	Fish	Fish - predacious
Gammarellus angulosus	Gammarellus angulosus	2826.77987998711	616.480222073676	swimming predacious	Invertebrate	Invertebrate - swimming predacious
Gammaropsis maculata	Gammaropsis maculata	2128.29408362841	616.480222073676	swimming predacious	Invertebrate	Invertebrate - swimming predacious
Gammarus pulex	Gammarus pulex	1915.8424598454	650.947424817851	swimming predacious	Invertebrate	Invertebrate - swimming predacious
Gasterosteus aculeatus	Gasterosteus aculeatus	17130.8503205194	646.083936803707	predacious	Fish	Fish - predacious
Gilbertidia sigalutes	Gilbertidia sigalutes	7773.70113007769	382.766511692596	predacious	Fish	Fish - predacious
Gitana sarsi	Gitana sarsi	937.527453840302	616.480222073676	swimming predacious	Invertebrate	Invertebrate - swimming predacious
Globicephala melas	Globicephala melas	671429.562905789	72499.2965278222	Fish	Mammals	Mammals - Fish
Gonatus antarcticus	Gonatus antarcticus	117527.663190338	37221.029453964	swimming predacious	Invertebrate	Invertebrate - swimming predacious
Gonyaulax polygrama	Gonyaulax polygrama	32.5	5.6	Dinoflagellates	Plankton	Plankton - Dinoflagellates
Gymnodinium catenatum	Gymnodinium catenatum	33.9	5.6	Dinoflagellates	Plankton	Plankton - Dinoflagellates
Gymnodinium gracilentum	Gymnodinium gracilentum	9.1	8.5	Dinoflagellates	Plankton	Plankton - Dinoflagellates
Gymnodinium smaydae	Gymnodinium smaydae	10.5	9.5	Dinoflagellates	Plankton	Plankton - Dinoflagellates
Gymnodinium sp.	Gymnodinium sp.	6	8	Dinoflagellates	Plankton	Plankton - Dinoflagellates
Gyrodinium auroleum	Gyrodinium auroleum	19.4	5.6	Dinoflagellates	Plankton	Plankton - Dinoflagellates
Gyrodinium dominans	Gyrodinium dominans	20	12.1	Dinoflagellates	Plankton	Plankton - Dinoflagellates
Gyrodinium dominans	Gyrodinium dominans	20	5.4	Dinoflagellates	Plankton	Plankton - Dinoflagellates
Gyrodinium dominans	Gyrodinium dominans	25	10.9	Dinoflagellates	Plankton	Plankton - Dinoflagellates
Gyrodinium fusiforme	Gyrodinium fusiforme	16.1	10.9	Dinoflagellates	Plankton	Plankton - Dinoflagellates
Gyrodinium galatheanum	Gyrodinium galatheanum	11	5.6	Dinoflagellates	Plankton	Plankton - Dinoflagellates
Gyrodinium moestrupii	Gyrodinium moestrupii	18.4	21.9	Dinoflagellates	Plankton	Plankton - Dinoflagellates
Gyrodinium spirale	Gyrodinium spirale	31.8	12.1	Dinoflagellates	Plankton	Plankton - Dinoflagellates
Gyrodinium spirale	Gyrodinium spirale	28	32	Dinoflagellates	Plankton	Plankton - Dinoflagellates
Halichoerus grypus	Halichoerus grypus	1339678.10402195	267300.923514395	Fish	Mammals	Mammals - Fish
Halicyclops magniceps	Halicyclops magniceps	424.667067731039	424.667067731039	swimming predacious	Invertebrate	Invertebrate - swimming predacious
Halteria cf. Grandinella	Halteria cf.	19.3	1.4543039572249	Ciliates	Plankton	Plankton - Ciliates
Harpacticus chelifer	Harpacticus chelifer	424.667067731039	424.667067731039	swimming predacious	Invertebrate	Invertebrate - swimming predacious
Harpacticus gracilis	Harpacticus gracilis	424.667067731039	424.667067731039	swimming predacious	Invertebrate	Invertebrate - swimming predacious
Hemitripterus americanus	Hemitripterus americanus	98085.6355656716	32076.1108217274	piscivorous	Fish	Fish - piscivorous
Heterocapsa steinii	Heterocapsa steinii	25	10.9	Dinoflagellates	Plankton	Plankton - Dinoflagellates
Heterocapsa triquetra	Heterocapsa triquetra	15	5.6	Dinoflagellates	Plankton	Plankton - Dinoflagellates
Heteromysis formosa	Heteromysis formosa	1820.51150767554	424.667067731039	swimming predacious	Invertebrate	Invertebrate - swimming predacious
Heterophoxus videns	Heterophoxus videns	3897.51405962576	16377.3289129262	swimming predacious	Invertebrate	Invertebrate - swimming predacious
Hexagrammos decagrammus	Hexagrammos decagrammus	12589.1862131223	417.985994028805	predacious	Fish	Fish - predacious
Hippopodius hippopus	Hippopodius hippopus	3300	1122.49721603218	tentacled	Jellyfish	Jellyfish - tentacled
Hydroporus erythrocephalus	Hydroporus erythrocephalus	4490.14025006013	4383.42239767513	swimming predacious	Invertebrate	Invertebrate - swimming predacious
Hydrurga leptonyx	Hydrurga leptonyx	533335.459444651	457439.636138768	Mammal	Mammals	Mammals - Mammal
Hygophum benoiti	Hygophum benoiti	1988.87856184938	118.511703180096	planktivorous	Fish	Fish - planktivorous
Hyperia galba	Hyperia galba	2418.00934861342	616.480222073676	swimming predacious	Invertebrate	Invertebrate - swimming predacious
Hyperia macrocephala	Hyperia macrocephala	9291.45132338793	6442.33253015115	swimming predacious	Invertebrate	Invertebrate - swimming predacious
Hyperiella dilatata	Hyperiella dilatata	2216.28399975228	2190.0533228654	swimming predacious	Invertebrate	Invertebrate - swimming predacious
Hyperoodon ampullatus	Hyperoodon ampullatus	845279.738971949	57588.2382296972	Fish	Mammals	Mammals - Fish
Illybius fuliginosus	Illybius fuliginosus	10747.4370846897	7332.24593664384	swimming predacious	Invertebrate	Invertebrate - swimming predacious
Iphimedia minuta	Iphimedia minuta	1488.46772539981	15464.899488884	swimming predacious	Invertebrate	Invertebrate - swimming predacious
Iphimedia nexa	Iphimedia nexa	2557.35215102886	15464.899488884	swimming predacious	Invertebrate	Invertebrate - swimming predacious
Iphimedia perplexa	Iphimedia perplexa	1820.50901056818	15464.899488884	swimming predacious	Invertebrate	Invertebrate - swimming predacious
Jehlius cirratus nuplii	Jehlius cirratus	460	21.9089023002066	Meroplankton	Invertebrate	Invertebrate - Meroplankton
Karlodinium armiger	Karlodinium armiger	16.7	10.7	Dinoflagellates	Plankton	Plankton - Dinoflagellates
Karlodinium armiger	Karlodinium armiger	14.9	9.8	Dinoflagellates	Plankton	Plankton - Dinoflagellates
Karlodinium veneficum	Karlodinium veneficum	11	6.6	Dinoflagellates	Plankton	Plankton - Dinoflagellates
Katodinium glaucum	Katodinium glaucum	21.5	10.9	Dinoflagellates	Plankton	Plankton - Dinoflagellates
Kogia breviceps	Kogia breviceps	2292629.05787855	72499.2965278222	Fish	Mammals	Mammals - Fish
Labidocera aestiva	Labidocera aestiva	424.667067731039	424.667067731039	swimming predacious	Invertebrate	Invertebrate - swimming predacious
Labidocera wollastoni	Labidocera wollastoni	424.667067731039	424.667067731039	swimming predacious	Invertebrate	Invertebrate - swimming predacious
Lagenorhynchus obliquidens	Lagenorhynchus obliquidens	912712.06736076	57588.2382296972	Fish	Mammals	Mammals - Fish
Lampanyctus crocodilus	Lampanyctus crocodilus	1264.55707802187	86.8954647211419	planktivorous	Fish	Fish - planktivorous
Lebbeus polaris	Lebbeus polaris	4592.14224936319	737.439567986421	swimming predacious	Invertebrate	Invertebrate - swimming predacious
Lepidorhombus whiffiagonis	Lepidorhombus whiffiagonis	94669.3956593584	22966.9466112342	piscivorous	Fish	Fish - piscivorous
Leptodora kindtii	Leptodora kindtii	2057.41581307297	349.743618236094	swimming predacious	Invertebrate	Invertebrate - swimming predacious
Leptonychotes weddellii	Leptonychotes weddellii	621823.492826381	62182.3492826381	Fish	Mammals	Mammals - Fish
Liljeborgia georgiana	Liljeborgia georgiana	10406.0153720115	13184.4153010177	swimming predacious	Invertebrate	Invertebrate - swimming predacious
Limacina helicina	Limacina helicina	2128.2883212486	424.667067731039	swimming predacious	Invertebrate	Invertebrate - swimming predacious
Limacina helicina antarctica	Limacina helicina	564.126381952139	2203.24673341026	swimming predacious	Invertebrate	Invertebrate - swimming predacious
Lingulodinium polyedra	Lingulodinium polyedra	36.6	12.1	Dinoflagellates	Plankton	Plankton - Dinoflagellates
Lingulodinium polyedrum	Lingulodinium polyedrum	36.6	25.1	Dinoflagellates	Plankton	Plankton - Dinoflagellates
Liriope tetraphylla	Liriope tetraphylla	4592.14224936319	689.84497523783	swimming predacious	Invertebrate	Invertebrate - swimming predacious
Lissodelphis borealis	Lissodelphis borealis	912712.06736076	45743.9636138768	Fish	Mammals	Mammals - Fish
Lobodon carcinophaga	Lobodon carcinophaga	621823.492826381	31164.9996174102	Zooplankton	Mammals	Mammals - Zooplankton
Lohmaniella spiralis	Lohmaniella spiralis	66	9.7	Ciliates	Plankton	Plankton - Ciliates
Lohmanniella oviformis	Lohmanniella oviformis	25	3.95979797464467	Ciliates	Plankton	Plankton - Ciliates
Loligo pealeii	Loligo pealeii	48617.6313711829	9138.9721509554	predacious	Fish	Fish - predacious
Lontra canadensis	Lontra canadensis	782829.396769739	57588.2382296972	Benthic Invertebrate	Mammals	Mammals - Benthic Invertebrate
Lophius americanus	Lophius americanus	165629.627407806	50787.1754677351	piscivorous	Fish	Fish - piscivorous
Lophius budegassa	Lophius budegassa	75931.9017922341	29722.8760148323	piscivorous	Fish	Fish - piscivorous
Lophius piscatorius	Lophius piscatorius	113366.299699933	53991.7118420953	piscivorous	Fish	Fish - piscivorous
Luciella masanensis	Luciella masanensis	13.5	6.1	Dinoflagellates	Plankton	Plankton - Dinoflagellates
Lumbrinereis	Lumbrinereis sp.	17930.117302699	9888.60445408933	swimming predacious	Invertebrate	Invertebrate - swimming predacious
Lumpenella longirostris	Lumpenella longirostris	3047.40603102771	170.596179922546	predacious	Fish	Fish - predacious
Lumpenus sagitta	Lumpenus sagitta	2757.11857734324	188.64903614176	predacious	Fish	Fish - predacious
Lyrocteis flavopallidus	Lyrocteis flavopallidus	7132.66225010711	943.665370360165	tentacled	Jellyfish	Jellyfish - tentacled
Martialia hyadesi	Martialia hyadesi	85737.6888612011	41528.3059207708	swimming predacious	Invertebrate	Invertebrate - swimming predacious
Mediomastus fragile	Mediomastus fragile	148	6.9	Meroplankton	Invertebrate	Invertebrate - Meroplankton
Megaptera novaeangliae	Megaptera novaeangliae	267300.923514395	9855.23820692924	Zooplankton	Mammals	Mammals - Zooplankton
Melphidippa antarctica	Melphidippa antarctica	9646.42544023908	15366.8549839116	swimming predacious	Invertebrate	Invertebrate - swimming predacious
Mercenaria mercenaria	Mercenaria mercenaria	100	4.1	Meroplankton	Invertebrate	Invertebrate - Meroplankton
Merlangius merlangus	Merlangius merlangus	81281.2023970053	28024.7118996212	piscivorous	Fish	Fish - piscivorous
Merluccius bilinearis	Merluccius bilinearis	67127.515280302	26730.0923514395	piscivorous	Fish	Fish - piscivorous
Merluccius merluccius	Merluccius merluccius	72530.0197121779	39836.8695984448	piscivorous	Fish	Fish - piscivorous
Merluccius productus	Merluccius productus	3548.06824344012	120.273974453747	predacious	Fish	Fish - predacious
Mertensia ovum	Mertensia ovum	7019.14647547967	1148.60000116914	tentacled	Jellyfish	Jellyfish - tentacled
Mesocyclops edax	Mesocyclops edax	267.300923514395	151.757730259811	swimming predacious	Invertebrate	Invertebrate - swimming predacious
Mesonychoteuthis hamiltoni	Mesonychoteuthis hamiltoni	594471.932086806	113718.38961718	swimming predacious	Invertebrate	Invertebrate - swimming predacious
Mesoplodon carlhubbsi	Mesoplodon carlhubbsi	3923440.99769132	72499.2965278222	Fish	Mammals	Mammals - Fish
Mesoplodon densirostris	Mesoplodon densirostris	1446551.14223718	67142.9562905789	Fish	Mammals	Mammals - Fish
Mesoplodon layardii	Mesoplodon layardii	1240700.9817988	67142.9562905789	Fish	Mammals	Mammals - Fish
Mesoplodon mirus	Mesoplodon mirus	1339678.10402195	31164.9996174102	Fish	Mammals	Mammals - Fish
Metridia gerlachei	Metridia gerlachei	1637.73289129262	2190.0533228654	swimming predacious	Invertebrate	Invertebrate - swimming predacious
Metridia princeps	Metridia princeps	1216.96814734343	424.667067731039	swimming predacious	Invertebrate	Invertebrate - swimming predacious
Mirounga angustirostris	Mirounga angustirostris	1446551.14223718	67142.9562905789	Fish	Mammals	Mammals - Fish
Mirounga leonina	Mirounga leonina	1339678.10402195	114903.641525165	Fish	Mammals	Mammals - Fish
Mnemiopsis leidyi	Mnemiopsis leidyi	5802.0340228473	689.84497523783	tentacled	Jellyfish	Jellyfish - tentacled
Mnemiopsis leidyi	Mnemiopsis leidyi	55515.7635271281	3162.27766016838	tentacled	Jellyfish	Jellyfish - tentacled
Monoculodes longirostris	Monoculodes longirostris	1820.51150767554	1070.95054581372	swimming predacious	Invertebrate	Invertebrate - swimming predacious
Monodon monoceros	Monodon monoceros	1446551.14223718	62182.3492826381	Fish	Mammals	Mammals - Fish
Moroteuthis ingens	Moroteuthis ingens	117527.663190338	30800.9611887559	swimming predacious	Invertebrate	Invertebrate - swimming predacious
Muggiaea atlantica	Muggiaea atlantica	500	632.455532033676	tentacled	Jellyfish	Jellyfish - tentacled
Mustelus canis	Mustelus canis	185029.178577263	14574.5380206544	piscivorous	Fish	Fish - piscivorous
Myctophum asperum	Myctophum asperum	2858.29530954857	232.733769869572	predacious	Fish	Fish - predacious
Myctophum punctatum	Myctophum punctatum	2505.54605348724	134.387702088586	planktivorous	Fish	Fish - planktivorous
Myicola major	Myicola major	424.667067731039	424.667067731039	swimming predacious	Invertebrate	Invertebrate - swimming predacious
Myoxocephalus octodecimspinosus	Myoxocephalus octodecimspinosus	79338.774443381	8877.83550953051	piscivorous	Fish	Fish - piscivorous
Mysidopsis bigelowi	Mysidopsis bigelowi	1574.23581771547	424.667067731039	swimming predacious	Invertebrate	Invertebrate - swimming predacious
Mytilus edulis	Mytilus edulis	241	2.9	Meroplankton	Invertebrate	Invertebrate - Meroplankton
Mytilus edulis	Mytilus edulis	236	2.9	Meroplankton	Invertebrate	Invertebrate - Meroplankton
Mytilus edulis	Mytilus edulis	261.992366301005	3	Meroplankton	Invertebrate	Invertebrate - Meroplankton
Mytilus edulis	Mytilus edulis	99	2.9	Meroplankton	Invertebrate	Invertebrate - Meroplankton
Nanomia bijuga	Nanomia bijuga	3000	1732.05080756888	tentacled	Jellyfish	Jellyfish - tentacled
Nematocarcinus lanceopes	Nematocarcinus lanceopes	13184.4153010177	1536.68549839116	swimming predacious	Invertebrate	Invertebrate - swimming predacious
Nemopsis bachei	Nemopsis bachei	2275.12541639405	689.84497523783	swimming predacious	Invertebrate	Invertebrate - swimming predacious
Neomysis americana	Neomysis americana	2128.2883212486	424.667067731039	swimming predacious	Invertebrate	Invertebrate - swimming predacious
Nereis virens	Nereis virens	8963.90997547056	4592.13379641342	swimming predacious	Invertebrate	Invertebrate - swimming predacious
Notocrangon antarcticus	Notocrangon antarcticus	8907.05978299811	12407.009817988	swimming predacious	Invertebrate	Invertebrate - swimming predacious
Notolepis rissoi	Notolepis rissoi	1480.04408252976	74.6699710627743	planktivorous	Fish	Fish - planktivorous
Notonecta glauca	Notonecta glauca	14009.2345076804	7287.56870061421	swimming predacious	Invertebrate	Invertebrate - swimming predacious
Nototheniops larseni	Nototheniops larseni	5160.23337921812	120.345445825005	planktivorous	Fish	Fish - planktivorous
Oblea rotundata	Oblea rotundata	21.6	33	Dinoflagellates	Plankton	Plankton - Dinoflagellates
Ochromonas danica	Ochromonas danica	6.1	1.4	Flagellate	Plankton	Plankton - Flagellate
Ochromonas sp.a	Ochromonas sp.a	2.5	0.396862696659689	Flagellate	Plankton	Plankton - Flagellate
Oediceroides calmani	Oediceroides calmani	11565.4392624423	10406.0153720115	swimming predacious	Invertebrate	Invertebrate - swimming predacious
Oediceroides emarginatus	Oediceroides emarginatus	23035.2952918789	10406.0153720115	swimming predacious	Invertebrate	Invertebrate - swimming predacious
Oithona colcarva	Oithona colcarva	2866.25253482416	424.667067731039	swimming predacious	Invertebrate	Invertebrate - swimming predacious
Oithona nana	Oithona nana	890.705978299812	616.480222073676	swimming predacious	Invertebrate	Invertebrate - swimming predacious
Ommatophoca rossii	Ommatophoca rossii	1339678.10402195	84527.9738971949	Fish	Mammals	Mammals - Fish
Oncorhynchus gorbuscha	Oncorhynchus gorbuscha	6769.62771761023	417.985994028805	predacious	Fish	Fish - predacious
Oncorhynchus keta	Oncorhynchus keta	15089.3129730105	536.050254304327	predacious	Fish	Fish - predacious
Oncorhynchus nerka	Oncorhynchus nerka	46803.6135897789	3743.57621272075	predacious	Fish	Fish - predacious
Ophiodon elongatus	Ophiodon elongatus	8524.73105019138	302.913039638456	predacious	Fish	Fish - predacious
Orcinus orca	Orcinus orca	724992.965278222	2673009.23514395	Mammal	Mammals	Mammals - Mammal
Orthocyclops modestus	Orthocyclops modestus	394.716925873423	74.3270014464835	swimming predacious	Invertebrate	Invertebrate - swimming predacious
Ostrea edulis	Ostrea edulis	208	3.6	Meroplankton	Invertebrate	Invertebrate - Meroplankton
Otaria flavescens	Otaria flavescens	4939319.57366866	72499.2965278222	Fish	Mammals	Mammals - Fish
Oxyrrhis marina	Oxyrrhis marina	15.6	9.1	Dinoflagellates	Plankton	Plankton - Dinoflagellates
Oxyrrhis marina	Oxyrrhis marina	15.6	11.5	Dinoflagellates	Plankton	Plankton - Dinoflagellates
Palaemon elegans	Palaemon elegans	10165.3270484286	6592.20765050887	swimming predacious	Invertebrate	Invertebrate - swimming predacious
Palaemon longirostris	Palaemon longirostris	6635.86592713814	6488.02435859126	swimming predacious	Invertebrate	Invertebrate - swimming predacious
Palaemon northropi	Palaemon northropi	7969.21879486843	7107.54703422535	swimming predacious	Invertebrate	Invertebrate - swimming predacious
Palaemon serratus	Palaemon serratus	2673.00923514395	2673.00923514395	swimming predacious	Invertebrate	Invertebrate - swimming predacious
Palaemonetes intermedius	Palaemonetes intermedius	5418.49868232184	633.146024622734	swimming predacious	Invertebrate	Invertebrate - swimming predacious
Palaemonetes pugio	Palaemonetes pugio	6099.28903331609	633.146024622734	swimming predacious	Invertebrate	Invertebrate - swimming predacious
Palaemonetes vulgaris	Palaemonetes vulgaris	6099.28903331609	633.146024622734	swimming predacious	Invertebrate	Invertebrate - swimming predacious
Pandalus montagui	Pandalus montagui	14822.3504545983	590.080105310309	swimming predacious	Invertebrate	Invertebrate - swimming predacious
Paracalanus crassirostris	Paracalanus crassirostris	713.812643742727	424.667067731039	swimming predacious	Invertebrate	Invertebrate - swimming predacious
Paracalanus indicus	Paracalanus indicus	713.812643742727	424.667067731039	swimming predacious	Invertebrate	Invertebrate - swimming predacious
Paraceradocus gibber	Paraceradocus gibber	23035.2952918789	11171.4122687261	swimming predacious	Invertebrate	Invertebrate - swimming predacious
Paracyclops fibriatus	Paracyclops fibriatus	424.667067731039	424.667067731039	swimming predacious	Invertebrate	Invertebrate - swimming predacious
Paraeuchaeta antarctica	Paraeuchaeta antarctica	2491.69835524625	2169.95995781476	swimming predacious	Invertebrate	Invertebrate - swimming predacious
Paragymnodinium shiwhaense	Paragymnodinium shiwhaense	12.4	6.6	Dinoflagellates	Plankton	Plankton - Dinoflagellates
Paragymnodinium shiwhaense	Paragymnodinium shiwhaense	12.4	9.7	Dinoflagellates	Plankton	Plankton - Dinoflagellates
Paralaophonte brevirostris	Paralaophonte brevirostris	424.667067731039	424.667067731039	swimming predacious	Invertebrate	Invertebrate - swimming predacious
Paralichthys dentatus	Paralichthys dentatus	77934.562240447	17374.6654719471	piscivorous	Fish	Fish - piscivorous
Paralichthys oblongus	Paralichthys oblongus	78319.4227918993	8019.02770543186	piscivorous	Fish	Fish - piscivorous
Parapleustes bicuspis	Parapleustes bicuspis	2128.2883212486	1708.57836945053	swimming predacious	Invertebrate	Invertebrate - swimming predacious
Pareledone antarctica	Pareledone antarctica	38118.265020254	31263.7056718709	swimming predacious	Invertebrate	Invertebrate - swimming predacious
Pareledone charcoti	Pareledone charcoti	18471.6251125732	49628.039271952	swimming predacious	Invertebrate	Invertebrate - swimming predacious
Penilia avirostris	Penilia avirostris	678.574977434329	15.8113883008419	sessile herbivorous	Invertebrate	Invertebrate - sessile herbivorous
Periphylla periphylla	Periphylla periphylla	17276.4714689092	5611.09605663569	tentacled	Jellyfish	Jellyfish - tentacled
Pfiesteria piscicida	Pfiesteria piscicida	13.5	6.1	Dinoflagellates	Plankton	Plankton - Dinoflagellates
Philine aperta	Philine aperta	280	6.5	Meroplankton	Invertebrate	Invertebrate - Meroplankton
Philine aperta	Philine aperta	392	5.62433996127546	Meroplankton	Invertebrate	Invertebrate - Meroplankton
Philine aperta	Philine aperta	317	4.4	Meroplankton	Invertebrate	Invertebrate - Meroplankton
Philine aperta	Philine aperta	214	4.6	Meroplankton	Invertebrate	Invertebrate - Meroplankton
Philine aperta	Philine aperta	149	3.57130228348147	Meroplankton	Invertebrate	Invertebrate - Meroplankton
Philine aperta	Philine aperta	441	4.5	Meroplankton	Invertebrate	Invertebrate - Meroplankton
Philine aperta	Philine aperta	255.90232511644	5.44514462617845	Meroplankton	Invertebrate	Invertebrate - Meroplankton
Phoca vitulina	Phoca vitulina	782829.396769739	6218.23492826382	Fish	Mammals	Mammals - Fish
Phocarctos hookeri	Phocarctos hookeri	392344.099769132	133967.810402195	Fish	Mammals	Mammals - Fish
Phocoena phocoena	Phocoena phocoena	621823.492826381	53333.5459444652	Fish	Mammals	Mammals - Fish
Physeter catodon	Physeter catodon	457439.636138768	114903.641525165	Fish	Mammals	Mammals - Fish
Pleuragramma antarcticum	Pleuragramma antarcticum	8612.95094515873	121.380479810693	predacious	Fish	Fish - predacious
Pleurobrachia bachei	Pleurobrachia bachei	8000	812.403840463596	tentacled	Jellyfish	Jellyfish - tentacled
Pleustes panoplus	Pleustes panoplus	2826.79501725216	2128.2883212486	swimming predacious	Invertebrate	Invertebrate - swimming predacious
Podon intermedius	Podon intermedius	566.97178060288	14.3178210632764	sessile herbivorous	Invertebrate	Invertebrate - sessile herbivorous
Podon intermedius	Podon intermedius	482.458061943285	616.480222073676	swimming predacious	Invertebrate	Invertebrate - swimming predacious
Pollachius pollachius	Pollachius pollachius	242545.583711063	36036.3015628488	piscivorous	Fish	Fish - piscivorous
Pollachius virens	Pollachius virens	167103.982041622	42374.725947288	piscivorous	Fish	Fish - piscivorous
Polykrikos kofoidii	Polykrikos kofoidii	43.5	34	Dinoflagellates	Plankton	Plankton - Dinoflagellates
Polykrikos kofoidii	Polykrikos kofoidii	43.5	37.9	Dinoflagellates	Plankton	Plankton - Dinoflagellates
Polyphemus pediculus	Polyphemus pediculus	2347.09147195811	160.874035846574	swimming predacious	Invertebrate	Invertebrate - swimming predacious
Polyplectropus puerilis	Polyplectropus puerilis	829.159156806342	592.002738179614	swimming predacious	Invertebrate	Invertebrate - swimming predacious
Pomatomus saltatrix	Pomatomus saltatrix	84331.6968588624	16038.0554108637	piscivorous	Fish	Fish - piscivorous
Pontella meadi	Pontella meadi	424.667067731039	424.667067731039	swimming predacious	Invertebrate	Invertebrate - swimming predacious
Pontella pennata	Pontella pennata	424.667067731039	424.667067731039	swimming predacious	Invertebrate	Invertebrate - swimming predacious
Pontoporia blainvillei	Pontoporia blainvillei	3633572.18667025	53333.5459444652	Fish	Mammals	Mammals - Fish
Primno macropa	Primno macropa	7710.2928416282	1637.73289129262	swimming predacious	Invertebrate	Invertebrate - swimming predacious
Procladius sagittalis	Procladius sagittalis	4383.42239767513	2541.94769324182	swimming predacious	Invertebrate	Invertebrate - swimming predacious
Prorocentrum donghaiense	Prorocentrum donghaiense	13.2	5.6	Dinoflagellates	Plankton	Plankton - Dinoflagellates
Prorocentrum micans	Prorocentrum micans	26.6	5.6	Dinoflagellates	Plankton	Plankton - Dinoflagellates
Prorocentrum minimum	Prorocentrum minimum	12.1	5.6	Dinoflagellates	Plankton	Plankton - Dinoflagellates
Prorocentrum triestinum	Prorocentrum triestinum	12.6	5.6	Dinoflagellates	Plankton	Plankton - Dinoflagellates
Protoperidinium bipes	Protoperidinium bipes	7.8	5.9	Dinoflagellates	Plankton	Plankton - Dinoflagellates
Protoperidinium conicum	Protoperidinium conicum	45.7	35.2	Dinoflagellates	Plankton	Plankton - Dinoflagellates
Protoperidinium crassipes	Protoperidinium crassipes	73	36.6	Dinoflagellates	Plankton	Plankton - Dinoflagellates
Protoperidinium depressum	Protoperidinium depressum	81	35.2	Dinoflagellates	Plankton	Plankton - Dinoflagellates
Protoperidinium divergens	Protoperidinium divergens	61	38.2	Dinoflagellates	Plankton	Plankton - Dinoflagellates
Protoperidinium excentricum	Protoperidinium excentricum	35.8	35.2	Dinoflagellates	Plankton	Plankton - Dinoflagellates
Protoperidinium hirobis	Protoperidinium hirobis	8.7	19.7	Dinoflagellates	Plankton	Plankton - Dinoflagellates
Protoperidinium huberi	Protoperidinium huberi	26.5	26.5	Dinoflagellates	Plankton	Plankton - Dinoflagellates
Protoperidinium pallidum	Protoperidinium pallidum	46.6	35.2	Dinoflagellates	Plankton	Plankton - Dinoflagellates
Protoperidinium pellucidum	Protoperidinium pellucidum	36.1	26.5	Dinoflagellates	Plankton	Plankton - Dinoflagellates
Protoperidinium spiniferum	Protoperidinium spiniferum	45	19.7	Dinoflagellates	Plankton	Plankton - Dinoflagellates
Protoperidinium steinii	Protoperidinium steinii	25.8	15	Dinoflagellates	Plankton	Plankton - Dinoflagellates
Protoperidinium vorax	Protoperidinium vorax	21	4	Dinoflagellates	Plankton	Plankton - Dinoflagellates
Pseudocalanus minutus	Pseudocalanus minutus	414	14.4	swimming predacious	Invertebrate	Invertebrate - swimming predacious
Pseudodiaptomus coronatus	Pseudodiaptomus coronatus	424.667067731039	424.667067731039	swimming predacious	Invertebrate	Invertebrate - swimming predacious
Pseudosagitta maxima	Pseudosagitta maxima	8743.59045590235	2203.24673341026	swimming predacious	Invertebrate	Invertebrate - swimming predacious
Psychroteuthis glacialis	Psychroteuthis glacialis	113718.38961718	21966.6983836133	swimming predacious	Invertebrate	Invertebrate - swimming predacious
Raja clavata	Raja clavata	181234.725997958	34933.197700053	piscivorous	Fish	Fish - piscivorous
Raja erinacea	Raja erinacea	98189.4145777848	8553.62955246065	piscivorous	Fish	Fish - piscivorous
Raja montagui	Raja montagui	174047.699421024	23227.8023723182	piscivorous	Fish	Fish - piscivorous
Raja naevus	Raja naevus	210704.29393013	19867.1156065942	piscivorous	Fish	Fish - piscivorous
Raja ocellata	Raja ocellata	201354.914069448	31541.3042039172	piscivorous	Fish	Fish - piscivorous
Rhachotropis antarctica	Rhachotropis antarctica	7005.26594964442	10802.2718965565	swimming predacious	Invertebrate	Invertebrate - swimming predacious
Rhincalanus gigas	Rhincalanus gigas	3367.78060192126	2190.0533228654	swimming predacious	Invertebrate	Invertebrate - swimming predacious
Rhincalanus nasutus	Rhincalanus nasutus	424.667067731039	424.667067731039	swimming predacious	Invertebrate	Invertebrate - swimming predacious
Rhizophysa eysenhardti	Rhizophysa eysenhardti	2500	6708.20393249937	tentacled	Jellyfish	Jellyfish - tentacled
Rhizoprionodon terraenovae	Rhizoprionodon terraenovae	104039.572783347	29594.0504205146	predacious	Fish	Fish - predacious
Rhodalia miranda	Rhodalia miranda	6592.20765050887	1588.81582727107	tentacled	Jellyfish	Jellyfish - tentacled
Rhopilema verrilli	Rhopilema verrilli	21897.2177014275	689.84497523783	tentacled	Jellyfish	Jellyfish - tentacled
Robertsonia chesapeakensis	Robertsonia chesapeakensis	424.667067731039	424.667067731039	swimming predacious	Invertebrate	Invertebrate - swimming predacious
Rosacea cymbiformis	Rosacea cymbiformis	3200	741.619848709566	tentacled	Jellyfish	Jellyfish - tentacled
Sagitta elegans	Sagitta elegans	681.909084849293	173.205080756888	swimming predacious	Invertebrate	Invertebrate - swimming predacious
Sagitta elegans	Sagitta elegans	2156.38586528478	474.341649025257	swimming predacious	Invertebrate	Invertebrate - swimming predacious
Sagitta elegans	Sagitta elegans	4384.0620433566	547.722557505166	swimming predacious	Invertebrate	Invertebrate - swimming predacious
Sagitta elegans	Sagitta elegans	1788.85438199983	479.583152331272	swimming predacious	Invertebrate	Invertebrate - swimming predacious
Sagitta elegans	Sagitta elegans	632.455532033676	433.012701892219	swimming predacious	Invertebrate	Invertebrate - swimming predacious
Sagitta elegans	Sagitta elegans	236.220236220354	69.282032302755	swimming predacious	Invertebrate	Invertebrate - swimming predacious
Sagitta elegans	Sagitta elegans	1385.6406460551	651.920240520265	swimming predacious	Invertebrate	Invertebrate - swimming predacious
Sagitta elegans	Sagitta elegans	1788.85438199983	367.423461417477	swimming predacious	Invertebrate	Invertebrate - swimming predacious
Sagitta elegans	Sagitta elegans	681.909084849293	141.42135623731	swimming predacious	Invertebrate	Invertebrate - swimming predacious
Sagitta elegans	Sagitta elegans	4384.0620433566	264.575131106459	swimming predacious	Invertebrate	Invertebrate - swimming predacious
Sagitta elegans	Sagitta elegans	979.795897113271	447.213595499958	swimming predacious	Invertebrate	Invertebrate - swimming predacious
Sagitta elegans	Sagitta elegans	236.220236220354	77.459666924148	swimming predacious	Invertebrate	Invertebrate - swimming predacious
Sagitta elegans	Sagitta elegans	2156.38586528478	200	swimming predacious	Invertebrate	Invertebrate - swimming predacious
Sagitta enflata	Sagitta enflata	551.361950083609	284.604989415154	swimming predacious	Invertebrate	Invertebrate - swimming predacious
Sagitta friederici	Sagitta friederici	1240.96736459909	264.575131106459	swimming predacious	Invertebrate	Invertebrate - swimming predacious
Sagitta hispida	Sagitta hispida	558.569601750758	132.28756555323	swimming predacious	Invertebrate	Invertebrate - swimming predacious
Sagitta hispida	Sagitta hispida	1873.49939951952	236.643191323985	swimming predacious	Invertebrate	Invertebrate - swimming predacious
Sagitta marri	Sagitta marri	1354.09222154214	2203.24673341026	swimming predacious	Invertebrate	Invertebrate - swimming predacious
Sagitta minima	Sagitta minima	972.625313263026	158.113883008419	swimming predacious	Invertebrate	Invertebrate - swimming predacious
Sagitta setosa	Sagitta setosa	600	178.885438199983	swimming predacious	Invertebrate	Invertebrate - swimming predacious
Sagitta setosa	Sagitta setosa	1897.36659610103	324.037034920393	swimming predacious	Invertebrate	Invertebrate - swimming predacious
Salpa cylindrica	Salpa cylindrica	4100	19.748417658132	Salp	Jellyfish	Jellyfish - Salp
Salpa thompsoni	Salpa thompsoni	6442.33253015115	1927.57321040705	Salp	Jellyfish	Jellyfish - Salp
Scomber scombrus	Scomber scombrus	72933.7782125393	22361.2370887829	piscivorous	Fish	Fish - piscivorous
Scophthalmus aquosus	Scophthalmus aquosus	81956.8407402613	13365.0461757198	piscivorous	Fish	Fish - piscivorous
Scorpaenodes sp.	Scorpaenodes sp.	2133.45363861707	161.369398188186	predacious	Fish	Fish - predacious
Scottolana canadensis	Scottolana canadensis	424.667067731039	424.667067731039	swimming predacious	Invertebrate	Invertebrate - swimming predacious
Scyliorhinus canicula	Scyliorhinus canicula	91570.7730725618	42026.1897047911	piscivorous	Fish	Fish - piscivorous
Sebastes sp.	Sebastes sp.	3247.9999057188	2983.12917357501	planktivorous	Fish	Fish - planktivorous
Six-species	Six-species sp.	70710.6781186548	31.622776601684	Salp	Jellyfish	Jellyfish - Salp
Solmundella bitentaculata	Solmundella bitentaculata	18471.6251125732	2990.26587343699	swimming predacious	Invertebrate	Invertebrate - swimming predacious
Sotalia fluviatilis	Sotalia fluviatilis	392344.099769132	62182.3492826381	Fish	Mammals	Mammals - Fish
Sotalia guianensis	Sotalia guianensis	457439.636138768	84527.9738971949	Fish	Mammals	Mammals - Fish
Sperchon glandulosus	Sperchon glandulosus	655.146556497435	462.498553880529	swimming predacious	Invertebrate	Invertebrate - swimming predacious
Sphaeronectes gracilis	Sphaeronectes gracilis	800	519.615242270663	tentacled	Jellyfish	Jellyfish - tentacled
Squalus acanthias	Squalus acanthias	167345.297628458	29937.5045476753	piscivorous	Fish	Fish - piscivorous
Stenosemella ventricosa	Stenosemella ventricosa	62	5.92452529743945	Ciliates	Plankton	Plankton - Ciliates
Stoeckeria algicida	Stoeckeria algicida	13.9	11.5	Dinoflagellates	Plankton	Plankton - Dinoflagellates
Strobilidium sp.	Strobilidium sp.	40	6.10245852095694	Ciliates	Plankton	Plankton - Ciliates
Strobilidium spiralis	Strobilidium spiralis	54.7722557505166	4.84974226119286	Ciliates	Plankton	Plankton - Ciliates
Strombidium reticulatum	Strombidium reticulatum	42	7.9	Ciliates	Plankton	Plankton - Ciliates
Strombidium sp.	Strombidium sp.	20	2.8	Ciliates	Plankton	Plankton - Ciliates
Strombidium spp	Strombidium spp	25	3.70405183549043	Ciliates	Plankton	Plankton - Ciliates
Strombidium vestitum	Strombidium vestitum	26	2.1	Ciliates	Plankton	Plankton - Ciliates
Sulculeolaria chuni	Sulculeolaria chuni	1200	282.842712474619	tentacled	Jellyfish	Jellyfish - tentacled
Sulculeolaria quadrivalvis	Sulculeolaria quadrivalvis	800	707.106781186548	tentacled	Jellyfish	Jellyfish - tentacled
Sulculeolaria quadrivalvis	Sulculeolaria quadrivalvis	800	346.410161513775	tentacled	Jellyfish	Jellyfish - tentacled
Symbiodinium sp.	Symbiodinium sp.	11.1	11.5	Dinoflagellates	Plankton	Plankton - Dinoflagellates
Takayama helix	Takayama helix	27.4	15	Dinoflagellates	Plankton	Plankton - Dinoflagellates
Takayama helix	Takayama helix	27.4	31.2	Dinoflagellates	Plankton	Plankton - Dinoflagellates
Takayama helix	Takayama helix	27.4	20.4	Dinoflagellates	Plankton	Plankton - Dinoflagellates
Takayama tasmanica	Takayama tasmanica	24.3	21.9	Dinoflagellates	Plankton	Plankton - Dinoflagellates
Temora longicornis	Temora longicornis	563.92626615601	424.667067731039	swimming predacious	Invertebrate	Invertebrate - swimming predacious
Temora longicornis	Temora longicornis	558	15	swimming predacious	Invertebrate	Invertebrate - swimming predacious
Temora stylifera	Temora stylifera	563.92626615601	424.667067731039	swimming predacious	Invertebrate	Invertebrate - swimming predacious
Temora turbinata	Temora turbinata	563.92626615601	424.667067731039	swimming predacious	Invertebrate	Invertebrate - swimming predacious
Thalia democratica	Thalia democratica	7700	7.874007874012	Salp	Jellyfish	Jellyfish - Salp
Themisto gaudichaudii	Themisto gaudichaudii	6119.66348389174	1637.73289129262	swimming predacious	Invertebrate	Invertebrate - swimming predacious
Theragra chalcogramma	Theragra chalcogramma	3942.95608378977	161.332718321898	planktivorous	Fish	Fish - planktivorous
Thunnus alalunga	Thunnus alalunga	219794.883511675	9112.21588102452	piscivorous	Fish	Fish - piscivorous
Thunnus albacares	Thunnus albacares	376893.360999854	12809.0617646434	predacious	Fish	Fish - predacious
Thunnus obesus	Thunnus obesus	300239.129275776	16305.3323890842	piscivorous	Fish	Fish - piscivorous
Thunnus thynnus	Thunnus thynnus	638163.39983239	28052.649174262	piscivorous	Fish	Fish - piscivorous
Thysanoessa macrura	Thysanoessa macrura	6592.20765050887	2763.46871226203	swimming predacious	Invertebrate	Invertebrate - swimming predacious
Thysanoessa raschii	Thysanoessa raschii	4041.92677733456	1070.95054581372	swimming predacious	Invertebrate	Invertebrate - swimming predacious
Tintinnopsis beroidea	Tintinnopsis beroidea	54	3.42928563989645	Ciliates	Plankton	Plankton - Ciliates
Tisbe furcata	Tisbe furcata	424.667067731039	424.667067731039	swimming predacious	Invertebrate	Invertebrate - swimming predacious
Tortanus discaudatus	Tortanus discaudatus	424.667067731039	424.667067731039	swimming predacious	Invertebrate	Invertebrate - swimming predacious
Trachurus trachurus	Trachurus trachurus	53129.8126482539	6907.25432641327	piscivorous	Fish	Fish - piscivorous
Trisopterus luscus	Trisopterus luscus	100142.160275751	22119.9867986838	piscivorous	Fish	Fish - piscivorous
Trisopterus minutus	Trisopterus minutus	38242.7283601194	8019.02770543186	piscivorous	Fish	Fish - piscivorous
Tropocyclops prasinus	Tropocyclops prasinus	235.630036067747	143.585645620551	swimming predacious	Invertebrate	Invertebrate - swimming predacious
Tryphosella murrayi	Tryphosella murrayi	13540.9222154214	11171.4122687261	swimming predacious	Invertebrate	Invertebrate - swimming predacious
Tursiops truncatus	Tursiops truncatus	533335.459444651	144655.114223718	Fish	Mammals	Mammals - Fish
Unspecified	Unspecified sp.	10	2.41453929352993	Flagellate	Plankton	Plankton - Flagellate
Upogebia macginitieorum	Upogebia macginitieorum	25013.1870958318	410.80526490823	swimming predacious	Invertebrate	Invertebrate - swimming predacious
Uristes gigas	Uristes gigas	10406.0153720115	13540.9222154214	swimming predacious	Invertebrate	Invertebrate - swimming predacious
Urophycis regia	Urophycis regia	62581.0997258114	10692.0369405758	piscivorous	Fish	Fish - piscivorous
Urophycis tenuis	Urophycis tenuis	120629.829670278	40095.1385271593	piscivorous	Fish	Fish - piscivorous
Urophysis chuss	Urophysis chuss	100509.951934385	10849.8809084657	piscivorous	Fish	Fish - piscivorous
Ursus maritimus	Ursus maritimus	1821099.99242226	57588.2382296972	Mammal	Mammals	Mammals - Mammal
Vibilia antarctica	Vibilia antarctica	594.471932086807	1637.73289129262	swimming predacious	Invertebrate	Invertebrate - swimming predacious
Vibilia stebbingi	Vibilia stebbingi	594.471932086807	1637.73289129262	swimming predacious	Invertebrate	Invertebrate - swimming predacious
Waldeckia obesa	Waldeckia obesa	13540.9222154214	13184.4153010177	swimming predacious	Invertebrate	Invertebrate - swimming predacious
Woloszynskia cincta	Woloszynskia cincta	13.4	11.5	Dinoflagellates	Plankton	Plankton - Dinoflagellates
Xiphias gladius	Xiphias gladius	549874.233492725	39207.1880625379	predacious	Fish	Fish - predacious
Yihiella yeosuensis	Yihiella yeosuensis	7.8	5.6	Dinoflagellates	Plankton	Plankton - Dinoflagellates
Zalophus californianus	Zalophus californianus	912712.06736076	621823.492826381	Fish	Mammals	Mammals - Fish
Zausodes arenicolus	Zausodes arenicolus	424.667067731039	424.667067731039	swimming predacious	Invertebrate	Invertebrate - swimming predacious
Zeus faber	Zeus faber	24096.7278851744	11517.6476459394	piscivorous	Fish	Fish - piscivorous
Ziphius cavirostris	Ziphius cavirostris	533335.459444651	91271.206736076	Fish	Mammals	Mammals - Fish
Zygabikodinium lenticulatum	Zygabikodinium lenticulatum	50	35.2	Dinoflagellates	Plankton	Plankton - Dinoflagellates
