# Supplementary material for: The complex structure of aquatic food webs emerges from a few assembly rules
Source: Nat Ecol Evol. 2025 Feb 28;9(4):576–88. doi: 10.1038/s41559-025-02647-1 (PMC11976281; doi:10.1038/s41559-025-02647-1)
Supplement: Supplementary file 7 — Generated by script Figure-Script-1.R. [file 41559_2025_2647_MOESM7_ESM.csv]

tag	group	esd	esd.min	esd.max	opt	mean.D	mean.m	mean.m.sd	m	a	s	a.sd	s.sd	stiffness	opt.min	opt.max
Jellyfish - tentacled	Jellyfish	5750.65946630712	400	99297.5326984513	1343.26663462493	8.74574489692252	-2.0588534678292	0.310688511540306	3.8555988794185	0.386650553216226	0.985578839542085	0.0860728633278459	0.810785611415659	0.989949493661167	282.842712474619	15811.3883008419
Invertebrate - swimming predacious	Invertebrate	1899.78334965377	97	594471.932086806	822.144960115244	7.24643599953853	-1.18676748475317	0.0988426016962343	-0.539307275523981	0.960491248567444	0.771464674892745	0.0515980596352485	0.502475979784	0.3	4	113718.38961718
Fish - predacious	Fish	10925.9820102234	1133.18726137329	549874.233492725	765.28918777421	10.245245648996	-2.01733896262543	0.104690433646933	-3.0932048233215	1.04673238316332	-0.0951420500868368	0.0975948174878019	0.98012421815888	0.608276253029822	109.941569873093	39207.1880625379
Plankton - Dinoflagellates	Plankton	22.1537290685903	6	81	13.2002884877546	3.04669732518483	-0.727057337681369	0.0809822874713066	-0.0717456684054972	0.856029488627061	0.64267080139987	0.109577704405976	0.460771579293948	0.519615242270663	4	59.5
Fish - planktivorous	Fish	2828.46467765669	1264.55707802187	17126.7710401857	152.100578195309	10.245245648996	-2.01733896262543	0.104690433646933	0.92988312995005	0.515214139007531	-1.37966634391461	0.399571516549396	2.93964378083065	0.608276253029822	60.3852690444299	2983.12917357501
Fish - piscivorous	Fish	95963.0754470546	6070.82746440422	638163.39983239	18786.7513055483	10.245245648996	-2.01733896262543	0.104690433646933	4.53410756667193	0.462598475809275	1.41036229111297	0.100669254311558	1.05373719643172	0.608276253029822	3235.09501343686	53991.7118420953
Mammals - Zooplankton	Mammals	1561949.99442448	267300.923514395	6714295.62905789	6170.69090177429	13.9763636311621	-3.1915110759592	0.247929583503121	14.4255418051413	-0.399537037037037	-1.53200944185565	0.3268554174997	3.36532691671637	2.05426385841741	533.335459444652	31164.9996174102
Mammals - Fish	Mammals	1195164.84359361	392344.099769132	4939319.57366866	67540.5451647835	13.9763636311621	-3.1915110759592	0.247929583503121	9.42967645728065	0.120825476379516	0.761736810745855	0.174408200113366	2.00054433647152	2.05426385841741	6218.23492826382	621823.492826381
Plankton - Ciliates	Plankton	39.4694778114444	17	130	5.12433164810562	3.04669732518483	-0.727057337681369	0.0809822874713066	-1.50262578543932	0.853381114861753	-0.830197869163174	0.213219128687839	0.770252878073472	0.519615242270663	1.4543039572249	16.062378404209
Invertebrate - Meroplankton	Invertebrate	262.398983565383	99	1700	5.86525365417104	7.24643599953853	-1.18676748475317	0.0988426016962343	-2.22983432902742	0.717949036346549	-2.51547458926007	0.174570018995036	1.12724636161518	0.3	2.9	24.4948974278318
Plankton - Flagellate	Plankton	4.52728256759082	2.5	10	1.11915905792672	3.04669732518483	-0.727057337681369	0.0809822874713066	-1.50852866570571	1.07349363265104	-0.000341719468660517	0.274653582460496	0.745745278884218	0.519615242270663	0.396862696659689	2.41453929352993
Invertebrate - sessile herbivorous	Invertebrate	314.48215389888	66	2400	6.55048171904625	7.24643599953853	-1.18676748475317	0.0988426016962343	0.65904095063952	0.212226232592589	-3.30962207974882	0.151584639238437	1.01904794854811	0.3	2.82842712474619	19.3649167310371
Jellyfish - Salp	Jellyfish	9899.1550251648	1480	70710.6781186548	27.2937784121628	8.74574489692252	-2.0588534678292	0.310688511540306	2.63426941218524	0.0730841747897056	-3.01190728078861	0.610030507433617	3.8564417799072	0.989949493661167	7.874007874012	1927.57321040705
Mammals - Benthic Invertebrate	Mammals	598412.227830515	363357.218667025	845279.738971949	13920.8939784882	13.9763636311621	-3.1915110759592	0.247929583503121	18.8698461224797	-0.701298701298703	-1.23755933056902	3.44825371777397	27.4838915125056	2.05426385841741	1240.7009817988	72499.2965278222
Mammals - Mammal	Mammals	889657.166407463	533335.459444651	1821099.99242226	412942.276934046	13.9763636311621	-3.1915110759592	0.247929583503121	43.8846111102017	-2.25961538461541	1.9671678169685	1.98186582789131	16.4558074084898	2.05426385841741	57588.2382296972	2673009.23514395
