# Supplementary material for: The complex structure of aquatic food webs emerges from a few assembly rules
Source: Nat Ecol Evol. 2025 Feb 28;9(4):576–88. doi: 10.1038/s41559-025-02647-1 (PMC11976281; doi:10.1038/s41559-025-02647-1)
Supplement: Supplementary file 8 — Generated by script Figure-Script-2.R. [file 41559_2025_2647_MOESM8_ESM.csv]

	site	esd	ops	represented
1	Cheseapeake Bay	424.667067731039	179.336809937898	1
2	Cheseapeake Bay	563.92626615601	179.336809937898	1
3	Cheseapeake Bay	563.92626615601	29.3218771352609	1
4	Cheseapeake Bay	563.92626615601	179.336809937898	1
5	Cheseapeake Bay	563.92626615601	29.3218771352609	1
6	Cheseapeake Bay	1488.45709361679	179.336809937898	1
7	Cheseapeake Bay	1488.45709361679	29.3218771352609	1
8	Cheseapeake Bay	916.252524894977	179.336809937898	1
9	Cheseapeake Bay	916.252524894977	29.3218771352609	1
10	Cheseapeake Bay	916.252524894977	179.336809937898	1
11	Cheseapeake Bay	916.252524894977	29.3218771352609	1
12	Cheseapeake Bay	916.252524894977	179.336809937898	1
13	Cheseapeake Bay	916.252524894977	29.3218771352609	1
14	Cheseapeake Bay	916.252524894977	179.336809937898	1
15	Cheseapeake Bay	916.252524894977	29.3218771352609	1
16	Cheseapeake Bay	296.875242429243	179.336809937898	1
17	Cheseapeake Bay	296.875242429243	29.3218771352609	1
18	Cheseapeake Bay	296.875242429243	179.336809937898	1
19	Cheseapeake Bay	296.875242429243	29.3218771352609	1
20	Cheseapeake Bay	424.667067731039	179.336809937898	1
21	Cheseapeake Bay	916.252524894977	179.336809937898	1
22	Cheseapeake Bay	916.252524894977	29.3218771352609	1
23	Cheseapeake Bay	916.252524894977	179.336809937898	1
24	Cheseapeake Bay	916.252524894977	29.3218771352609	1
25	Cheseapeake Bay	916.252524894977	179.336809937898	1
26	Cheseapeake Bay	916.252524894977	29.3218771352609	1
27	Cheseapeake Bay	916.252524894977	179.336809937898	1
28	Cheseapeake Bay	916.252524894977	29.3218771352609	1
29	Cheseapeake Bay	424.667067731039	179.336809937898	1
30	Cheseapeake Bay	424.667067731039	29.3218771352609	1
31	Cheseapeake Bay	424.667067731039	29.3218771352609	1
32	Cheseapeake Bay	689.84497523783	179.336809937898	1
33	Cheseapeake Bay	689.84497523783	29.3218771352609	1
34	Cheseapeake Bay	916.252524894977	179.336809937898	1
35	Cheseapeake Bay	916.252524894977	29.3218771352609	1
36	Cheseapeake Bay	6099.28903331609	424.667067731039	1
37	Cheseapeake Bay	6099.28903331609	424.667067731039	1
38	Cheseapeake Bay	6099.28903331609	424.667067731039	1
39	Cheseapeake Bay	6099.28903331609	424.667067731039	1
40	Cheseapeake Bay	6099.28903331609	424.667067731039	1
41	Cheseapeake Bay	6099.28903331609	424.667067731039	1
42	Cheseapeake Bay	6099.28903331609	424.667067731039	1
43	Cheseapeake Bay	6099.28903331609	424.667067731039	1
44	Cheseapeake Bay	6099.28903331609	424.667067731039	1
45	Cheseapeake Bay	6099.28903331609	713.812643742727	1
46	Cheseapeake Bay	6099.28903331609	713.812643742727	1
47	Cheseapeake Bay	6099.28903331609	424.667067731039	1
48	Cheseapeake Bay	6099.28903331609	424.667067731039	1
49	Cheseapeake Bay	6099.28903331609	424.667067731039	1
50	Cheseapeake Bay	6099.28903331609	424.667067731039	1
51	Cheseapeake Bay	6099.28903331609	563.92626615601	1
52	Cheseapeake Bay	6099.28903331609	563.92626615601	1
53	Cheseapeake Bay	6099.28903331609	563.92626615601	1
54	Cheseapeake Bay	6099.28903331609	424.667067731039	1
55	Cheseapeake Bay	6099.28903331609	424.667067731039	1
56	Cheseapeake Bay	6099.28903331609	424.667067731039	1
57	Cheseapeake Bay	6099.28903331609	424.667067731039	1
58	Cheseapeake Bay	6099.28903331609	424.667067731039	1
59	Cheseapeake Bay	6099.28903331609	424.667067731039	1
60	Cheseapeake Bay	6099.28903331609	424.667067731039	1
61	Cheseapeake Bay	6099.28903331609	424.667067731039	1
62	Cheseapeake Bay	6099.28903331609	424.667067731039	1
63	Cheseapeake Bay	6099.28903331609	424.667067731039	1
64	Cheseapeake Bay	6099.28903331609	424.667067731039	1
65	Cheseapeake Bay	6099.28903331609	424.667067731039	1
66	Cheseapeake Bay	6099.28903331609	424.667067731039	1
67	Cheseapeake Bay	6099.28903331609	424.667067731039	1
68	Cheseapeake Bay	6099.28903331609	424.667067731039	1
69	Cheseapeake Bay	6099.28903331609	424.667067731039	1
70	Cheseapeake Bay	6099.28903331609	424.667067731039	1
71	Cheseapeake Bay	6099.28903331609	424.667067731039	1
72	Cheseapeake Bay	6099.28903331609	424.667067731039	1
73	Cheseapeake Bay	6099.28903331609	424.667067731039	1
74	Cheseapeake Bay	6099.28903331609	2826.79517659093	1
75	Cheseapeake Bay	6099.28903331609	2826.79517659093	1
76	Cheseapeake Bay	6099.28903331609	3577.53556111915	1
77	Cheseapeake Bay	6099.28903331609	1310.11510338598	1
78	Cheseapeake Bay	6099.28903331609	4041.92697217237	1
79	Cheseapeake Bay	6099.28903331609	3457.41453252607	1
80	Cheseapeake Bay	6099.28903331609	1310.11510338598	1
81	Cheseapeake Bay	6099.28903331609	1310.11510338598	1
82	Cheseapeake Bay	6099.28903331609	1310.11510338598	1
83	Cheseapeake Bay	6099.28903331609	1310.11510338598	1
84	Cheseapeake Bay	6099.28903331609	1310.11510338598	1
85	Cheseapeake Bay	6099.28903331609	1310.11510338598	1
86	Cheseapeake Bay	6099.28903331609	1310.11510338598	1
87	Cheseapeake Bay	6099.28903331609	1310.11510338598	1
88	Cheseapeake Bay	6099.28903331609	1263.9094192693	1
89	Cheseapeake Bay	6099.28903331609	689.84497523783	1
90	Cheseapeake Bay	6099.28903331609	689.84497523783	1
91	Cheseapeake Bay	6099.28903331609	2866.25253482416	1
92	Cheseapeake Bay	6099.28903331609	1488.45709361679	1
93	Cheseapeake Bay	6099.28903331609	1488.45709361679	1
94	Cheseapeake Bay	6099.28903331609	1310.11510338598	1
95	Cheseapeake Bay	6099.28903331609	1310.11510338598	1
96	Cheseapeake Bay	6099.28903331609	1310.11510338598	1
97	Cheseapeake Bay	6099.28903331609	2128.2883212486	1
98	Cheseapeake Bay	6099.28903331609	1310.11510338598	1
99	Cheseapeake Bay	6099.28903331609	1310.11510338598	1
100	Cheseapeake Bay	6099.28903331609	1310.11510338598	1
101	Cheseapeake Bay	6099.28903331609	1820.51150767554	1
102	Cheseapeake Bay	6099.28903331609	1120.65654504901	1
103	Cheseapeake Bay	6099.28903331609	1310.11510338598	1
104	Cheseapeake Bay	6099.28903331609	1310.11510338598	1
105	Cheseapeake Bay	6099.28903331609	1310.11510338598	1
106	Cheseapeake Bay	6099.28903331609	1310.11510338598	1
107	Cheseapeake Bay	6099.28903331609	1310.11510338598	1
108	Cheseapeake Bay	6099.28903331609	1310.11510338598	1
109	Cheseapeake Bay	6099.28903331609	1310.11510338598	1
110	Cheseapeake Bay	6099.28903331609	1216.96814734343	1
111	Cheseapeake Bay	6099.28903331609	424.667067731039	1
112	Cheseapeake Bay	6099.28903331609	510.352452090453	1
113	Cheseapeake Bay	6099.28903331609	424.667067731039	1
114	Cheseapeake Bay	6099.28903331609	424.667067731039	1
115	Cheseapeake Bay	6099.28903331609	424.667067731039	1
116	Cheseapeake Bay	6099.28903331609	424.667067731039	1
117	Cheseapeake Bay	6099.28903331609	424.667067731039	1
118	Cheseapeake Bay	6099.28903331609	424.667067731039	1
119	Cheseapeake Bay	6099.28903331609	424.667067731039	1
120	Cheseapeake Bay	6099.28903331609	424.667067731039	1
121	Cheseapeake Bay	6099.28903331609	689.84497523783	1
122	Cheseapeake Bay	6099.28903331609	424.667067731039	1
123	Cheseapeake Bay	6099.28903331609	424.667067731039	1
124	Cheseapeake Bay	6099.28903331609	424.667067731039	1
125	Cheseapeake Bay	6099.28903331609	424.667067731039	1
126	Cheseapeake Bay	6099.28903331609	640.797457947204	1
127	Cheseapeake Bay	6099.28903331609	7459.95710475882	1
128	Cheseapeake Bay	6099.28903331609	10666.7091901272	1
129	Cheseapeake Bay	6099.28903331609	8309.96286640391	1
130	Cheseapeake Bay	424.667067731039	424.667067731039	1
131	Cheseapeake Bay	424.667067731039	424.667067731039	1
132	Cheseapeake Bay	424.667067731039	424.667067731039	1
133	Cheseapeake Bay	424.667067731039	424.667067731039	1
134	Cheseapeake Bay	424.667067731039	424.667067731039	1
135	Cheseapeake Bay	424.667067731039	424.667067731039	1
136	Cheseapeake Bay	424.667067731039	424.667067731039	1
137	Cheseapeake Bay	424.667067731039	424.667067731039	1
138	Cheseapeake Bay	424.667067731039	424.667067731039	1
139	Cheseapeake Bay	424.667067731039	713.812643742727	1
140	Cheseapeake Bay	424.667067731039	713.812643742727	1
141	Cheseapeake Bay	424.667067731039	424.667067731039	1
142	Cheseapeake Bay	424.667067731039	424.667067731039	1
143	Cheseapeake Bay	424.667067731039	424.667067731039	1
144	Cheseapeake Bay	424.667067731039	424.667067731039	1
145	Cheseapeake Bay	424.667067731039	563.92626615601	1
146	Cheseapeake Bay	424.667067731039	563.92626615601	1
147	Cheseapeake Bay	424.667067731039	563.92626615601	1
148	Cheseapeake Bay	424.667067731039	424.667067731039	1
149	Cheseapeake Bay	424.667067731039	424.667067731039	1
150	Cheseapeake Bay	424.667067731039	424.667067731039	1
151	Cheseapeake Bay	424.667067731039	424.667067731039	1
152	Cheseapeake Bay	424.667067731039	424.667067731039	1
153	Cheseapeake Bay	424.667067731039	424.667067731039	1
154	Cheseapeake Bay	424.667067731039	424.667067731039	1
155	Cheseapeake Bay	424.667067731039	424.667067731039	1
156	Cheseapeake Bay	424.667067731039	424.667067731039	1
157	Cheseapeake Bay	424.667067731039	424.667067731039	1
158	Cheseapeake Bay	424.667067731039	424.667067731039	1
159	Cheseapeake Bay	424.667067731039	424.667067731039	1
160	Cheseapeake Bay	424.667067731039	424.667067731039	1
161	Cheseapeake Bay	424.667067731039	424.667067731039	1
162	Cheseapeake Bay	424.667067731039	424.667067731039	1
163	Cheseapeake Bay	424.667067731039	424.667067731039	1
164	Cheseapeake Bay	424.667067731039	424.667067731039	1
165	Cheseapeake Bay	424.667067731039	424.667067731039	1
166	Cheseapeake Bay	424.667067731039	424.667067731039	1
167	Cheseapeake Bay	424.667067731039	424.667067731039	1
168	Cheseapeake Bay	424.667067731039	689.84497523783	1
169	Cheseapeake Bay	424.667067731039	689.84497523783	1
170	Cheseapeake Bay	424.667067731039	2866.25253482416	1
171	Cheseapeake Bay	424.667067731039	1216.96814734343	1
172	Cheseapeake Bay	424.667067731039	424.667067731039	1
173	Cheseapeake Bay	424.667067731039	510.352452090453	1
174	Cheseapeake Bay	424.667067731039	424.667067731039	1
175	Cheseapeake Bay	424.667067731039	424.667067731039	1
176	Cheseapeake Bay	424.667067731039	424.667067731039	1
177	Cheseapeake Bay	424.667067731039	424.667067731039	1
178	Cheseapeake Bay	424.667067731039	424.667067731039	1
179	Cheseapeake Bay	424.667067731039	424.667067731039	1
180	Cheseapeake Bay	424.667067731039	424.667067731039	1
181	Cheseapeake Bay	424.667067731039	424.667067731039	1
182	Cheseapeake Bay	424.667067731039	689.84497523783	1
183	Cheseapeake Bay	424.667067731039	424.667067731039	1
184	Cheseapeake Bay	424.667067731039	424.667067731039	1
185	Cheseapeake Bay	424.667067731039	424.667067731039	1
186	Cheseapeake Bay	424.667067731039	424.667067731039	1
187	Cheseapeake Bay	424.667067731039	640.797457947204	1
188	Cheseapeake Bay	424.667067731039	179.336809937898	1
189	Cheseapeake Bay	424.667067731039	29.3218771352609	1
190	Cheseapeake Bay	424.667067731039	424.667067731039	1
191	Cheseapeake Bay	424.667067731039	424.667067731039	1
192	Cheseapeake Bay	424.667067731039	424.667067731039	1
193	Cheseapeake Bay	424.667067731039	424.667067731039	1
194	Cheseapeake Bay	424.667067731039	424.667067731039	1
195	Cheseapeake Bay	424.667067731039	424.667067731039	1
196	Cheseapeake Bay	424.667067731039	424.667067731039	1
197	Cheseapeake Bay	424.667067731039	424.667067731039	1
198	Cheseapeake Bay	424.667067731039	424.667067731039	1
199	Cheseapeake Bay	424.667067731039	713.812643742727	1
200	Cheseapeake Bay	424.667067731039	713.812643742727	1
201	Cheseapeake Bay	424.667067731039	424.667067731039	1
202	Cheseapeake Bay	424.667067731039	424.667067731039	1
203	Cheseapeake Bay	424.667067731039	424.667067731039	1
204	Cheseapeake Bay	424.667067731039	424.667067731039	1
205	Cheseapeake Bay	424.667067731039	563.92626615601	1
206	Cheseapeake Bay	424.667067731039	563.92626615601	1
207	Cheseapeake Bay	424.667067731039	563.92626615601	1
208	Cheseapeake Bay	424.667067731039	424.667067731039	1
209	Cheseapeake Bay	424.667067731039	424.667067731039	1
210	Cheseapeake Bay	424.667067731039	424.667067731039	1
211	Cheseapeake Bay	424.667067731039	424.667067731039	1
212	Cheseapeake Bay	424.667067731039	424.667067731039	1
213	Cheseapeake Bay	424.667067731039	424.667067731039	1
214	Cheseapeake Bay	424.667067731039	424.667067731039	1
215	Cheseapeake Bay	424.667067731039	424.667067731039	1
216	Cheseapeake Bay	424.667067731039	424.667067731039	1
217	Cheseapeake Bay	424.667067731039	424.667067731039	1
218	Cheseapeake Bay	424.667067731039	424.667067731039	1
219	Cheseapeake Bay	424.667067731039	424.667067731039	1
220	Cheseapeake Bay	424.667067731039	424.667067731039	1
221	Cheseapeake Bay	424.667067731039	424.667067731039	1
222	Cheseapeake Bay	424.667067731039	424.667067731039	1
223	Cheseapeake Bay	424.667067731039	424.667067731039	1
224	Cheseapeake Bay	424.667067731039	424.667067731039	1
225	Cheseapeake Bay	424.667067731039	424.667067731039	1
226	Cheseapeake Bay	424.667067731039	424.667067731039	1
227	Cheseapeake Bay	424.667067731039	424.667067731039	1
228	Cheseapeake Bay	424.667067731039	689.84497523783	1
229	Cheseapeake Bay	424.667067731039	689.84497523783	1
230	Cheseapeake Bay	424.667067731039	2866.25253482416	1
231	Cheseapeake Bay	424.667067731039	1216.96814734343	1
232	Cheseapeake Bay	424.667067731039	424.667067731039	1
233	Cheseapeake Bay	424.667067731039	510.352452090453	1
234	Cheseapeake Bay	424.667067731039	424.667067731039	1
235	Cheseapeake Bay	424.667067731039	424.667067731039	1
236	Cheseapeake Bay	424.667067731039	424.667067731039	1
237	Cheseapeake Bay	424.667067731039	424.667067731039	1
238	Cheseapeake Bay	424.667067731039	424.667067731039	1
239	Cheseapeake Bay	424.667067731039	424.667067731039	1
240	Cheseapeake Bay	424.667067731039	424.667067731039	1
241	Cheseapeake Bay	424.667067731039	424.667067731039	1
242	Cheseapeake Bay	424.667067731039	689.84497523783	1
243	Cheseapeake Bay	424.667067731039	424.667067731039	1
244	Cheseapeake Bay	424.667067731039	424.667067731039	1
245	Cheseapeake Bay	424.667067731039	424.667067731039	1
246	Cheseapeake Bay	424.667067731039	424.667067731039	1
247	Cheseapeake Bay	424.667067731039	640.797457947204	1
248	Cheseapeake Bay	424.667067731039	179.336809937898	1
249	Cheseapeake Bay	424.667067731039	29.3218771352609	1
250	Cheseapeake Bay	424.667067731039	424.667067731039	1
251	Cheseapeake Bay	424.667067731039	424.667067731039	1
252	Cheseapeake Bay	424.667067731039	424.667067731039	1
253	Cheseapeake Bay	424.667067731039	424.667067731039	1
254	Cheseapeake Bay	424.667067731039	424.667067731039	1
255	Cheseapeake Bay	424.667067731039	424.667067731039	1
256	Cheseapeake Bay	424.667067731039	424.667067731039	1
257	Cheseapeake Bay	424.667067731039	424.667067731039	1
258	Cheseapeake Bay	424.667067731039	424.667067731039	1
259	Cheseapeake Bay	424.667067731039	713.812643742727	1
260	Cheseapeake Bay	424.667067731039	713.812643742727	1
261	Cheseapeake Bay	424.667067731039	424.667067731039	1
262	Cheseapeake Bay	424.667067731039	424.667067731039	1
263	Cheseapeake Bay	424.667067731039	424.667067731039	1
264	Cheseapeake Bay	424.667067731039	424.667067731039	1
265	Cheseapeake Bay	424.667067731039	563.92626615601	1
266	Cheseapeake Bay	424.667067731039	563.92626615601	1
267	Cheseapeake Bay	424.667067731039	563.92626615601	1
268	Cheseapeake Bay	424.667067731039	424.667067731039	1
269	Cheseapeake Bay	424.667067731039	424.667067731039	1
270	Cheseapeake Bay	424.667067731039	424.667067731039	1
271	Cheseapeake Bay	424.667067731039	424.667067731039	1
272	Cheseapeake Bay	424.667067731039	424.667067731039	1
273	Cheseapeake Bay	424.667067731039	424.667067731039	1
274	Cheseapeake Bay	424.667067731039	424.667067731039	1
275	Cheseapeake Bay	424.667067731039	424.667067731039	1
276	Cheseapeake Bay	424.667067731039	424.667067731039	1
277	Cheseapeake Bay	424.667067731039	424.667067731039	1
278	Cheseapeake Bay	424.667067731039	424.667067731039	1
279	Cheseapeake Bay	424.667067731039	424.667067731039	1
280	Cheseapeake Bay	424.667067731039	424.667067731039	1
281	Cheseapeake Bay	424.667067731039	424.667067731039	1
282	Cheseapeake Bay	424.667067731039	424.667067731039	1
283	Cheseapeake Bay	424.667067731039	424.667067731039	1
284	Cheseapeake Bay	424.667067731039	424.667067731039	1
285	Cheseapeake Bay	424.667067731039	424.667067731039	1
286	Cheseapeake Bay	424.667067731039	424.667067731039	1
287	Cheseapeake Bay	424.667067731039	424.667067731039	1
288	Cheseapeake Bay	424.667067731039	689.84497523783	1
289	Cheseapeake Bay	424.667067731039	689.84497523783	1
290	Cheseapeake Bay	424.667067731039	2866.25253482416	1
291	Cheseapeake Bay	424.667067731039	1216.96814734343	1
292	Cheseapeake Bay	424.667067731039	424.667067731039	1
293	Cheseapeake Bay	424.667067731039	510.352452090453	1
294	Cheseapeake Bay	424.667067731039	424.667067731039	1
295	Cheseapeake Bay	424.667067731039	424.667067731039	1
296	Cheseapeake Bay	424.667067731039	424.667067731039	1
297	Cheseapeake Bay	424.667067731039	424.667067731039	1
298	Cheseapeake Bay	424.667067731039	424.667067731039	1
299	Cheseapeake Bay	424.667067731039	424.667067731039	1
300	Cheseapeake Bay	424.667067731039	424.667067731039	1
301	Cheseapeake Bay	424.667067731039	424.667067731039	1
302	Cheseapeake Bay	424.667067731039	689.84497523783	1
303	Cheseapeake Bay	424.667067731039	424.667067731039	1
304	Cheseapeake Bay	424.667067731039	424.667067731039	1
305	Cheseapeake Bay	424.667067731039	424.667067731039	1
306	Cheseapeake Bay	424.667067731039	424.667067731039	1
307	Cheseapeake Bay	424.667067731039	640.797457947204	1
308	Cheseapeake Bay	424.667067731039	179.336809937898	1
309	Cheseapeake Bay	424.667067731039	29.3218771352609	1
310	Cheseapeake Bay	424.667067731039	424.667067731039	1
311	Cheseapeake Bay	424.667067731039	424.667067731039	1
312	Cheseapeake Bay	424.667067731039	424.667067731039	1
313	Cheseapeake Bay	424.667067731039	424.667067731039	1
314	Cheseapeake Bay	424.667067731039	424.667067731039	1
315	Cheseapeake Bay	424.667067731039	424.667067731039	1
316	Cheseapeake Bay	424.667067731039	424.667067731039	1
317	Cheseapeake Bay	424.667067731039	424.667067731039	1
318	Cheseapeake Bay	424.667067731039	424.667067731039	1
319	Cheseapeake Bay	424.667067731039	713.812643742727	1
320	Cheseapeake Bay	424.667067731039	713.812643742727	1
321	Cheseapeake Bay	424.667067731039	424.667067731039	1
322	Cheseapeake Bay	424.667067731039	424.667067731039	1
323	Cheseapeake Bay	424.667067731039	424.667067731039	1
324	Cheseapeake Bay	424.667067731039	424.667067731039	1
325	Cheseapeake Bay	424.667067731039	563.92626615601	1
326	Cheseapeake Bay	424.667067731039	563.92626615601	1
327	Cheseapeake Bay	424.667067731039	563.92626615601	1
328	Cheseapeake Bay	424.667067731039	424.667067731039	1
329	Cheseapeake Bay	424.667067731039	424.667067731039	1
330	Cheseapeake Bay	424.667067731039	424.667067731039	1
331	Cheseapeake Bay	424.667067731039	424.667067731039	1
332	Cheseapeake Bay	424.667067731039	424.667067731039	1
333	Cheseapeake Bay	424.667067731039	424.667067731039	1
334	Cheseapeake Bay	424.667067731039	424.667067731039	1
335	Cheseapeake Bay	424.667067731039	424.667067731039	1
336	Cheseapeake Bay	424.667067731039	424.667067731039	1
337	Cheseapeake Bay	424.667067731039	424.667067731039	1
338	Cheseapeake Bay	424.667067731039	424.667067731039	1
339	Cheseapeake Bay	424.667067731039	424.667067731039	1
340	Cheseapeake Bay	424.667067731039	424.667067731039	1
341	Cheseapeake Bay	424.667067731039	424.667067731039	1
342	Cheseapeake Bay	424.667067731039	424.667067731039	1
343	Cheseapeake Bay	424.667067731039	424.667067731039	1
344	Cheseapeake Bay	424.667067731039	424.667067731039	1
345	Cheseapeake Bay	424.667067731039	424.667067731039	1
346	Cheseapeake Bay	424.667067731039	424.667067731039	1
347	Cheseapeake Bay	424.667067731039	424.667067731039	1
348	Cheseapeake Bay	424.667067731039	689.84497523783	1
349	Cheseapeake Bay	424.667067731039	689.84497523783	1
350	Cheseapeake Bay	424.667067731039	2866.25253482416	1
351	Cheseapeake Bay	424.667067731039	1216.96814734343	1
352	Cheseapeake Bay	424.667067731039	424.667067731039	1
353	Cheseapeake Bay	424.667067731039	510.352452090453	1
354	Cheseapeake Bay	424.667067731039	424.667067731039	1
355	Cheseapeake Bay	424.667067731039	424.667067731039	1
356	Cheseapeake Bay	424.667067731039	424.667067731039	1
357	Cheseapeake Bay	424.667067731039	424.667067731039	1
358	Cheseapeake Bay	424.667067731039	424.667067731039	1
359	Cheseapeake Bay	424.667067731039	424.667067731039	1
360	Cheseapeake Bay	424.667067731039	424.667067731039	1
361	Cheseapeake Bay	424.667067731039	424.667067731039	1
362	Cheseapeake Bay	424.667067731039	689.84497523783	1
363	Cheseapeake Bay	424.667067731039	424.667067731039	1
364	Cheseapeake Bay	424.667067731039	424.667067731039	1
365	Cheseapeake Bay	424.667067731039	424.667067731039	1
366	Cheseapeake Bay	424.667067731039	424.667067731039	1
367	Cheseapeake Bay	424.667067731039	640.797457947204	1
368	Cheseapeake Bay	424.667067731039	179.336809937898	1
369	Cheseapeake Bay	424.667067731039	29.3218771352609	1
370	Cheseapeake Bay	424.667067731039	424.667067731039	1
371	Cheseapeake Bay	424.667067731039	424.667067731039	1
372	Cheseapeake Bay	424.667067731039	424.667067731039	1
373	Cheseapeake Bay	424.667067731039	424.667067731039	1
374	Cheseapeake Bay	424.667067731039	424.667067731039	1
375	Cheseapeake Bay	424.667067731039	424.667067731039	1
376	Cheseapeake Bay	424.667067731039	424.667067731039	1
377	Cheseapeake Bay	424.667067731039	424.667067731039	1
378	Cheseapeake Bay	424.667067731039	424.667067731039	1
379	Cheseapeake Bay	424.667067731039	713.812643742727	1
380	Cheseapeake Bay	424.667067731039	713.812643742727	1
381	Cheseapeake Bay	424.667067731039	424.667067731039	1
382	Cheseapeake Bay	424.667067731039	424.667067731039	1
383	Cheseapeake Bay	424.667067731039	424.667067731039	1
384	Cheseapeake Bay	424.667067731039	424.667067731039	1
385	Cheseapeake Bay	424.667067731039	563.92626615601	1
386	Cheseapeake Bay	424.667067731039	563.92626615601	1
387	Cheseapeake Bay	424.667067731039	563.92626615601	1
388	Cheseapeake Bay	424.667067731039	424.667067731039	1
389	Cheseapeake Bay	424.667067731039	424.667067731039	1
390	Cheseapeake Bay	424.667067731039	424.667067731039	1
391	Cheseapeake Bay	424.667067731039	424.667067731039	1
392	Cheseapeake Bay	424.667067731039	424.667067731039	1
393	Cheseapeake Bay	424.667067731039	424.667067731039	1
394	Cheseapeake Bay	424.667067731039	424.667067731039	1
395	Cheseapeake Bay	424.667067731039	424.667067731039	1
396	Cheseapeake Bay	424.667067731039	424.667067731039	1
397	Cheseapeake Bay	424.667067731039	424.667067731039	1
398	Cheseapeake Bay	424.667067731039	424.667067731039	1
399	Cheseapeake Bay	424.667067731039	424.667067731039	1
400	Cheseapeake Bay	424.667067731039	424.667067731039	1
401	Cheseapeake Bay	424.667067731039	424.667067731039	1
402	Cheseapeake Bay	424.667067731039	424.667067731039	1
403	Cheseapeake Bay	424.667067731039	424.667067731039	1
404	Cheseapeake Bay	424.667067731039	424.667067731039	1
405	Cheseapeake Bay	424.667067731039	424.667067731039	1
406	Cheseapeake Bay	424.667067731039	424.667067731039	1
407	Cheseapeake Bay	424.667067731039	424.667067731039	1
408	Cheseapeake Bay	424.667067731039	689.84497523783	1
409	Cheseapeake Bay	424.667067731039	689.84497523783	1
410	Cheseapeake Bay	424.667067731039	2866.25253482416	1
411	Cheseapeake Bay	424.667067731039	1216.96814734343	1
412	Cheseapeake Bay	424.667067731039	424.667067731039	1
413	Cheseapeake Bay	424.667067731039	510.352452090453	1
414	Cheseapeake Bay	424.667067731039	424.667067731039	1
415	Cheseapeake Bay	424.667067731039	424.667067731039	1
416	Cheseapeake Bay	424.667067731039	424.667067731039	1
417	Cheseapeake Bay	424.667067731039	424.667067731039	1
418	Cheseapeake Bay	424.667067731039	424.667067731039	1
419	Cheseapeake Bay	424.667067731039	424.667067731039	1
420	Cheseapeake Bay	424.667067731039	424.667067731039	1
421	Cheseapeake Bay	424.667067731039	424.667067731039	1
422	Cheseapeake Bay	424.667067731039	689.84497523783	1
423	Cheseapeake Bay	424.667067731039	424.667067731039	1
424	Cheseapeake Bay	424.667067731039	424.667067731039	1
425	Cheseapeake Bay	424.667067731039	424.667067731039	1
426	Cheseapeake Bay	424.667067731039	424.667067731039	1
427	Cheseapeake Bay	424.667067731039	640.797457947204	1
428	Cheseapeake Bay	424.667067731039	179.336809937898	1
429	Cheseapeake Bay	424.667067731039	29.3218771352609	1
430	Cheseapeake Bay	424.667067731039	424.667067731039	1
431	Cheseapeake Bay	424.667067731039	424.667067731039	1
432	Cheseapeake Bay	424.667067731039	424.667067731039	1
433	Cheseapeake Bay	424.667067731039	424.667067731039	1
434	Cheseapeake Bay	424.667067731039	424.667067731039	1
435	Cheseapeake Bay	424.667067731039	424.667067731039	1
436	Cheseapeake Bay	424.667067731039	424.667067731039	1
437	Cheseapeake Bay	424.667067731039	424.667067731039	1
438	Cheseapeake Bay	424.667067731039	424.667067731039	1
439	Cheseapeake Bay	424.667067731039	713.812643742727	1
440	Cheseapeake Bay	424.667067731039	713.812643742727	1
441	Cheseapeake Bay	424.667067731039	424.667067731039	1
442	Cheseapeake Bay	424.667067731039	424.667067731039	1
443	Cheseapeake Bay	424.667067731039	424.667067731039	1
444	Cheseapeake Bay	424.667067731039	424.667067731039	1
445	Cheseapeake Bay	424.667067731039	563.92626615601	1
446	Cheseapeake Bay	424.667067731039	563.92626615601	1
447	Cheseapeake Bay	424.667067731039	563.92626615601	1
448	Cheseapeake Bay	424.667067731039	424.667067731039	1
449	Cheseapeake Bay	424.667067731039	424.667067731039	1
450	Cheseapeake Bay	424.667067731039	424.667067731039	1
451	Cheseapeake Bay	424.667067731039	424.667067731039	1
452	Cheseapeake Bay	424.667067731039	424.667067731039	1
453	Cheseapeake Bay	424.667067731039	424.667067731039	1
454	Cheseapeake Bay	424.667067731039	424.667067731039	1
455	Cheseapeake Bay	424.667067731039	424.667067731039	1
456	Cheseapeake Bay	424.667067731039	424.667067731039	1
457	Cheseapeake Bay	424.667067731039	424.667067731039	1
458	Cheseapeake Bay	424.667067731039	424.667067731039	1
459	Cheseapeake Bay	424.667067731039	424.667067731039	1
460	Cheseapeake Bay	424.667067731039	424.667067731039	1
461	Cheseapeake Bay	424.667067731039	424.667067731039	1
462	Cheseapeake Bay	424.667067731039	424.667067731039	1
463	Cheseapeake Bay	424.667067731039	424.667067731039	1
464	Cheseapeake Bay	424.667067731039	424.667067731039	1
465	Cheseapeake Bay	424.667067731039	424.667067731039	1
466	Cheseapeake Bay	424.667067731039	424.667067731039	1
467	Cheseapeake Bay	424.667067731039	424.667067731039	1
468	Cheseapeake Bay	424.667067731039	689.84497523783	1
469	Cheseapeake Bay	424.667067731039	689.84497523783	1
470	Cheseapeake Bay	424.667067731039	2866.25253482416	1
471	Cheseapeake Bay	424.667067731039	1216.96814734343	1
472	Cheseapeake Bay	424.667067731039	424.667067731039	1
473	Cheseapeake Bay	424.667067731039	510.352452090453	1
474	Cheseapeake Bay	424.667067731039	424.667067731039	1
475	Cheseapeake Bay	424.667067731039	424.667067731039	1
476	Cheseapeake Bay	424.667067731039	424.667067731039	1
477	Cheseapeake Bay	424.667067731039	424.667067731039	1
478	Cheseapeake Bay	424.667067731039	424.667067731039	1
479	Cheseapeake Bay	424.667067731039	424.667067731039	1
480	Cheseapeake Bay	424.667067731039	424.667067731039	1
481	Cheseapeake Bay	424.667067731039	424.667067731039	1
482	Cheseapeake Bay	424.667067731039	689.84497523783	1
483	Cheseapeake Bay	424.667067731039	424.667067731039	1
484	Cheseapeake Bay	424.667067731039	424.667067731039	1
485	Cheseapeake Bay	424.667067731039	424.667067731039	1
486	Cheseapeake Bay	424.667067731039	424.667067731039	1
487	Cheseapeake Bay	424.667067731039	640.797457947204	1
488	Cheseapeake Bay	424.667067731039	179.336809937898	1
489	Cheseapeake Bay	424.667067731039	29.3218771352609	1
490	Cheseapeake Bay	424.667067731039	424.667067731039	1
491	Cheseapeake Bay	424.667067731039	424.667067731039	1
492	Cheseapeake Bay	424.667067731039	424.667067731039	1
493	Cheseapeake Bay	424.667067731039	424.667067731039	1
494	Cheseapeake Bay	424.667067731039	424.667067731039	1
495	Cheseapeake Bay	424.667067731039	424.667067731039	1
496	Cheseapeake Bay	424.667067731039	424.667067731039	1
497	Cheseapeake Bay	424.667067731039	424.667067731039	1
498	Cheseapeake Bay	424.667067731039	424.667067731039	1
499	Cheseapeake Bay	424.667067731039	713.812643742727	1
500	Cheseapeake Bay	424.667067731039	713.812643742727	1
501	Cheseapeake Bay	424.667067731039	424.667067731039	1
502	Cheseapeake Bay	424.667067731039	424.667067731039	1
503	Cheseapeake Bay	424.667067731039	424.667067731039	1
504	Cheseapeake Bay	424.667067731039	424.667067731039	1
505	Cheseapeake Bay	424.667067731039	563.92626615601	1
506	Cheseapeake Bay	424.667067731039	563.92626615601	1
507	Cheseapeake Bay	424.667067731039	563.92626615601	1
508	Cheseapeake Bay	424.667067731039	424.667067731039	1
509	Cheseapeake Bay	424.667067731039	424.667067731039	1
510	Cheseapeake Bay	424.667067731039	424.667067731039	1
511	Cheseapeake Bay	424.667067731039	424.667067731039	1
512	Cheseapeake Bay	424.667067731039	424.667067731039	1
513	Cheseapeake Bay	424.667067731039	424.667067731039	1
514	Cheseapeake Bay	424.667067731039	424.667067731039	1
515	Cheseapeake Bay	424.667067731039	424.667067731039	1
516	Cheseapeake Bay	424.667067731039	424.667067731039	1
517	Cheseapeake Bay	424.667067731039	424.667067731039	1
518	Cheseapeake Bay	424.667067731039	424.667067731039	1
519	Cheseapeake Bay	424.667067731039	424.667067731039	1
520	Cheseapeake Bay	424.667067731039	424.667067731039	1
521	Cheseapeake Bay	424.667067731039	424.667067731039	1
522	Cheseapeake Bay	424.667067731039	424.667067731039	1
523	Cheseapeake Bay	424.667067731039	424.667067731039	1
524	Cheseapeake Bay	424.667067731039	424.667067731039	1
525	Cheseapeake Bay	424.667067731039	424.667067731039	1
526	Cheseapeake Bay	424.667067731039	424.667067731039	1
527	Cheseapeake Bay	424.667067731039	424.667067731039	1
528	Cheseapeake Bay	424.667067731039	689.84497523783	1
529	Cheseapeake Bay	424.667067731039	689.84497523783	1
530	Cheseapeake Bay	424.667067731039	2866.25253482416	1
531	Cheseapeake Bay	424.667067731039	1216.96814734343	1
532	Cheseapeake Bay	424.667067731039	424.667067731039	1
533	Cheseapeake Bay	424.667067731039	510.352452090453	1
534	Cheseapeake Bay	424.667067731039	424.667067731039	1
535	Cheseapeake Bay	424.667067731039	424.667067731039	1
536	Cheseapeake Bay	424.667067731039	424.667067731039	1
537	Cheseapeake Bay	424.667067731039	424.667067731039	1
538	Cheseapeake Bay	424.667067731039	424.667067731039	1
539	Cheseapeake Bay	424.667067731039	424.667067731039	1
540	Cheseapeake Bay	424.667067731039	424.667067731039	1
541	Cheseapeake Bay	424.667067731039	424.667067731039	1
542	Cheseapeake Bay	424.667067731039	689.84497523783	1
543	Cheseapeake Bay	424.667067731039	424.667067731039	1
544	Cheseapeake Bay	424.667067731039	424.667067731039	1
545	Cheseapeake Bay	424.667067731039	424.667067731039	1
546	Cheseapeake Bay	424.667067731039	424.667067731039	1
547	Cheseapeake Bay	424.667067731039	640.797457947204	1
548	Cheseapeake Bay	424.667067731039	179.336809937898	1
549	Cheseapeake Bay	424.667067731039	29.3218771352609	1
550	Cheseapeake Bay	424.667067731039	424.667067731039	1
551	Cheseapeake Bay	424.667067731039	424.667067731039	1
552	Cheseapeake Bay	424.667067731039	424.667067731039	1
553	Cheseapeake Bay	424.667067731039	424.667067731039	1
554	Cheseapeake Bay	424.667067731039	424.667067731039	1
555	Cheseapeake Bay	424.667067731039	424.667067731039	1
556	Cheseapeake Bay	424.667067731039	424.667067731039	1
557	Cheseapeake Bay	424.667067731039	424.667067731039	1
558	Cheseapeake Bay	424.667067731039	424.667067731039	1
559	Cheseapeake Bay	424.667067731039	713.812643742727	1
560	Cheseapeake Bay	424.667067731039	713.812643742727	1
561	Cheseapeake Bay	424.667067731039	424.667067731039	1
562	Cheseapeake Bay	424.667067731039	424.667067731039	1
563	Cheseapeake Bay	424.667067731039	424.667067731039	1
564	Cheseapeake Bay	424.667067731039	424.667067731039	1
565	Cheseapeake Bay	424.667067731039	563.92626615601	1
566	Cheseapeake Bay	424.667067731039	563.92626615601	1
567	Cheseapeake Bay	424.667067731039	563.92626615601	1
568	Cheseapeake Bay	424.667067731039	424.667067731039	1
569	Cheseapeake Bay	424.667067731039	424.667067731039	1
570	Cheseapeake Bay	424.667067731039	424.667067731039	1
571	Cheseapeake Bay	424.667067731039	424.667067731039	1
572	Cheseapeake Bay	424.667067731039	424.667067731039	1
573	Cheseapeake Bay	424.667067731039	424.667067731039	1
574	Cheseapeake Bay	424.667067731039	424.667067731039	1
575	Cheseapeake Bay	424.667067731039	424.667067731039	1
576	Cheseapeake Bay	424.667067731039	424.667067731039	1
577	Cheseapeake Bay	424.667067731039	424.667067731039	1
578	Cheseapeake Bay	424.667067731039	424.667067731039	1
579	Cheseapeake Bay	424.667067731039	424.667067731039	1
580	Cheseapeake Bay	424.667067731039	424.667067731039	1
581	Cheseapeake Bay	424.667067731039	424.667067731039	1
582	Cheseapeake Bay	424.667067731039	424.667067731039	1
583	Cheseapeake Bay	424.667067731039	424.667067731039	1
584	Cheseapeake Bay	424.667067731039	424.667067731039	1
585	Cheseapeake Bay	424.667067731039	424.667067731039	1
586	Cheseapeake Bay	424.667067731039	424.667067731039	1
587	Cheseapeake Bay	424.667067731039	424.667067731039	1
588	Cheseapeake Bay	424.667067731039	689.84497523783	1
589	Cheseapeake Bay	424.667067731039	689.84497523783	1
590	Cheseapeake Bay	424.667067731039	2866.25253482416	1
591	Cheseapeake Bay	424.667067731039	1216.96814734343	1
592	Cheseapeake Bay	424.667067731039	424.667067731039	1
593	Cheseapeake Bay	424.667067731039	510.352452090453	1
594	Cheseapeake Bay	424.667067731039	424.667067731039	1
595	Cheseapeake Bay	424.667067731039	424.667067731039	1
596	Cheseapeake Bay	424.667067731039	424.667067731039	1
597	Cheseapeake Bay	424.667067731039	424.667067731039	1
598	Cheseapeake Bay	424.667067731039	424.667067731039	1
599	Cheseapeake Bay	424.667067731039	424.667067731039	1
600	Cheseapeake Bay	424.667067731039	424.667067731039	1
601	Cheseapeake Bay	424.667067731039	424.667067731039	1
602	Cheseapeake Bay	424.667067731039	689.84497523783	1
603	Cheseapeake Bay	424.667067731039	424.667067731039	1
604	Cheseapeake Bay	424.667067731039	424.667067731039	1
605	Cheseapeake Bay	424.667067731039	424.667067731039	1
606	Cheseapeake Bay	424.667067731039	424.667067731039	1
607	Cheseapeake Bay	424.667067731039	640.797457947204	1
608	Cheseapeake Bay	424.667067731039	179.336809937898	1
609	Cheseapeake Bay	424.667067731039	29.3218771352609	1
610	Cheseapeake Bay	424.667067731039	424.667067731039	1
611	Cheseapeake Bay	424.667067731039	424.667067731039	1
612	Cheseapeake Bay	424.667067731039	424.667067731039	1
613	Cheseapeake Bay	424.667067731039	424.667067731039	1
614	Cheseapeake Bay	424.667067731039	424.667067731039	1
615	Cheseapeake Bay	424.667067731039	424.667067731039	1
616	Cheseapeake Bay	424.667067731039	424.667067731039	1
617	Cheseapeake Bay	424.667067731039	424.667067731039	1
618	Cheseapeake Bay	424.667067731039	424.667067731039	1
619	Cheseapeake Bay	424.667067731039	713.812643742727	1
620	Cheseapeake Bay	424.667067731039	713.812643742727	1
621	Cheseapeake Bay	424.667067731039	424.667067731039	1
622	Cheseapeake Bay	424.667067731039	424.667067731039	1
623	Cheseapeake Bay	424.667067731039	424.667067731039	1
624	Cheseapeake Bay	424.667067731039	424.667067731039	1
625	Cheseapeake Bay	424.667067731039	563.92626615601	1
626	Cheseapeake Bay	424.667067731039	563.92626615601	1
627	Cheseapeake Bay	424.667067731039	563.92626615601	1
628	Cheseapeake Bay	424.667067731039	424.667067731039	1
629	Cheseapeake Bay	424.667067731039	424.667067731039	1
630	Cheseapeake Bay	424.667067731039	424.667067731039	1
631	Cheseapeake Bay	424.667067731039	424.667067731039	1
632	Cheseapeake Bay	424.667067731039	424.667067731039	1
633	Cheseapeake Bay	424.667067731039	424.667067731039	1
634	Cheseapeake Bay	424.667067731039	424.667067731039	1
635	Cheseapeake Bay	424.667067731039	424.667067731039	1
636	Cheseapeake Bay	424.667067731039	424.667067731039	1
637	Cheseapeake Bay	424.667067731039	424.667067731039	1
638	Cheseapeake Bay	424.667067731039	424.667067731039	1
639	Cheseapeake Bay	424.667067731039	424.667067731039	1
640	Cheseapeake Bay	424.667067731039	424.667067731039	1
641	Cheseapeake Bay	424.667067731039	424.667067731039	1
642	Cheseapeake Bay	424.667067731039	424.667067731039	1
643	Cheseapeake Bay	424.667067731039	424.667067731039	1
644	Cheseapeake Bay	424.667067731039	424.667067731039	1
645	Cheseapeake Bay	424.667067731039	424.667067731039	1
646	Cheseapeake Bay	424.667067731039	424.667067731039	1
647	Cheseapeake Bay	424.667067731039	424.667067731039	1
648	Cheseapeake Bay	424.667067731039	689.84497523783	1
649	Cheseapeake Bay	424.667067731039	689.84497523783	1
650	Cheseapeake Bay	424.667067731039	2866.25253482416	1
651	Cheseapeake Bay	424.667067731039	1216.96814734343	1
652	Cheseapeake Bay	424.667067731039	424.667067731039	1
653	Cheseapeake Bay	424.667067731039	510.352452090453	1
654	Cheseapeake Bay	424.667067731039	424.667067731039	1
655	Cheseapeake Bay	424.667067731039	424.667067731039	1
656	Cheseapeake Bay	424.667067731039	424.667067731039	1
657	Cheseapeake Bay	424.667067731039	424.667067731039	1
658	Cheseapeake Bay	424.667067731039	424.667067731039	1
659	Cheseapeake Bay	424.667067731039	424.667067731039	1
660	Cheseapeake Bay	424.667067731039	424.667067731039	1
661	Cheseapeake Bay	424.667067731039	424.667067731039	1
662	Cheseapeake Bay	424.667067731039	689.84497523783	1
663	Cheseapeake Bay	424.667067731039	424.667067731039	1
664	Cheseapeake Bay	424.667067731039	424.667067731039	1
665	Cheseapeake Bay	424.667067731039	424.667067731039	1
666	Cheseapeake Bay	424.667067731039	424.667067731039	1
667	Cheseapeake Bay	424.667067731039	640.797457947204	1
668	Cheseapeake Bay	424.667067731039	179.336809937898	1
669	Cheseapeake Bay	424.667067731039	29.3218771352609	1
670	Cheseapeake Bay	713.812643742727	424.667067731039	1
671	Cheseapeake Bay	713.812643742727	424.667067731039	1
672	Cheseapeake Bay	713.812643742727	424.667067731039	1
673	Cheseapeake Bay	713.812643742727	424.667067731039	1
674	Cheseapeake Bay	713.812643742727	424.667067731039	1
675	Cheseapeake Bay	713.812643742727	424.667067731039	1
676	Cheseapeake Bay	713.812643742727	424.667067731039	1
677	Cheseapeake Bay	713.812643742727	424.667067731039	1
678	Cheseapeake Bay	713.812643742727	424.667067731039	1
679	Cheseapeake Bay	713.812643742727	713.812643742727	1
680	Cheseapeake Bay	713.812643742727	713.812643742727	1
681	Cheseapeake Bay	713.812643742727	424.667067731039	1
682	Cheseapeake Bay	713.812643742727	424.667067731039	1
683	Cheseapeake Bay	713.812643742727	424.667067731039	1
684	Cheseapeake Bay	713.812643742727	424.667067731039	1
685	Cheseapeake Bay	713.812643742727	563.92626615601	1
686	Cheseapeake Bay	713.812643742727	563.92626615601	1
687	Cheseapeake Bay	713.812643742727	563.92626615601	1
688	Cheseapeake Bay	713.812643742727	424.667067731039	1
689	Cheseapeake Bay	713.812643742727	424.667067731039	1
690	Cheseapeake Bay	713.812643742727	424.667067731039	1
691	Cheseapeake Bay	713.812643742727	424.667067731039	1
692	Cheseapeake Bay	713.812643742727	424.667067731039	1
693	Cheseapeake Bay	713.812643742727	424.667067731039	1
694	Cheseapeake Bay	713.812643742727	424.667067731039	1
695	Cheseapeake Bay	713.812643742727	424.667067731039	1
696	Cheseapeake Bay	713.812643742727	424.667067731039	1
697	Cheseapeake Bay	713.812643742727	424.667067731039	1
698	Cheseapeake Bay	713.812643742727	424.667067731039	1
699	Cheseapeake Bay	713.812643742727	424.667067731039	1
700	Cheseapeake Bay	713.812643742727	424.667067731039	1
701	Cheseapeake Bay	713.812643742727	424.667067731039	1
702	Cheseapeake Bay	713.812643742727	424.667067731039	1
703	Cheseapeake Bay	713.812643742727	424.667067731039	1
704	Cheseapeake Bay	713.812643742727	424.667067731039	1
705	Cheseapeake Bay	713.812643742727	424.667067731039	1
706	Cheseapeake Bay	713.812643742727	424.667067731039	1
707	Cheseapeake Bay	713.812643742727	424.667067731039	1
708	Cheseapeake Bay	713.812643742727	689.84497523783	1
709	Cheseapeake Bay	713.812643742727	689.84497523783	1
710	Cheseapeake Bay	713.812643742727	2866.25253482416	1
711	Cheseapeake Bay	713.812643742727	1216.96814734343	1
712	Cheseapeake Bay	713.812643742727	424.667067731039	1
713	Cheseapeake Bay	713.812643742727	510.352452090453	1
714	Cheseapeake Bay	713.812643742727	424.667067731039	1
715	Cheseapeake Bay	713.812643742727	424.667067731039	1
716	Cheseapeake Bay	713.812643742727	424.667067731039	1
717	Cheseapeake Bay	713.812643742727	424.667067731039	1
718	Cheseapeake Bay	713.812643742727	424.667067731039	1
719	Cheseapeake Bay	713.812643742727	424.667067731039	1
720	Cheseapeake Bay	713.812643742727	424.667067731039	1
721	Cheseapeake Bay	713.812643742727	424.667067731039	1
722	Cheseapeake Bay	713.812643742727	689.84497523783	1
723	Cheseapeake Bay	713.812643742727	424.667067731039	1
724	Cheseapeake Bay	713.812643742727	424.667067731039	1
725	Cheseapeake Bay	713.812643742727	424.667067731039	1
726	Cheseapeake Bay	713.812643742727	424.667067731039	1
727	Cheseapeake Bay	713.812643742727	640.797457947204	1
728	Cheseapeake Bay	713.812643742727	179.336809937898	1
729	Cheseapeake Bay	713.812643742727	29.3218771352609	1
730	Cheseapeake Bay	713.812643742727	424.667067731039	1
731	Cheseapeake Bay	713.812643742727	424.667067731039	1
732	Cheseapeake Bay	713.812643742727	424.667067731039	1
733	Cheseapeake Bay	713.812643742727	424.667067731039	1
734	Cheseapeake Bay	713.812643742727	424.667067731039	1
735	Cheseapeake Bay	713.812643742727	424.667067731039	1
736	Cheseapeake Bay	713.812643742727	424.667067731039	1
737	Cheseapeake Bay	713.812643742727	424.667067731039	1
738	Cheseapeake Bay	713.812643742727	424.667067731039	1
739	Cheseapeake Bay	713.812643742727	713.812643742727	1
740	Cheseapeake Bay	713.812643742727	713.812643742727	1
741	Cheseapeake Bay	713.812643742727	424.667067731039	1
742	Cheseapeake Bay	713.812643742727	424.667067731039	1
743	Cheseapeake Bay	713.812643742727	424.667067731039	1
744	Cheseapeake Bay	713.812643742727	424.667067731039	1
745	Cheseapeake Bay	713.812643742727	563.92626615601	1
746	Cheseapeake Bay	713.812643742727	563.92626615601	1
747	Cheseapeake Bay	713.812643742727	563.92626615601	1
748	Cheseapeake Bay	713.812643742727	424.667067731039	1
749	Cheseapeake Bay	713.812643742727	424.667067731039	1
750	Cheseapeake Bay	713.812643742727	424.667067731039	1
751	Cheseapeake Bay	713.812643742727	424.667067731039	1
752	Cheseapeake Bay	713.812643742727	424.667067731039	1
753	Cheseapeake Bay	713.812643742727	424.667067731039	1
754	Cheseapeake Bay	713.812643742727	424.667067731039	1
755	Cheseapeake Bay	713.812643742727	424.667067731039	1
756	Cheseapeake Bay	713.812643742727	424.667067731039	1
757	Cheseapeake Bay	713.812643742727	424.667067731039	1
758	Cheseapeake Bay	713.812643742727	424.667067731039	1
759	Cheseapeake Bay	713.812643742727	424.667067731039	1
760	Cheseapeake Bay	713.812643742727	424.667067731039	1
761	Cheseapeake Bay	713.812643742727	424.667067731039	1
762	Cheseapeake Bay	713.812643742727	424.667067731039	1
763	Cheseapeake Bay	713.812643742727	424.667067731039	1
764	Cheseapeake Bay	713.812643742727	424.667067731039	1
765	Cheseapeake Bay	713.812643742727	424.667067731039	1
766	Cheseapeake Bay	713.812643742727	424.667067731039	1
767	Cheseapeake Bay	713.812643742727	424.667067731039	1
768	Cheseapeake Bay	713.812643742727	689.84497523783	1
769	Cheseapeake Bay	713.812643742727	689.84497523783	1
770	Cheseapeake Bay	713.812643742727	2866.25253482416	1
771	Cheseapeake Bay	713.812643742727	1216.96814734343	1
772	Cheseapeake Bay	713.812643742727	424.667067731039	1
773	Cheseapeake Bay	713.812643742727	510.352452090453	1
774	Cheseapeake Bay	713.812643742727	424.667067731039	1
775	Cheseapeake Bay	713.812643742727	424.667067731039	1
776	Cheseapeake Bay	713.812643742727	424.667067731039	1
777	Cheseapeake Bay	713.812643742727	424.667067731039	1
778	Cheseapeake Bay	713.812643742727	424.667067731039	1
779	Cheseapeake Bay	713.812643742727	424.667067731039	1
780	Cheseapeake Bay	713.812643742727	424.667067731039	1
781	Cheseapeake Bay	713.812643742727	424.667067731039	1
782	Cheseapeake Bay	713.812643742727	689.84497523783	1
783	Cheseapeake Bay	713.812643742727	424.667067731039	1
784	Cheseapeake Bay	713.812643742727	424.667067731039	1
785	Cheseapeake Bay	713.812643742727	424.667067731039	1
786	Cheseapeake Bay	713.812643742727	424.667067731039	1
787	Cheseapeake Bay	713.812643742727	640.797457947204	1
788	Cheseapeake Bay	713.812643742727	179.336809937898	1
789	Cheseapeake Bay	713.812643742727	29.3218771352609	1
790	Cheseapeake Bay	424.667067731039	424.667067731039	1
791	Cheseapeake Bay	424.667067731039	424.667067731039	1
792	Cheseapeake Bay	424.667067731039	424.667067731039	1
793	Cheseapeake Bay	424.667067731039	424.667067731039	1
794	Cheseapeake Bay	424.667067731039	424.667067731039	1
795	Cheseapeake Bay	424.667067731039	424.667067731039	1
796	Cheseapeake Bay	424.667067731039	424.667067731039	1
797	Cheseapeake Bay	424.667067731039	424.667067731039	1
798	Cheseapeake Bay	424.667067731039	424.667067731039	1
799	Cheseapeake Bay	424.667067731039	713.812643742727	1
800	Cheseapeake Bay	424.667067731039	713.812643742727	1
801	Cheseapeake Bay	424.667067731039	424.667067731039	1
802	Cheseapeake Bay	424.667067731039	424.667067731039	1
803	Cheseapeake Bay	424.667067731039	424.667067731039	1
804	Cheseapeake Bay	424.667067731039	424.667067731039	1
805	Cheseapeake Bay	424.667067731039	563.92626615601	1
806	Cheseapeake Bay	424.667067731039	563.92626615601	1
807	Cheseapeake Bay	424.667067731039	563.92626615601	1
808	Cheseapeake Bay	424.667067731039	424.667067731039	1
809	Cheseapeake Bay	424.667067731039	424.667067731039	1
810	Cheseapeake Bay	424.667067731039	424.667067731039	1
811	Cheseapeake Bay	424.667067731039	424.667067731039	1
812	Cheseapeake Bay	424.667067731039	424.667067731039	1
813	Cheseapeake Bay	424.667067731039	424.667067731039	1
814	Cheseapeake Bay	424.667067731039	424.667067731039	1
815	Cheseapeake Bay	424.667067731039	424.667067731039	1
816	Cheseapeake Bay	424.667067731039	424.667067731039	1
817	Cheseapeake Bay	424.667067731039	424.667067731039	1
818	Cheseapeake Bay	424.667067731039	424.667067731039	1
819	Cheseapeake Bay	424.667067731039	424.667067731039	1
820	Cheseapeake Bay	424.667067731039	424.667067731039	1
821	Cheseapeake Bay	424.667067731039	424.667067731039	1
822	Cheseapeake Bay	424.667067731039	424.667067731039	1
823	Cheseapeake Bay	424.667067731039	424.667067731039	1
824	Cheseapeake Bay	424.667067731039	424.667067731039	1
825	Cheseapeake Bay	424.667067731039	424.667067731039	1
826	Cheseapeake Bay	424.667067731039	424.667067731039	1
827	Cheseapeake Bay	424.667067731039	424.667067731039	1
828	Cheseapeake Bay	424.667067731039	689.84497523783	1
829	Cheseapeake Bay	424.667067731039	689.84497523783	1
830	Cheseapeake Bay	424.667067731039	2866.25253482416	1
831	Cheseapeake Bay	424.667067731039	1216.96814734343	1
832	Cheseapeake Bay	424.667067731039	424.667067731039	1
833	Cheseapeake Bay	424.667067731039	510.352452090453	1
834	Cheseapeake Bay	424.667067731039	424.667067731039	1
835	Cheseapeake Bay	424.667067731039	424.667067731039	1
836	Cheseapeake Bay	424.667067731039	424.667067731039	1
837	Cheseapeake Bay	424.667067731039	424.667067731039	1
838	Cheseapeake Bay	424.667067731039	424.667067731039	1
839	Cheseapeake Bay	424.667067731039	424.667067731039	1
840	Cheseapeake Bay	424.667067731039	424.667067731039	1
841	Cheseapeake Bay	424.667067731039	424.667067731039	1
842	Cheseapeake Bay	424.667067731039	689.84497523783	1
843	Cheseapeake Bay	424.667067731039	424.667067731039	1
844	Cheseapeake Bay	424.667067731039	424.667067731039	1
845	Cheseapeake Bay	424.667067731039	424.667067731039	1
846	Cheseapeake Bay	424.667067731039	424.667067731039	1
847	Cheseapeake Bay	424.667067731039	640.797457947204	1
848	Cheseapeake Bay	424.667067731039	179.336809937898	1
849	Cheseapeake Bay	424.667067731039	29.3218771352609	1
850	Cheseapeake Bay	424.667067731039	424.667067731039	1
851	Cheseapeake Bay	424.667067731039	424.667067731039	1
852	Cheseapeake Bay	424.667067731039	424.667067731039	1
853	Cheseapeake Bay	424.667067731039	424.667067731039	1
854	Cheseapeake Bay	424.667067731039	424.667067731039	1
855	Cheseapeake Bay	424.667067731039	424.667067731039	1
856	Cheseapeake Bay	424.667067731039	424.667067731039	1
857	Cheseapeake Bay	424.667067731039	424.667067731039	1
858	Cheseapeake Bay	424.667067731039	424.667067731039	1
859	Cheseapeake Bay	424.667067731039	713.812643742727	1
860	Cheseapeake Bay	424.667067731039	713.812643742727	1
861	Cheseapeake Bay	424.667067731039	424.667067731039	1
862	Cheseapeake Bay	424.667067731039	424.667067731039	1
863	Cheseapeake Bay	424.667067731039	424.667067731039	1
864	Cheseapeake Bay	424.667067731039	424.667067731039	1
865	Cheseapeake Bay	424.667067731039	563.92626615601	1
866	Cheseapeake Bay	424.667067731039	563.92626615601	1
867	Cheseapeake Bay	424.667067731039	563.92626615601	1
868	Cheseapeake Bay	424.667067731039	424.667067731039	1
869	Cheseapeake Bay	424.667067731039	424.667067731039	1
870	Cheseapeake Bay	424.667067731039	424.667067731039	1
871	Cheseapeake Bay	424.667067731039	424.667067731039	1
872	Cheseapeake Bay	424.667067731039	424.667067731039	1
873	Cheseapeake Bay	424.667067731039	424.667067731039	1
874	Cheseapeake Bay	424.667067731039	424.667067731039	1
875	Cheseapeake Bay	424.667067731039	424.667067731039	1
876	Cheseapeake Bay	424.667067731039	424.667067731039	1
877	Cheseapeake Bay	424.667067731039	424.667067731039	1
878	Cheseapeake Bay	424.667067731039	424.667067731039	1
879	Cheseapeake Bay	424.667067731039	424.667067731039	1
880	Cheseapeake Bay	424.667067731039	424.667067731039	1
881	Cheseapeake Bay	424.667067731039	424.667067731039	1
882	Cheseapeake Bay	424.667067731039	424.667067731039	1
883	Cheseapeake Bay	424.667067731039	424.667067731039	1
884	Cheseapeake Bay	424.667067731039	424.667067731039	1
885	Cheseapeake Bay	424.667067731039	424.667067731039	1
886	Cheseapeake Bay	424.667067731039	424.667067731039	1
887	Cheseapeake Bay	424.667067731039	424.667067731039	1
888	Cheseapeake Bay	424.667067731039	689.84497523783	1
889	Cheseapeake Bay	424.667067731039	689.84497523783	1
890	Cheseapeake Bay	424.667067731039	2866.25253482416	1
891	Cheseapeake Bay	424.667067731039	1216.96814734343	1
892	Cheseapeake Bay	424.667067731039	424.667067731039	1
893	Cheseapeake Bay	424.667067731039	510.352452090453	1
894	Cheseapeake Bay	424.667067731039	424.667067731039	1
895	Cheseapeake Bay	424.667067731039	424.667067731039	1
896	Cheseapeake Bay	424.667067731039	424.667067731039	1
897	Cheseapeake Bay	424.667067731039	424.667067731039	1
898	Cheseapeake Bay	424.667067731039	424.667067731039	1
899	Cheseapeake Bay	424.667067731039	424.667067731039	1
900	Cheseapeake Bay	424.667067731039	424.667067731039	1
901	Cheseapeake Bay	424.667067731039	424.667067731039	1
902	Cheseapeake Bay	424.667067731039	689.84497523783	1
903	Cheseapeake Bay	424.667067731039	424.667067731039	1
904	Cheseapeake Bay	424.667067731039	424.667067731039	1
905	Cheseapeake Bay	424.667067731039	424.667067731039	1
906	Cheseapeake Bay	424.667067731039	424.667067731039	1
907	Cheseapeake Bay	424.667067731039	640.797457947204	1
908	Cheseapeake Bay	424.667067731039	179.336809937898	1
909	Cheseapeake Bay	424.667067731039	29.3218771352609	1
910	Cheseapeake Bay	424.667067731039	424.667067731039	1
911	Cheseapeake Bay	424.667067731039	424.667067731039	1
912	Cheseapeake Bay	424.667067731039	424.667067731039	1
913	Cheseapeake Bay	424.667067731039	424.667067731039	1
914	Cheseapeake Bay	424.667067731039	424.667067731039	1
915	Cheseapeake Bay	424.667067731039	424.667067731039	1
916	Cheseapeake Bay	424.667067731039	424.667067731039	1
917	Cheseapeake Bay	424.667067731039	424.667067731039	1
918	Cheseapeake Bay	424.667067731039	424.667067731039	1
919	Cheseapeake Bay	424.667067731039	713.812643742727	1
920	Cheseapeake Bay	424.667067731039	713.812643742727	1
921	Cheseapeake Bay	424.667067731039	424.667067731039	1
922	Cheseapeake Bay	424.667067731039	424.667067731039	1
923	Cheseapeake Bay	424.667067731039	424.667067731039	1
924	Cheseapeake Bay	424.667067731039	424.667067731039	1
925	Cheseapeake Bay	424.667067731039	563.92626615601	1
926	Cheseapeake Bay	424.667067731039	563.92626615601	1
927	Cheseapeake Bay	424.667067731039	563.92626615601	1
928	Cheseapeake Bay	424.667067731039	424.667067731039	1
929	Cheseapeake Bay	424.667067731039	424.667067731039	1
930	Cheseapeake Bay	424.667067731039	424.667067731039	1
931	Cheseapeake Bay	424.667067731039	424.667067731039	1
932	Cheseapeake Bay	424.667067731039	424.667067731039	1
933	Cheseapeake Bay	424.667067731039	424.667067731039	1
934	Cheseapeake Bay	424.667067731039	424.667067731039	1
935	Cheseapeake Bay	424.667067731039	424.667067731039	1
936	Cheseapeake Bay	424.667067731039	424.667067731039	1
937	Cheseapeake Bay	424.667067731039	424.667067731039	1
938	Cheseapeake Bay	424.667067731039	424.667067731039	1
939	Cheseapeake Bay	424.667067731039	424.667067731039	1
940	Cheseapeake Bay	424.667067731039	424.667067731039	1
941	Cheseapeake Bay	424.667067731039	424.667067731039	1
942	Cheseapeake Bay	424.667067731039	424.667067731039	1
943	Cheseapeake Bay	424.667067731039	424.667067731039	1
944	Cheseapeake Bay	424.667067731039	424.667067731039	1
945	Cheseapeake Bay	424.667067731039	424.667067731039	1
946	Cheseapeake Bay	424.667067731039	424.667067731039	1
947	Cheseapeake Bay	424.667067731039	424.667067731039	1
948	Cheseapeake Bay	424.667067731039	689.84497523783	1
949	Cheseapeake Bay	424.667067731039	689.84497523783	1
950	Cheseapeake Bay	424.667067731039	2866.25253482416	1
951	Cheseapeake Bay	424.667067731039	1216.96814734343	1
952	Cheseapeake Bay	424.667067731039	424.667067731039	1
953	Cheseapeake Bay	424.667067731039	510.352452090453	1
954	Cheseapeake Bay	424.667067731039	424.667067731039	1
955	Cheseapeake Bay	424.667067731039	424.667067731039	1
956	Cheseapeake Bay	424.667067731039	424.667067731039	1
957	Cheseapeake Bay	424.667067731039	424.667067731039	1
958	Cheseapeake Bay	424.667067731039	424.667067731039	1
959	Cheseapeake Bay	424.667067731039	424.667067731039	1
960	Cheseapeake Bay	424.667067731039	424.667067731039	1
961	Cheseapeake Bay	424.667067731039	424.667067731039	1
962	Cheseapeake Bay	424.667067731039	689.84497523783	1
963	Cheseapeake Bay	424.667067731039	424.667067731039	1
964	Cheseapeake Bay	424.667067731039	424.667067731039	1
965	Cheseapeake Bay	424.667067731039	424.667067731039	1
966	Cheseapeake Bay	424.667067731039	424.667067731039	1
967	Cheseapeake Bay	424.667067731039	640.797457947204	1
968	Cheseapeake Bay	424.667067731039	179.336809937898	1
969	Cheseapeake Bay	424.667067731039	29.3218771352609	1
970	Cheseapeake Bay	424.667067731039	424.667067731039	1
971	Cheseapeake Bay	424.667067731039	424.667067731039	1
972	Cheseapeake Bay	424.667067731039	424.667067731039	1
973	Cheseapeake Bay	424.667067731039	424.667067731039	1
974	Cheseapeake Bay	424.667067731039	424.667067731039	1
975	Cheseapeake Bay	424.667067731039	424.667067731039	1
976	Cheseapeake Bay	424.667067731039	424.667067731039	1
977	Cheseapeake Bay	424.667067731039	424.667067731039	1
978	Cheseapeake Bay	424.667067731039	424.667067731039	1
979	Cheseapeake Bay	424.667067731039	713.812643742727	1
980	Cheseapeake Bay	424.667067731039	713.812643742727	1
981	Cheseapeake Bay	424.667067731039	424.667067731039	1
982	Cheseapeake Bay	424.667067731039	424.667067731039	1
983	Cheseapeake Bay	424.667067731039	424.667067731039	1
984	Cheseapeake Bay	424.667067731039	424.667067731039	1
985	Cheseapeake Bay	424.667067731039	563.92626615601	1
986	Cheseapeake Bay	424.667067731039	563.92626615601	1
987	Cheseapeake Bay	424.667067731039	563.92626615601	1
988	Cheseapeake Bay	424.667067731039	424.667067731039	1
989	Cheseapeake Bay	424.667067731039	424.667067731039	1
990	Cheseapeake Bay	424.667067731039	424.667067731039	1
991	Cheseapeake Bay	424.667067731039	424.667067731039	1
992	Cheseapeake Bay	424.667067731039	424.667067731039	1
993	Cheseapeake Bay	424.667067731039	424.667067731039	1
994	Cheseapeake Bay	424.667067731039	424.667067731039	1
995	Cheseapeake Bay	424.667067731039	424.667067731039	1
996	Cheseapeake Bay	424.667067731039	424.667067731039	1
997	Cheseapeake Bay	424.667067731039	424.667067731039	1
998	Cheseapeake Bay	424.667067731039	424.667067731039	1
999	Cheseapeake Bay	424.667067731039	424.667067731039	1
1000	Cheseapeake Bay	424.667067731039	424.667067731039	1
1001	Cheseapeake Bay	424.667067731039	424.667067731039	1
1002	Cheseapeake Bay	424.667067731039	424.667067731039	1
1003	Cheseapeake Bay	424.667067731039	424.667067731039	1
1004	Cheseapeake Bay	424.667067731039	424.667067731039	1
1005	Cheseapeake Bay	424.667067731039	424.667067731039	1
1006	Cheseapeake Bay	424.667067731039	424.667067731039	1
1007	Cheseapeake Bay	424.667067731039	424.667067731039	1
1008	Cheseapeake Bay	424.667067731039	689.84497523783	1
1009	Cheseapeake Bay	424.667067731039	689.84497523783	1
1010	Cheseapeake Bay	424.667067731039	2866.25253482416	1
1011	Cheseapeake Bay	424.667067731039	1216.96814734343	1
1012	Cheseapeake Bay	424.667067731039	424.667067731039	1
1013	Cheseapeake Bay	424.667067731039	510.352452090453	1
1014	Cheseapeake Bay	424.667067731039	424.667067731039	1
1015	Cheseapeake Bay	424.667067731039	424.667067731039	1
1016	Cheseapeake Bay	424.667067731039	424.667067731039	1
1017	Cheseapeake Bay	424.667067731039	424.667067731039	1
1018	Cheseapeake Bay	424.667067731039	424.667067731039	1
1019	Cheseapeake Bay	424.667067731039	424.667067731039	1
1020	Cheseapeake Bay	424.667067731039	424.667067731039	1
1021	Cheseapeake Bay	424.667067731039	424.667067731039	1
1022	Cheseapeake Bay	424.667067731039	689.84497523783	1
1023	Cheseapeake Bay	424.667067731039	424.667067731039	1
1024	Cheseapeake Bay	424.667067731039	424.667067731039	1
1025	Cheseapeake Bay	424.667067731039	424.667067731039	1
1026	Cheseapeake Bay	424.667067731039	424.667067731039	1
1027	Cheseapeake Bay	424.667067731039	640.797457947204	1
1028	Cheseapeake Bay	424.667067731039	179.336809937898	1
1029	Cheseapeake Bay	424.667067731039	29.3218771352609	1
1030	Cheseapeake Bay	563.92626615601	424.667067731039	1
1031	Cheseapeake Bay	563.92626615601	424.667067731039	1
1032	Cheseapeake Bay	563.92626615601	424.667067731039	1
1033	Cheseapeake Bay	563.92626615601	424.667067731039	1
1034	Cheseapeake Bay	563.92626615601	424.667067731039	1
1035	Cheseapeake Bay	563.92626615601	424.667067731039	1
1036	Cheseapeake Bay	563.92626615601	424.667067731039	1
1037	Cheseapeake Bay	563.92626615601	424.667067731039	1
1038	Cheseapeake Bay	563.92626615601	424.667067731039	1
1039	Cheseapeake Bay	563.92626615601	713.812643742727	1
1040	Cheseapeake Bay	563.92626615601	713.812643742727	1
1041	Cheseapeake Bay	563.92626615601	424.667067731039	1
1042	Cheseapeake Bay	563.92626615601	424.667067731039	1
1043	Cheseapeake Bay	563.92626615601	424.667067731039	1
1044	Cheseapeake Bay	563.92626615601	424.667067731039	1
1045	Cheseapeake Bay	563.92626615601	563.92626615601	1
1046	Cheseapeake Bay	563.92626615601	563.92626615601	1
1047	Cheseapeake Bay	563.92626615601	563.92626615601	1
1048	Cheseapeake Bay	563.92626615601	424.667067731039	1
1049	Cheseapeake Bay	563.92626615601	424.667067731039	1
1050	Cheseapeake Bay	563.92626615601	424.667067731039	1
1051	Cheseapeake Bay	563.92626615601	424.667067731039	1
1052	Cheseapeake Bay	563.92626615601	424.667067731039	1
1053	Cheseapeake Bay	563.92626615601	424.667067731039	1
1054	Cheseapeake Bay	563.92626615601	424.667067731039	1
1055	Cheseapeake Bay	563.92626615601	424.667067731039	1
1056	Cheseapeake Bay	563.92626615601	424.667067731039	1
1057	Cheseapeake Bay	563.92626615601	424.667067731039	1
1058	Cheseapeake Bay	563.92626615601	424.667067731039	1
1059	Cheseapeake Bay	563.92626615601	424.667067731039	1
1060	Cheseapeake Bay	563.92626615601	424.667067731039	1
1061	Cheseapeake Bay	563.92626615601	424.667067731039	1
1062	Cheseapeake Bay	563.92626615601	424.667067731039	1
1063	Cheseapeake Bay	563.92626615601	424.667067731039	1
1064	Cheseapeake Bay	563.92626615601	424.667067731039	1
1065	Cheseapeake Bay	563.92626615601	424.667067731039	1
1066	Cheseapeake Bay	563.92626615601	424.667067731039	1
1067	Cheseapeake Bay	563.92626615601	424.667067731039	1
1068	Cheseapeake Bay	563.92626615601	689.84497523783	1
1069	Cheseapeake Bay	563.92626615601	689.84497523783	1
1070	Cheseapeake Bay	563.92626615601	2866.25253482416	1
1071	Cheseapeake Bay	563.92626615601	1216.96814734343	1
1072	Cheseapeake Bay	563.92626615601	424.667067731039	1
1073	Cheseapeake Bay	563.92626615601	510.352452090453	1
1074	Cheseapeake Bay	563.92626615601	424.667067731039	1
1075	Cheseapeake Bay	563.92626615601	424.667067731039	1
1076	Cheseapeake Bay	563.92626615601	424.667067731039	1
1077	Cheseapeake Bay	563.92626615601	424.667067731039	1
1078	Cheseapeake Bay	563.92626615601	424.667067731039	1
1079	Cheseapeake Bay	563.92626615601	424.667067731039	1
1080	Cheseapeake Bay	563.92626615601	424.667067731039	1
1081	Cheseapeake Bay	563.92626615601	424.667067731039	1
1082	Cheseapeake Bay	563.92626615601	689.84497523783	1
1083	Cheseapeake Bay	563.92626615601	424.667067731039	1
1084	Cheseapeake Bay	563.92626615601	424.667067731039	1
1085	Cheseapeake Bay	563.92626615601	424.667067731039	1
1086	Cheseapeake Bay	563.92626615601	424.667067731039	1
1087	Cheseapeake Bay	563.92626615601	640.797457947204	1
1088	Cheseapeake Bay	563.92626615601	179.336809937898	1
1089	Cheseapeake Bay	563.92626615601	29.3218771352609	1
1090	Cheseapeake Bay	563.92626615601	424.667067731039	1
1091	Cheseapeake Bay	563.92626615601	424.667067731039	1
1092	Cheseapeake Bay	563.92626615601	424.667067731039	1
1093	Cheseapeake Bay	563.92626615601	424.667067731039	1
1094	Cheseapeake Bay	563.92626615601	424.667067731039	1
1095	Cheseapeake Bay	563.92626615601	424.667067731039	1
1096	Cheseapeake Bay	563.92626615601	424.667067731039	1
1097	Cheseapeake Bay	563.92626615601	424.667067731039	1
1098	Cheseapeake Bay	563.92626615601	424.667067731039	1
1099	Cheseapeake Bay	563.92626615601	713.812643742727	1
1100	Cheseapeake Bay	563.92626615601	713.812643742727	1
1101	Cheseapeake Bay	563.92626615601	424.667067731039	1
1102	Cheseapeake Bay	563.92626615601	424.667067731039	1
1103	Cheseapeake Bay	563.92626615601	424.667067731039	1
1104	Cheseapeake Bay	563.92626615601	424.667067731039	1
1105	Cheseapeake Bay	563.92626615601	563.92626615601	1
1106	Cheseapeake Bay	563.92626615601	563.92626615601	1
1107	Cheseapeake Bay	563.92626615601	563.92626615601	1
1108	Cheseapeake Bay	563.92626615601	424.667067731039	1
1109	Cheseapeake Bay	563.92626615601	424.667067731039	1
1110	Cheseapeake Bay	563.92626615601	424.667067731039	1
1111	Cheseapeake Bay	563.92626615601	424.667067731039	1
1112	Cheseapeake Bay	563.92626615601	424.667067731039	1
1113	Cheseapeake Bay	563.92626615601	424.667067731039	1
1114	Cheseapeake Bay	563.92626615601	424.667067731039	1
1115	Cheseapeake Bay	563.92626615601	424.667067731039	1
1116	Cheseapeake Bay	563.92626615601	424.667067731039	1
1117	Cheseapeake Bay	563.92626615601	424.667067731039	1
1118	Cheseapeake Bay	563.92626615601	424.667067731039	1
1119	Cheseapeake Bay	563.92626615601	424.667067731039	1
1120	Cheseapeake Bay	563.92626615601	424.667067731039	1
1121	Cheseapeake Bay	563.92626615601	424.667067731039	1
1122	Cheseapeake Bay	563.92626615601	424.667067731039	1
1123	Cheseapeake Bay	563.92626615601	424.667067731039	1
1124	Cheseapeake Bay	563.92626615601	424.667067731039	1
1125	Cheseapeake Bay	563.92626615601	424.667067731039	1
1126	Cheseapeake Bay	563.92626615601	424.667067731039	1
1127	Cheseapeake Bay	563.92626615601	424.667067731039	1
1128	Cheseapeake Bay	563.92626615601	689.84497523783	1
1129	Cheseapeake Bay	563.92626615601	689.84497523783	1
1130	Cheseapeake Bay	563.92626615601	2866.25253482416	1
1131	Cheseapeake Bay	563.92626615601	1216.96814734343	1
1132	Cheseapeake Bay	563.92626615601	424.667067731039	1
1133	Cheseapeake Bay	563.92626615601	510.352452090453	1
1134	Cheseapeake Bay	563.92626615601	424.667067731039	1
1135	Cheseapeake Bay	563.92626615601	424.667067731039	1
1136	Cheseapeake Bay	563.92626615601	424.667067731039	1
1137	Cheseapeake Bay	563.92626615601	424.667067731039	1
1138	Cheseapeake Bay	563.92626615601	424.667067731039	1
1139	Cheseapeake Bay	563.92626615601	424.667067731039	1
1140	Cheseapeake Bay	563.92626615601	424.667067731039	1
1141	Cheseapeake Bay	563.92626615601	424.667067731039	1
1142	Cheseapeake Bay	563.92626615601	689.84497523783	1
1143	Cheseapeake Bay	563.92626615601	424.667067731039	1
1144	Cheseapeake Bay	563.92626615601	424.667067731039	1
1145	Cheseapeake Bay	563.92626615601	424.667067731039	1
1146	Cheseapeake Bay	563.92626615601	424.667067731039	1
1147	Cheseapeake Bay	563.92626615601	640.797457947204	1
1148	Cheseapeake Bay	563.92626615601	179.336809937898	1
1149	Cheseapeake Bay	563.92626615601	29.3218771352609	1
1150	Cheseapeake Bay	563.92626615601	424.667067731039	1
1151	Cheseapeake Bay	563.92626615601	424.667067731039	1
1152	Cheseapeake Bay	563.92626615601	424.667067731039	1
1153	Cheseapeake Bay	563.92626615601	424.667067731039	1
1154	Cheseapeake Bay	563.92626615601	424.667067731039	1
1155	Cheseapeake Bay	563.92626615601	424.667067731039	1
1156	Cheseapeake Bay	563.92626615601	424.667067731039	1
1157	Cheseapeake Bay	563.92626615601	424.667067731039	1
1158	Cheseapeake Bay	563.92626615601	424.667067731039	1
1159	Cheseapeake Bay	563.92626615601	713.812643742727	1
1160	Cheseapeake Bay	563.92626615601	713.812643742727	1
1161	Cheseapeake Bay	563.92626615601	424.667067731039	1
1162	Cheseapeake Bay	563.92626615601	424.667067731039	1
1163	Cheseapeake Bay	563.92626615601	424.667067731039	1
1164	Cheseapeake Bay	563.92626615601	424.667067731039	1
1165	Cheseapeake Bay	563.92626615601	563.92626615601	1
1166	Cheseapeake Bay	563.92626615601	563.92626615601	1
1167	Cheseapeake Bay	563.92626615601	563.92626615601	1
1168	Cheseapeake Bay	563.92626615601	424.667067731039	1
1169	Cheseapeake Bay	563.92626615601	424.667067731039	1
1170	Cheseapeake Bay	563.92626615601	424.667067731039	1
1171	Cheseapeake Bay	563.92626615601	424.667067731039	1
1172	Cheseapeake Bay	563.92626615601	424.667067731039	1
1173	Cheseapeake Bay	563.92626615601	424.667067731039	1
1174	Cheseapeake Bay	563.92626615601	424.667067731039	1
1175	Cheseapeake Bay	563.92626615601	424.667067731039	1
1176	Cheseapeake Bay	563.92626615601	424.667067731039	1
1177	Cheseapeake Bay	563.92626615601	424.667067731039	1
1178	Cheseapeake Bay	563.92626615601	424.667067731039	1
1179	Cheseapeake Bay	563.92626615601	424.667067731039	1
1180	Cheseapeake Bay	563.92626615601	424.667067731039	1
1181	Cheseapeake Bay	563.92626615601	424.667067731039	1
1182	Cheseapeake Bay	563.92626615601	424.667067731039	1
1183	Cheseapeake Bay	563.92626615601	424.667067731039	1
1184	Cheseapeake Bay	563.92626615601	424.667067731039	1
1185	Cheseapeake Bay	563.92626615601	424.667067731039	1
1186	Cheseapeake Bay	563.92626615601	424.667067731039	1
1187	Cheseapeake Bay	563.92626615601	424.667067731039	1
1188	Cheseapeake Bay	563.92626615601	689.84497523783	1
1189	Cheseapeake Bay	563.92626615601	689.84497523783	1
1190	Cheseapeake Bay	563.92626615601	2866.25253482416	1
1191	Cheseapeake Bay	563.92626615601	1216.96814734343	1
1192	Cheseapeake Bay	563.92626615601	424.667067731039	1
1193	Cheseapeake Bay	563.92626615601	510.352452090453	1
1194	Cheseapeake Bay	563.92626615601	424.667067731039	1
1195	Cheseapeake Bay	563.92626615601	424.667067731039	1
1196	Cheseapeake Bay	563.92626615601	424.667067731039	1
1197	Cheseapeake Bay	563.92626615601	424.667067731039	1
1198	Cheseapeake Bay	563.92626615601	424.667067731039	1
1199	Cheseapeake Bay	563.92626615601	424.667067731039	1
1200	Cheseapeake Bay	563.92626615601	424.667067731039	1
1201	Cheseapeake Bay	563.92626615601	424.667067731039	1
1202	Cheseapeake Bay	563.92626615601	689.84497523783	1
1203	Cheseapeake Bay	563.92626615601	424.667067731039	1
1204	Cheseapeake Bay	563.92626615601	424.667067731039	1
1205	Cheseapeake Bay	563.92626615601	424.667067731039	1
1206	Cheseapeake Bay	563.92626615601	424.667067731039	1
1207	Cheseapeake Bay	563.92626615601	640.797457947204	1
1208	Cheseapeake Bay	563.92626615601	179.336809937898	1
1209	Cheseapeake Bay	563.92626615601	29.3218771352609	1
1210	Cheseapeake Bay	424.667067731039	424.667067731039	1
1211	Cheseapeake Bay	424.667067731039	424.667067731039	1
1212	Cheseapeake Bay	424.667067731039	424.667067731039	1
1213	Cheseapeake Bay	424.667067731039	424.667067731039	1
1214	Cheseapeake Bay	424.667067731039	424.667067731039	1
1215	Cheseapeake Bay	424.667067731039	424.667067731039	1
1216	Cheseapeake Bay	424.667067731039	424.667067731039	1
1217	Cheseapeake Bay	424.667067731039	424.667067731039	1
1218	Cheseapeake Bay	424.667067731039	424.667067731039	1
1219	Cheseapeake Bay	424.667067731039	713.812643742727	1
1220	Cheseapeake Bay	424.667067731039	713.812643742727	1
1221	Cheseapeake Bay	424.667067731039	424.667067731039	1
1222	Cheseapeake Bay	424.667067731039	424.667067731039	1
1223	Cheseapeake Bay	424.667067731039	424.667067731039	1
1224	Cheseapeake Bay	424.667067731039	424.667067731039	1
1225	Cheseapeake Bay	424.667067731039	563.92626615601	1
1226	Cheseapeake Bay	424.667067731039	563.92626615601	1
1227	Cheseapeake Bay	424.667067731039	563.92626615601	1
1228	Cheseapeake Bay	424.667067731039	424.667067731039	1
1229	Cheseapeake Bay	424.667067731039	424.667067731039	1
1230	Cheseapeake Bay	424.667067731039	424.667067731039	1
1231	Cheseapeake Bay	424.667067731039	424.667067731039	1
1232	Cheseapeake Bay	424.667067731039	424.667067731039	1
1233	Cheseapeake Bay	424.667067731039	424.667067731039	1
1234	Cheseapeake Bay	424.667067731039	424.667067731039	1
1235	Cheseapeake Bay	424.667067731039	424.667067731039	1
1236	Cheseapeake Bay	424.667067731039	424.667067731039	1
1237	Cheseapeake Bay	424.667067731039	424.667067731039	1
1238	Cheseapeake Bay	424.667067731039	424.667067731039	1
1239	Cheseapeake Bay	424.667067731039	424.667067731039	1
1240	Cheseapeake Bay	424.667067731039	424.667067731039	1
1241	Cheseapeake Bay	424.667067731039	424.667067731039	1
1242	Cheseapeake Bay	424.667067731039	424.667067731039	1
1243	Cheseapeake Bay	424.667067731039	424.667067731039	1
1244	Cheseapeake Bay	424.667067731039	424.667067731039	1
1245	Cheseapeake Bay	424.667067731039	424.667067731039	1
1246	Cheseapeake Bay	424.667067731039	424.667067731039	1
1247	Cheseapeake Bay	424.667067731039	424.667067731039	1
1248	Cheseapeake Bay	424.667067731039	689.84497523783	1
1249	Cheseapeake Bay	424.667067731039	689.84497523783	1
1250	Cheseapeake Bay	424.667067731039	2866.25253482416	1
1251	Cheseapeake Bay	424.667067731039	1216.96814734343	1
1252	Cheseapeake Bay	424.667067731039	424.667067731039	1
1253	Cheseapeake Bay	424.667067731039	510.352452090453	1
1254	Cheseapeake Bay	424.667067731039	424.667067731039	1
1255	Cheseapeake Bay	424.667067731039	424.667067731039	1
1256	Cheseapeake Bay	424.667067731039	424.667067731039	1
1257	Cheseapeake Bay	424.667067731039	424.667067731039	1
1258	Cheseapeake Bay	424.667067731039	424.667067731039	1
1259	Cheseapeake Bay	424.667067731039	424.667067731039	1
1260	Cheseapeake Bay	424.667067731039	424.667067731039	1
1261	Cheseapeake Bay	424.667067731039	424.667067731039	1
1262	Cheseapeake Bay	424.667067731039	689.84497523783	1
1263	Cheseapeake Bay	424.667067731039	424.667067731039	1
1264	Cheseapeake Bay	424.667067731039	424.667067731039	1
1265	Cheseapeake Bay	424.667067731039	424.667067731039	1
1266	Cheseapeake Bay	424.667067731039	424.667067731039	1
1267	Cheseapeake Bay	424.667067731039	640.797457947204	1
1268	Cheseapeake Bay	424.667067731039	179.336809937898	1
1269	Cheseapeake Bay	424.667067731039	29.3218771352609	1
1270	Cheseapeake Bay	424.667067731039	424.667067731039	1
1271	Cheseapeake Bay	424.667067731039	424.667067731039	1
1272	Cheseapeake Bay	424.667067731039	424.667067731039	1
1273	Cheseapeake Bay	424.667067731039	424.667067731039	1
1274	Cheseapeake Bay	424.667067731039	424.667067731039	1
1275	Cheseapeake Bay	424.667067731039	424.667067731039	1
1276	Cheseapeake Bay	424.667067731039	424.667067731039	1
1277	Cheseapeake Bay	424.667067731039	424.667067731039	1
1278	Cheseapeake Bay	424.667067731039	424.667067731039	1
1279	Cheseapeake Bay	424.667067731039	713.812643742727	1
1280	Cheseapeake Bay	424.667067731039	713.812643742727	1
1281	Cheseapeake Bay	424.667067731039	424.667067731039	1
1282	Cheseapeake Bay	424.667067731039	424.667067731039	1
1283	Cheseapeake Bay	424.667067731039	424.667067731039	1
1284	Cheseapeake Bay	424.667067731039	424.667067731039	1
1285	Cheseapeake Bay	424.667067731039	563.92626615601	1
1286	Cheseapeake Bay	424.667067731039	563.92626615601	1
1287	Cheseapeake Bay	424.667067731039	563.92626615601	1
1288	Cheseapeake Bay	424.667067731039	424.667067731039	1
1289	Cheseapeake Bay	424.667067731039	424.667067731039	1
1290	Cheseapeake Bay	424.667067731039	424.667067731039	1
1291	Cheseapeake Bay	424.667067731039	424.667067731039	1
1292	Cheseapeake Bay	424.667067731039	424.667067731039	1
1293	Cheseapeake Bay	424.667067731039	424.667067731039	1
1294	Cheseapeake Bay	424.667067731039	424.667067731039	1
1295	Cheseapeake Bay	424.667067731039	424.667067731039	1
1296	Cheseapeake Bay	424.667067731039	424.667067731039	1
1297	Cheseapeake Bay	424.667067731039	424.667067731039	1
1298	Cheseapeake Bay	424.667067731039	424.667067731039	1
1299	Cheseapeake Bay	424.667067731039	424.667067731039	1
1300	Cheseapeake Bay	424.667067731039	424.667067731039	1
1301	Cheseapeake Bay	424.667067731039	424.667067731039	1
1302	Cheseapeake Bay	424.667067731039	424.667067731039	1
1303	Cheseapeake Bay	424.667067731039	424.667067731039	1
1304	Cheseapeake Bay	424.667067731039	424.667067731039	1
1305	Cheseapeake Bay	424.667067731039	424.667067731039	1
1306	Cheseapeake Bay	424.667067731039	424.667067731039	1
1307	Cheseapeake Bay	424.667067731039	424.667067731039	1
1308	Cheseapeake Bay	424.667067731039	689.84497523783	1
1309	Cheseapeake Bay	424.667067731039	689.84497523783	1
1310	Cheseapeake Bay	424.667067731039	2866.25253482416	1
1311	Cheseapeake Bay	424.667067731039	1216.96814734343	1
1312	Cheseapeake Bay	424.667067731039	424.667067731039	1
1313	Cheseapeake Bay	424.667067731039	510.352452090453	1
1314	Cheseapeake Bay	424.667067731039	424.667067731039	1
1315	Cheseapeake Bay	424.667067731039	424.667067731039	1
1316	Cheseapeake Bay	424.667067731039	424.667067731039	1
1317	Cheseapeake Bay	424.667067731039	424.667067731039	1
1318	Cheseapeake Bay	424.667067731039	424.667067731039	1
1319	Cheseapeake Bay	424.667067731039	424.667067731039	1
1320	Cheseapeake Bay	424.667067731039	424.667067731039	1
1321	Cheseapeake Bay	424.667067731039	424.667067731039	1
1322	Cheseapeake Bay	424.667067731039	689.84497523783	1
1323	Cheseapeake Bay	424.667067731039	424.667067731039	1
1324	Cheseapeake Bay	424.667067731039	424.667067731039	1
1325	Cheseapeake Bay	424.667067731039	424.667067731039	1
1326	Cheseapeake Bay	424.667067731039	424.667067731039	1
1327	Cheseapeake Bay	424.667067731039	640.797457947204	1
1328	Cheseapeake Bay	424.667067731039	179.336809937898	1
1329	Cheseapeake Bay	424.667067731039	29.3218771352609	1
1330	Cheseapeake Bay	424.667067731039	424.667067731039	1
1331	Cheseapeake Bay	424.667067731039	424.667067731039	1
1332	Cheseapeake Bay	424.667067731039	424.667067731039	1
1333	Cheseapeake Bay	424.667067731039	424.667067731039	1
1334	Cheseapeake Bay	424.667067731039	424.667067731039	1
1335	Cheseapeake Bay	424.667067731039	424.667067731039	1
1336	Cheseapeake Bay	424.667067731039	424.667067731039	1
1337	Cheseapeake Bay	424.667067731039	424.667067731039	1
1338	Cheseapeake Bay	424.667067731039	424.667067731039	1
1339	Cheseapeake Bay	424.667067731039	713.812643742727	1
1340	Cheseapeake Bay	424.667067731039	713.812643742727	1
1341	Cheseapeake Bay	424.667067731039	424.667067731039	1
1342	Cheseapeake Bay	424.667067731039	424.667067731039	1
1343	Cheseapeake Bay	424.667067731039	424.667067731039	1
1344	Cheseapeake Bay	424.667067731039	424.667067731039	1
1345	Cheseapeake Bay	424.667067731039	563.92626615601	1
1346	Cheseapeake Bay	424.667067731039	563.92626615601	1
1347	Cheseapeake Bay	424.667067731039	563.92626615601	1
1348	Cheseapeake Bay	424.667067731039	424.667067731039	1
1349	Cheseapeake Bay	424.667067731039	424.667067731039	1
1350	Cheseapeake Bay	424.667067731039	424.667067731039	1
1351	Cheseapeake Bay	424.667067731039	424.667067731039	1
1352	Cheseapeake Bay	424.667067731039	424.667067731039	1
1353	Cheseapeake Bay	424.667067731039	424.667067731039	1
1354	Cheseapeake Bay	424.667067731039	424.667067731039	1
1355	Cheseapeake Bay	424.667067731039	424.667067731039	1
1356	Cheseapeake Bay	424.667067731039	424.667067731039	1
1357	Cheseapeake Bay	424.667067731039	424.667067731039	1
1358	Cheseapeake Bay	424.667067731039	424.667067731039	1
1359	Cheseapeake Bay	424.667067731039	424.667067731039	1
1360	Cheseapeake Bay	424.667067731039	424.667067731039	1
1361	Cheseapeake Bay	424.667067731039	424.667067731039	1
1362	Cheseapeake Bay	424.667067731039	424.667067731039	1
1363	Cheseapeake Bay	424.667067731039	424.667067731039	1
1364	Cheseapeake Bay	424.667067731039	424.667067731039	1
1365	Cheseapeake Bay	424.667067731039	424.667067731039	1
1366	Cheseapeake Bay	424.667067731039	424.667067731039	1
1367	Cheseapeake Bay	424.667067731039	424.667067731039	1
1368	Cheseapeake Bay	424.667067731039	689.84497523783	1
1369	Cheseapeake Bay	424.667067731039	689.84497523783	1
1370	Cheseapeake Bay	424.667067731039	2866.25253482416	1
1371	Cheseapeake Bay	424.667067731039	1216.96814734343	1
1372	Cheseapeake Bay	424.667067731039	424.667067731039	1
1373	Cheseapeake Bay	424.667067731039	510.352452090453	1
1374	Cheseapeake Bay	424.667067731039	424.667067731039	1
1375	Cheseapeake Bay	424.667067731039	424.667067731039	1
1376	Cheseapeake Bay	424.667067731039	424.667067731039	1
1377	Cheseapeake Bay	424.667067731039	424.667067731039	1
1378	Cheseapeake Bay	424.667067731039	424.667067731039	1
1379	Cheseapeake Bay	424.667067731039	424.667067731039	1
1380	Cheseapeake Bay	424.667067731039	424.667067731039	1
1381	Cheseapeake Bay	424.667067731039	424.667067731039	1
1382	Cheseapeake Bay	424.667067731039	689.84497523783	1
1383	Cheseapeake Bay	424.667067731039	424.667067731039	1
1384	Cheseapeake Bay	424.667067731039	424.667067731039	1
1385	Cheseapeake Bay	424.667067731039	424.667067731039	1
1386	Cheseapeake Bay	424.667067731039	424.667067731039	1
1387	Cheseapeake Bay	424.667067731039	640.797457947204	1
1388	Cheseapeake Bay	424.667067731039	179.336809937898	1
1389	Cheseapeake Bay	424.667067731039	29.3218771352609	1
1390	Cheseapeake Bay	424.667067731039	424.667067731039	1
1391	Cheseapeake Bay	424.667067731039	424.667067731039	1
1392	Cheseapeake Bay	424.667067731039	424.667067731039	1
1393	Cheseapeake Bay	424.667067731039	424.667067731039	1
1394	Cheseapeake Bay	424.667067731039	424.667067731039	1
1395	Cheseapeake Bay	424.667067731039	424.667067731039	1
1396	Cheseapeake Bay	424.667067731039	424.667067731039	1
1397	Cheseapeake Bay	424.667067731039	424.667067731039	1
1398	Cheseapeake Bay	424.667067731039	424.667067731039	1
1399	Cheseapeake Bay	424.667067731039	713.812643742727	1
1400	Cheseapeake Bay	424.667067731039	713.812643742727	1
1401	Cheseapeake Bay	424.667067731039	424.667067731039	1
1402	Cheseapeake Bay	424.667067731039	424.667067731039	1
1403	Cheseapeake Bay	424.667067731039	424.667067731039	1
1404	Cheseapeake Bay	424.667067731039	424.667067731039	1
1405	Cheseapeake Bay	424.667067731039	563.92626615601	1
1406	Cheseapeake Bay	424.667067731039	563.92626615601	1
1407	Cheseapeake Bay	424.667067731039	563.92626615601	1
1408	Cheseapeake Bay	424.667067731039	424.667067731039	1
1409	Cheseapeake Bay	424.667067731039	424.667067731039	1
1410	Cheseapeake Bay	424.667067731039	424.667067731039	1
1411	Cheseapeake Bay	424.667067731039	424.667067731039	1
1412	Cheseapeake Bay	424.667067731039	424.667067731039	1
1413	Cheseapeake Bay	424.667067731039	424.667067731039	1
1414	Cheseapeake Bay	424.667067731039	424.667067731039	1
1415	Cheseapeake Bay	424.667067731039	424.667067731039	1
1416	Cheseapeake Bay	424.667067731039	424.667067731039	1
1417	Cheseapeake Bay	424.667067731039	424.667067731039	1
1418	Cheseapeake Bay	424.667067731039	424.667067731039	1
1419	Cheseapeake Bay	424.667067731039	424.667067731039	1
1420	Cheseapeake Bay	424.667067731039	424.667067731039	1
1421	Cheseapeake Bay	424.667067731039	424.667067731039	1
1422	Cheseapeake Bay	424.667067731039	424.667067731039	1
1423	Cheseapeake Bay	424.667067731039	424.667067731039	1
1424	Cheseapeake Bay	424.667067731039	424.667067731039	1
1425	Cheseapeake Bay	424.667067731039	424.667067731039	1
1426	Cheseapeake Bay	424.667067731039	424.667067731039	1
1427	Cheseapeake Bay	424.667067731039	424.667067731039	1
1428	Cheseapeake Bay	424.667067731039	689.84497523783	1
1429	Cheseapeake Bay	424.667067731039	689.84497523783	1
1430	Cheseapeake Bay	424.667067731039	2866.25253482416	1
1431	Cheseapeake Bay	424.667067731039	1216.96814734343	1
1432	Cheseapeake Bay	424.667067731039	424.667067731039	1
1433	Cheseapeake Bay	424.667067731039	510.352452090453	1
1434	Cheseapeake Bay	424.667067731039	424.667067731039	1
1435	Cheseapeake Bay	424.667067731039	424.667067731039	1
1436	Cheseapeake Bay	424.667067731039	424.667067731039	1
1437	Cheseapeake Bay	424.667067731039	424.667067731039	1
1438	Cheseapeake Bay	424.667067731039	424.667067731039	1
1439	Cheseapeake Bay	424.667067731039	424.667067731039	1
1440	Cheseapeake Bay	424.667067731039	424.667067731039	1
1441	Cheseapeake Bay	424.667067731039	424.667067731039	1
1442	Cheseapeake Bay	424.667067731039	689.84497523783	1
1443	Cheseapeake Bay	424.667067731039	424.667067731039	1
1444	Cheseapeake Bay	424.667067731039	424.667067731039	1
1445	Cheseapeake Bay	424.667067731039	424.667067731039	1
1446	Cheseapeake Bay	424.667067731039	424.667067731039	1
1447	Cheseapeake Bay	424.667067731039	640.797457947204	1
1448	Cheseapeake Bay	424.667067731039	179.336809937898	1
1449	Cheseapeake Bay	424.667067731039	29.3218771352609	1
1450	Cheseapeake Bay	424.667067731039	424.667067731039	1
1451	Cheseapeake Bay	424.667067731039	424.667067731039	1
1452	Cheseapeake Bay	424.667067731039	424.667067731039	1
1453	Cheseapeake Bay	424.667067731039	424.667067731039	1
1454	Cheseapeake Bay	424.667067731039	424.667067731039	1
1455	Cheseapeake Bay	424.667067731039	424.667067731039	1
1456	Cheseapeake Bay	424.667067731039	424.667067731039	1
1457	Cheseapeake Bay	424.667067731039	424.667067731039	1
1458	Cheseapeake Bay	424.667067731039	424.667067731039	1
1459	Cheseapeake Bay	424.667067731039	713.812643742727	1
1460	Cheseapeake Bay	424.667067731039	713.812643742727	1
1461	Cheseapeake Bay	424.667067731039	424.667067731039	1
1462	Cheseapeake Bay	424.667067731039	424.667067731039	1
1463	Cheseapeake Bay	424.667067731039	424.667067731039	1
1464	Cheseapeake Bay	424.667067731039	424.667067731039	1
1465	Cheseapeake Bay	424.667067731039	563.92626615601	1
1466	Cheseapeake Bay	424.667067731039	563.92626615601	1
1467	Cheseapeake Bay	424.667067731039	563.92626615601	1
1468	Cheseapeake Bay	424.667067731039	424.667067731039	1
1469	Cheseapeake Bay	424.667067731039	424.667067731039	1
1470	Cheseapeake Bay	424.667067731039	424.667067731039	1
1471	Cheseapeake Bay	424.667067731039	424.667067731039	1
1472	Cheseapeake Bay	424.667067731039	424.667067731039	1
1473	Cheseapeake Bay	424.667067731039	424.667067731039	1
1474	Cheseapeake Bay	424.667067731039	424.667067731039	1
1475	Cheseapeake Bay	424.667067731039	424.667067731039	1
1476	Cheseapeake Bay	424.667067731039	424.667067731039	1
1477	Cheseapeake Bay	424.667067731039	424.667067731039	1
1478	Cheseapeake Bay	424.667067731039	424.667067731039	1
1479	Cheseapeake Bay	424.667067731039	424.667067731039	1
1480	Cheseapeake Bay	424.667067731039	424.667067731039	1
1481	Cheseapeake Bay	424.667067731039	424.667067731039	1
1482	Cheseapeake Bay	424.667067731039	424.667067731039	1
1483	Cheseapeake Bay	424.667067731039	424.667067731039	1
1484	Cheseapeake Bay	424.667067731039	424.667067731039	1
1485	Cheseapeake Bay	424.667067731039	424.667067731039	1
1486	Cheseapeake Bay	424.667067731039	424.667067731039	1
1487	Cheseapeake Bay	424.667067731039	424.667067731039	1
1488	Cheseapeake Bay	424.667067731039	689.84497523783	1
1489	Cheseapeake Bay	424.667067731039	689.84497523783	1
1490	Cheseapeake Bay	424.667067731039	2866.25253482416	1
1491	Cheseapeake Bay	424.667067731039	1216.96814734343	1
1492	Cheseapeake Bay	424.667067731039	424.667067731039	1
1493	Cheseapeake Bay	424.667067731039	510.352452090453	1
1494	Cheseapeake Bay	424.667067731039	424.667067731039	1
1495	Cheseapeake Bay	424.667067731039	424.667067731039	1
1496	Cheseapeake Bay	424.667067731039	424.667067731039	1
1497	Cheseapeake Bay	424.667067731039	424.667067731039	1
1498	Cheseapeake Bay	424.667067731039	424.667067731039	1
1499	Cheseapeake Bay	424.667067731039	424.667067731039	1
1500	Cheseapeake Bay	424.667067731039	424.667067731039	1
1501	Cheseapeake Bay	424.667067731039	424.667067731039	1
1502	Cheseapeake Bay	424.667067731039	689.84497523783	1
1503	Cheseapeake Bay	424.667067731039	424.667067731039	1
1504	Cheseapeake Bay	424.667067731039	424.667067731039	1
1505	Cheseapeake Bay	424.667067731039	424.667067731039	1
1506	Cheseapeake Bay	424.667067731039	424.667067731039	1
1507	Cheseapeake Bay	424.667067731039	640.797457947204	1
1508	Cheseapeake Bay	424.667067731039	179.336809937898	1
1509	Cheseapeake Bay	424.667067731039	29.3218771352609	1
1510	Cheseapeake Bay	424.667067731039	424.667067731039	1
1511	Cheseapeake Bay	424.667067731039	424.667067731039	1
1512	Cheseapeake Bay	424.667067731039	424.667067731039	1
1513	Cheseapeake Bay	424.667067731039	424.667067731039	1
1514	Cheseapeake Bay	424.667067731039	424.667067731039	1
1515	Cheseapeake Bay	424.667067731039	424.667067731039	1
1516	Cheseapeake Bay	424.667067731039	424.667067731039	1
1517	Cheseapeake Bay	424.667067731039	424.667067731039	1
1518	Cheseapeake Bay	424.667067731039	424.667067731039	1
1519	Cheseapeake Bay	424.667067731039	713.812643742727	1
1520	Cheseapeake Bay	424.667067731039	713.812643742727	1
1521	Cheseapeake Bay	424.667067731039	424.667067731039	1
1522	Cheseapeake Bay	424.667067731039	424.667067731039	1
1523	Cheseapeake Bay	424.667067731039	424.667067731039	1
1524	Cheseapeake Bay	424.667067731039	424.667067731039	1
1525	Cheseapeake Bay	424.667067731039	563.92626615601	1
1526	Cheseapeake Bay	424.667067731039	563.92626615601	1
1527	Cheseapeake Bay	424.667067731039	563.92626615601	1
1528	Cheseapeake Bay	424.667067731039	424.667067731039	1
1529	Cheseapeake Bay	424.667067731039	424.667067731039	1
1530	Cheseapeake Bay	424.667067731039	424.667067731039	1
1531	Cheseapeake Bay	424.667067731039	424.667067731039	1
1532	Cheseapeake Bay	424.667067731039	424.667067731039	1
1533	Cheseapeake Bay	424.667067731039	424.667067731039	1
1534	Cheseapeake Bay	424.667067731039	424.667067731039	1
1535	Cheseapeake Bay	424.667067731039	424.667067731039	1
1536	Cheseapeake Bay	424.667067731039	424.667067731039	1
1537	Cheseapeake Bay	424.667067731039	424.667067731039	1
1538	Cheseapeake Bay	424.667067731039	424.667067731039	1
1539	Cheseapeake Bay	424.667067731039	424.667067731039	1
1540	Cheseapeake Bay	424.667067731039	424.667067731039	1
1541	Cheseapeake Bay	424.667067731039	424.667067731039	1
1542	Cheseapeake Bay	424.667067731039	424.667067731039	1
1543	Cheseapeake Bay	424.667067731039	424.667067731039	1
1544	Cheseapeake Bay	424.667067731039	424.667067731039	1
1545	Cheseapeake Bay	424.667067731039	424.667067731039	1
1546	Cheseapeake Bay	424.667067731039	424.667067731039	1
1547	Cheseapeake Bay	424.667067731039	424.667067731039	1
1548	Cheseapeake Bay	424.667067731039	689.84497523783	1
1549	Cheseapeake Bay	424.667067731039	689.84497523783	1
1550	Cheseapeake Bay	424.667067731039	2866.25253482416	1
1551	Cheseapeake Bay	424.667067731039	1216.96814734343	1
1552	Cheseapeake Bay	424.667067731039	424.667067731039	1
1553	Cheseapeake Bay	424.667067731039	510.352452090453	1
1554	Cheseapeake Bay	424.667067731039	424.667067731039	1
1555	Cheseapeake Bay	424.667067731039	424.667067731039	1
1556	Cheseapeake Bay	424.667067731039	424.667067731039	1
1557	Cheseapeake Bay	424.667067731039	424.667067731039	1
1558	Cheseapeake Bay	424.667067731039	424.667067731039	1
1559	Cheseapeake Bay	424.667067731039	424.667067731039	1
1560	Cheseapeake Bay	424.667067731039	424.667067731039	1
1561	Cheseapeake Bay	424.667067731039	424.667067731039	1
1562	Cheseapeake Bay	424.667067731039	689.84497523783	1
1563	Cheseapeake Bay	424.667067731039	424.667067731039	1
1564	Cheseapeake Bay	424.667067731039	424.667067731039	1
1565	Cheseapeake Bay	424.667067731039	424.667067731039	1
1566	Cheseapeake Bay	424.667067731039	424.667067731039	1
1567	Cheseapeake Bay	424.667067731039	640.797457947204	1
1568	Cheseapeake Bay	424.667067731039	179.336809937898	1
1569	Cheseapeake Bay	424.667067731039	29.3218771352609	1
1570	Cheseapeake Bay	424.667067731039	424.667067731039	1
1571	Cheseapeake Bay	424.667067731039	424.667067731039	1
1572	Cheseapeake Bay	424.667067731039	424.667067731039	1
1573	Cheseapeake Bay	424.667067731039	424.667067731039	1
1574	Cheseapeake Bay	424.667067731039	424.667067731039	1
1575	Cheseapeake Bay	424.667067731039	424.667067731039	1
1576	Cheseapeake Bay	424.667067731039	424.667067731039	1
1577	Cheseapeake Bay	424.667067731039	424.667067731039	1
1578	Cheseapeake Bay	424.667067731039	424.667067731039	1
1579	Cheseapeake Bay	424.667067731039	713.812643742727	1
1580	Cheseapeake Bay	424.667067731039	713.812643742727	1
1581	Cheseapeake Bay	424.667067731039	424.667067731039	1
1582	Cheseapeake Bay	424.667067731039	424.667067731039	1
1583	Cheseapeake Bay	424.667067731039	424.667067731039	1
1584	Cheseapeake Bay	424.667067731039	424.667067731039	1
1585	Cheseapeake Bay	424.667067731039	563.92626615601	1
1586	Cheseapeake Bay	424.667067731039	563.92626615601	1
1587	Cheseapeake Bay	424.667067731039	563.92626615601	1
1588	Cheseapeake Bay	424.667067731039	424.667067731039	1
1589	Cheseapeake Bay	424.667067731039	424.667067731039	1
1590	Cheseapeake Bay	424.667067731039	424.667067731039	1
1591	Cheseapeake Bay	424.667067731039	424.667067731039	1
1592	Cheseapeake Bay	424.667067731039	424.667067731039	1
1593	Cheseapeake Bay	424.667067731039	424.667067731039	1
1594	Cheseapeake Bay	424.667067731039	424.667067731039	1
1595	Cheseapeake Bay	424.667067731039	424.667067731039	1
1596	Cheseapeake Bay	424.667067731039	424.667067731039	1
1597	Cheseapeake Bay	424.667067731039	424.667067731039	1
1598	Cheseapeake Bay	424.667067731039	424.667067731039	1
1599	Cheseapeake Bay	424.667067731039	424.667067731039	1
1600	Cheseapeake Bay	424.667067731039	424.667067731039	1
1601	Cheseapeake Bay	424.667067731039	424.667067731039	1
1602	Cheseapeake Bay	424.667067731039	424.667067731039	1
1603	Cheseapeake Bay	424.667067731039	424.667067731039	1
1604	Cheseapeake Bay	424.667067731039	424.667067731039	1
1605	Cheseapeake Bay	424.667067731039	424.667067731039	1
1606	Cheseapeake Bay	424.667067731039	424.667067731039	1
1607	Cheseapeake Bay	424.667067731039	424.667067731039	1
1608	Cheseapeake Bay	424.667067731039	689.84497523783	1
1609	Cheseapeake Bay	424.667067731039	689.84497523783	1
1610	Cheseapeake Bay	424.667067731039	2866.25253482416	1
1611	Cheseapeake Bay	424.667067731039	1216.96814734343	1
1612	Cheseapeake Bay	424.667067731039	424.667067731039	1
1613	Cheseapeake Bay	424.667067731039	510.352452090453	1
1614	Cheseapeake Bay	424.667067731039	424.667067731039	1
1615	Cheseapeake Bay	424.667067731039	424.667067731039	1
1616	Cheseapeake Bay	424.667067731039	424.667067731039	1
1617	Cheseapeake Bay	424.667067731039	424.667067731039	1
1618	Cheseapeake Bay	424.667067731039	424.667067731039	1
1619	Cheseapeake Bay	424.667067731039	424.667067731039	1
1620	Cheseapeake Bay	424.667067731039	424.667067731039	1
1621	Cheseapeake Bay	424.667067731039	424.667067731039	1
1622	Cheseapeake Bay	424.667067731039	689.84497523783	1
1623	Cheseapeake Bay	424.667067731039	424.667067731039	1
1624	Cheseapeake Bay	424.667067731039	424.667067731039	1
1625	Cheseapeake Bay	424.667067731039	424.667067731039	1
1626	Cheseapeake Bay	424.667067731039	424.667067731039	1
1627	Cheseapeake Bay	424.667067731039	640.797457947204	1
1628	Cheseapeake Bay	424.667067731039	179.336809937898	1
1629	Cheseapeake Bay	424.667067731039	29.3218771352609	1
1630	Cheseapeake Bay	424.667067731039	424.667067731039	1
1631	Cheseapeake Bay	424.667067731039	424.667067731039	1
1632	Cheseapeake Bay	424.667067731039	424.667067731039	1
1633	Cheseapeake Bay	424.667067731039	424.667067731039	1
1634	Cheseapeake Bay	424.667067731039	424.667067731039	1
1635	Cheseapeake Bay	424.667067731039	424.667067731039	1
1636	Cheseapeake Bay	424.667067731039	424.667067731039	1
1637	Cheseapeake Bay	424.667067731039	424.667067731039	1
1638	Cheseapeake Bay	424.667067731039	424.667067731039	1
1639	Cheseapeake Bay	424.667067731039	713.812643742727	1
1640	Cheseapeake Bay	424.667067731039	713.812643742727	1
1641	Cheseapeake Bay	424.667067731039	424.667067731039	1
1642	Cheseapeake Bay	424.667067731039	424.667067731039	1
1643	Cheseapeake Bay	424.667067731039	424.667067731039	1
1644	Cheseapeake Bay	424.667067731039	424.667067731039	1
1645	Cheseapeake Bay	424.667067731039	563.92626615601	1
1646	Cheseapeake Bay	424.667067731039	563.92626615601	1
1647	Cheseapeake Bay	424.667067731039	563.92626615601	1
1648	Cheseapeake Bay	424.667067731039	424.667067731039	1
1649	Cheseapeake Bay	424.667067731039	424.667067731039	1
1650	Cheseapeake Bay	424.667067731039	424.667067731039	1
1651	Cheseapeake Bay	424.667067731039	424.667067731039	1
1652	Cheseapeake Bay	424.667067731039	424.667067731039	1
1653	Cheseapeake Bay	424.667067731039	424.667067731039	1
1654	Cheseapeake Bay	424.667067731039	424.667067731039	1
1655	Cheseapeake Bay	424.667067731039	424.667067731039	1
1656	Cheseapeake Bay	424.667067731039	424.667067731039	1
1657	Cheseapeake Bay	424.667067731039	424.667067731039	1
1658	Cheseapeake Bay	424.667067731039	424.667067731039	1
1659	Cheseapeake Bay	424.667067731039	424.667067731039	1
1660	Cheseapeake Bay	424.667067731039	424.667067731039	1
1661	Cheseapeake Bay	424.667067731039	424.667067731039	1
1662	Cheseapeake Bay	424.667067731039	424.667067731039	1
1663	Cheseapeake Bay	424.667067731039	424.667067731039	1
1664	Cheseapeake Bay	424.667067731039	424.667067731039	1
1665	Cheseapeake Bay	424.667067731039	424.667067731039	1
1666	Cheseapeake Bay	424.667067731039	424.667067731039	1
1667	Cheseapeake Bay	424.667067731039	424.667067731039	1
1668	Cheseapeake Bay	424.667067731039	689.84497523783	1
1669	Cheseapeake Bay	424.667067731039	689.84497523783	1
1670	Cheseapeake Bay	424.667067731039	2866.25253482416	1
1671	Cheseapeake Bay	424.667067731039	1216.96814734343	1
1672	Cheseapeake Bay	424.667067731039	424.667067731039	1
1673	Cheseapeake Bay	424.667067731039	510.352452090453	1
1674	Cheseapeake Bay	424.667067731039	424.667067731039	1
1675	Cheseapeake Bay	424.667067731039	424.667067731039	1
1676	Cheseapeake Bay	424.667067731039	424.667067731039	1
1677	Cheseapeake Bay	424.667067731039	424.667067731039	1
1678	Cheseapeake Bay	424.667067731039	424.667067731039	1
1679	Cheseapeake Bay	424.667067731039	424.667067731039	1
1680	Cheseapeake Bay	424.667067731039	424.667067731039	1
1681	Cheseapeake Bay	424.667067731039	424.667067731039	1
1682	Cheseapeake Bay	424.667067731039	689.84497523783	1
1683	Cheseapeake Bay	424.667067731039	424.667067731039	1
1684	Cheseapeake Bay	424.667067731039	424.667067731039	1
1685	Cheseapeake Bay	424.667067731039	424.667067731039	1
1686	Cheseapeake Bay	424.667067731039	424.667067731039	1
1687	Cheseapeake Bay	424.667067731039	640.797457947204	1
1688	Cheseapeake Bay	424.667067731039	179.336809937898	1
1689	Cheseapeake Bay	424.667067731039	29.3218771352609	1
1690	Cheseapeake Bay	916.252524894977	179.336809937898	1
1691	Cheseapeake Bay	916.252524894977	29.3218771352609	1
1692	Cheseapeake Bay	916.252524894977	179.336809937898	1
1693	Cheseapeake Bay	916.252524894977	29.3218771352609	1
1694	Cheseapeake Bay	424.667067731039	424.667067731039	1
1695	Cheseapeake Bay	424.667067731039	424.667067731039	1
1696	Cheseapeake Bay	424.667067731039	424.667067731039	1
1697	Cheseapeake Bay	424.667067731039	424.667067731039	1
1698	Cheseapeake Bay	424.667067731039	424.667067731039	1
1699	Cheseapeake Bay	424.667067731039	424.667067731039	1
1700	Cheseapeake Bay	424.667067731039	424.667067731039	1
1701	Cheseapeake Bay	424.667067731039	424.667067731039	1
1702	Cheseapeake Bay	424.667067731039	424.667067731039	1
1703	Cheseapeake Bay	424.667067731039	713.812643742727	1
1704	Cheseapeake Bay	424.667067731039	713.812643742727	1
1705	Cheseapeake Bay	424.667067731039	424.667067731039	1
1706	Cheseapeake Bay	424.667067731039	424.667067731039	1
1707	Cheseapeake Bay	424.667067731039	424.667067731039	1
1708	Cheseapeake Bay	424.667067731039	424.667067731039	1
1709	Cheseapeake Bay	424.667067731039	563.92626615601	1
1710	Cheseapeake Bay	424.667067731039	563.92626615601	1
1711	Cheseapeake Bay	424.667067731039	563.92626615601	1
1712	Cheseapeake Bay	424.667067731039	424.667067731039	1
1713	Cheseapeake Bay	424.667067731039	424.667067731039	1
1714	Cheseapeake Bay	424.667067731039	424.667067731039	1
1715	Cheseapeake Bay	424.667067731039	424.667067731039	1
1716	Cheseapeake Bay	424.667067731039	424.667067731039	1
1717	Cheseapeake Bay	424.667067731039	424.667067731039	1
1718	Cheseapeake Bay	424.667067731039	424.667067731039	1
1719	Cheseapeake Bay	424.667067731039	424.667067731039	1
1720	Cheseapeake Bay	424.667067731039	424.667067731039	1
1721	Cheseapeake Bay	424.667067731039	424.667067731039	1
1722	Cheseapeake Bay	424.667067731039	424.667067731039	1
1723	Cheseapeake Bay	424.667067731039	424.667067731039	1
1724	Cheseapeake Bay	424.667067731039	424.667067731039	1
1725	Cheseapeake Bay	424.667067731039	424.667067731039	1
1726	Cheseapeake Bay	424.667067731039	424.667067731039	1
1727	Cheseapeake Bay	424.667067731039	424.667067731039	1
1728	Cheseapeake Bay	424.667067731039	424.667067731039	1
1729	Cheseapeake Bay	424.667067731039	424.667067731039	1
1730	Cheseapeake Bay	424.667067731039	424.667067731039	1
1731	Cheseapeake Bay	424.667067731039	424.667067731039	1
1732	Cheseapeake Bay	424.667067731039	689.84497523783	1
1733	Cheseapeake Bay	424.667067731039	689.84497523783	1
1734	Cheseapeake Bay	424.667067731039	2866.25253482416	1
1735	Cheseapeake Bay	424.667067731039	1216.96814734343	1
1736	Cheseapeake Bay	424.667067731039	424.667067731039	1
1737	Cheseapeake Bay	424.667067731039	510.352452090453	1
1738	Cheseapeake Bay	424.667067731039	424.667067731039	1
1739	Cheseapeake Bay	424.667067731039	424.667067731039	1
1740	Cheseapeake Bay	424.667067731039	424.667067731039	1
1741	Cheseapeake Bay	424.667067731039	424.667067731039	1
1742	Cheseapeake Bay	424.667067731039	424.667067731039	1
1743	Cheseapeake Bay	424.667067731039	424.667067731039	1
1744	Cheseapeake Bay	424.667067731039	424.667067731039	1
1745	Cheseapeake Bay	424.667067731039	424.667067731039	1
1746	Cheseapeake Bay	424.667067731039	689.84497523783	1
1747	Cheseapeake Bay	424.667067731039	424.667067731039	1
1748	Cheseapeake Bay	424.667067731039	424.667067731039	1
1749	Cheseapeake Bay	424.667067731039	424.667067731039	1
1750	Cheseapeake Bay	424.667067731039	424.667067731039	1
1751	Cheseapeake Bay	424.667067731039	640.797457947204	1
1752	Cheseapeake Bay	424.667067731039	179.336809937898	1
1753	Cheseapeake Bay	424.667067731039	29.3218771352609	1
1754	Cheseapeake Bay	424.667067731039	424.667067731039	1
1755	Cheseapeake Bay	424.667067731039	424.667067731039	1
1756	Cheseapeake Bay	424.667067731039	424.667067731039	1
1757	Cheseapeake Bay	424.667067731039	424.667067731039	1
1758	Cheseapeake Bay	424.667067731039	424.667067731039	1
1759	Cheseapeake Bay	424.667067731039	424.667067731039	1
1760	Cheseapeake Bay	424.667067731039	424.667067731039	1
1761	Cheseapeake Bay	424.667067731039	424.667067731039	1
1762	Cheseapeake Bay	424.667067731039	424.667067731039	1
1763	Cheseapeake Bay	424.667067731039	713.812643742727	1
1764	Cheseapeake Bay	424.667067731039	713.812643742727	1
1765	Cheseapeake Bay	424.667067731039	424.667067731039	1
1766	Cheseapeake Bay	424.667067731039	424.667067731039	1
1767	Cheseapeake Bay	424.667067731039	424.667067731039	1
1768	Cheseapeake Bay	424.667067731039	424.667067731039	1
1769	Cheseapeake Bay	424.667067731039	563.92626615601	1
1770	Cheseapeake Bay	424.667067731039	563.92626615601	1
1771	Cheseapeake Bay	424.667067731039	563.92626615601	1
1772	Cheseapeake Bay	424.667067731039	424.667067731039	1
1773	Cheseapeake Bay	424.667067731039	424.667067731039	1
1774	Cheseapeake Bay	424.667067731039	424.667067731039	1
1775	Cheseapeake Bay	424.667067731039	424.667067731039	1
1776	Cheseapeake Bay	424.667067731039	424.667067731039	1
1777	Cheseapeake Bay	424.667067731039	424.667067731039	1
1778	Cheseapeake Bay	424.667067731039	424.667067731039	1
1779	Cheseapeake Bay	424.667067731039	424.667067731039	1
1780	Cheseapeake Bay	424.667067731039	424.667067731039	1
1781	Cheseapeake Bay	424.667067731039	424.667067731039	1
1782	Cheseapeake Bay	424.667067731039	424.667067731039	1
1783	Cheseapeake Bay	424.667067731039	424.667067731039	1
1784	Cheseapeake Bay	424.667067731039	424.667067731039	1
1785	Cheseapeake Bay	424.667067731039	424.667067731039	1
1786	Cheseapeake Bay	424.667067731039	424.667067731039	1
1787	Cheseapeake Bay	424.667067731039	424.667067731039	1
1788	Cheseapeake Bay	424.667067731039	424.667067731039	1
1789	Cheseapeake Bay	424.667067731039	424.667067731039	1
1790	Cheseapeake Bay	424.667067731039	424.667067731039	1
1791	Cheseapeake Bay	424.667067731039	424.667067731039	1
1792	Cheseapeake Bay	424.667067731039	689.84497523783	1
1793	Cheseapeake Bay	424.667067731039	689.84497523783	1
1794	Cheseapeake Bay	424.667067731039	2866.25253482416	1
1795	Cheseapeake Bay	424.667067731039	1216.96814734343	1
1796	Cheseapeake Bay	424.667067731039	424.667067731039	1
1797	Cheseapeake Bay	424.667067731039	510.352452090453	1
1798	Cheseapeake Bay	424.667067731039	424.667067731039	1
1799	Cheseapeake Bay	424.667067731039	424.667067731039	1
1800	Cheseapeake Bay	424.667067731039	424.667067731039	1
1801	Cheseapeake Bay	424.667067731039	424.667067731039	1
1802	Cheseapeake Bay	424.667067731039	424.667067731039	1
1803	Cheseapeake Bay	424.667067731039	424.667067731039	1
1804	Cheseapeake Bay	424.667067731039	424.667067731039	1
1805	Cheseapeake Bay	424.667067731039	424.667067731039	1
1806	Cheseapeake Bay	424.667067731039	689.84497523783	1
1807	Cheseapeake Bay	424.667067731039	424.667067731039	1
1808	Cheseapeake Bay	424.667067731039	424.667067731039	1
1809	Cheseapeake Bay	424.667067731039	424.667067731039	1
1810	Cheseapeake Bay	424.667067731039	424.667067731039	1
1811	Cheseapeake Bay	424.667067731039	640.797457947204	1
1812	Cheseapeake Bay	424.667067731039	179.336809937898	1
1813	Cheseapeake Bay	424.667067731039	29.3218771352609	1
1814	Cheseapeake Bay	424.667067731039	424.667067731039	1
1815	Cheseapeake Bay	424.667067731039	424.667067731039	1
1816	Cheseapeake Bay	424.667067731039	424.667067731039	1
1817	Cheseapeake Bay	424.667067731039	424.667067731039	1
1818	Cheseapeake Bay	424.667067731039	424.667067731039	1
1819	Cheseapeake Bay	424.667067731039	424.667067731039	1
1820	Cheseapeake Bay	424.667067731039	424.667067731039	1
1821	Cheseapeake Bay	424.667067731039	424.667067731039	1
1822	Cheseapeake Bay	424.667067731039	424.667067731039	1
1823	Cheseapeake Bay	424.667067731039	713.812643742727	1
1824	Cheseapeake Bay	424.667067731039	713.812643742727	1
1825	Cheseapeake Bay	424.667067731039	424.667067731039	1
1826	Cheseapeake Bay	424.667067731039	424.667067731039	1
1827	Cheseapeake Bay	424.667067731039	424.667067731039	1
1828	Cheseapeake Bay	424.667067731039	424.667067731039	1
1829	Cheseapeake Bay	424.667067731039	563.92626615601	1
1830	Cheseapeake Bay	424.667067731039	563.92626615601	1
1831	Cheseapeake Bay	424.667067731039	563.92626615601	1
1832	Cheseapeake Bay	424.667067731039	424.667067731039	1
1833	Cheseapeake Bay	424.667067731039	424.667067731039	1
1834	Cheseapeake Bay	424.667067731039	424.667067731039	1
1835	Cheseapeake Bay	424.667067731039	424.667067731039	1
1836	Cheseapeake Bay	424.667067731039	424.667067731039	1
1837	Cheseapeake Bay	424.667067731039	424.667067731039	1
1838	Cheseapeake Bay	424.667067731039	424.667067731039	1
1839	Cheseapeake Bay	424.667067731039	424.667067731039	1
1840	Cheseapeake Bay	424.667067731039	424.667067731039	1
1841	Cheseapeake Bay	424.667067731039	424.667067731039	1
1842	Cheseapeake Bay	424.667067731039	424.667067731039	1
1843	Cheseapeake Bay	424.667067731039	424.667067731039	1
1844	Cheseapeake Bay	424.667067731039	424.667067731039	1
1845	Cheseapeake Bay	424.667067731039	424.667067731039	1
1846	Cheseapeake Bay	424.667067731039	424.667067731039	1
1847	Cheseapeake Bay	424.667067731039	424.667067731039	1
1848	Cheseapeake Bay	424.667067731039	424.667067731039	1
1849	Cheseapeake Bay	424.667067731039	424.667067731039	1
1850	Cheseapeake Bay	424.667067731039	424.667067731039	1
1851	Cheseapeake Bay	424.667067731039	424.667067731039	1
1852	Cheseapeake Bay	424.667067731039	689.84497523783	1
1853	Cheseapeake Bay	424.667067731039	689.84497523783	1
1854	Cheseapeake Bay	424.667067731039	2866.25253482416	1
1855	Cheseapeake Bay	424.667067731039	1216.96814734343	1
1856	Cheseapeake Bay	424.667067731039	424.667067731039	1
1857	Cheseapeake Bay	424.667067731039	510.352452090453	1
1858	Cheseapeake Bay	424.667067731039	424.667067731039	1
1859	Cheseapeake Bay	424.667067731039	424.667067731039	1
1860	Cheseapeake Bay	424.667067731039	424.667067731039	1
1861	Cheseapeake Bay	424.667067731039	424.667067731039	1
1862	Cheseapeake Bay	424.667067731039	424.667067731039	1
1863	Cheseapeake Bay	424.667067731039	424.667067731039	1
1864	Cheseapeake Bay	424.667067731039	424.667067731039	1
1865	Cheseapeake Bay	424.667067731039	424.667067731039	1
1866	Cheseapeake Bay	424.667067731039	689.84497523783	1
1867	Cheseapeake Bay	424.667067731039	424.667067731039	1
1868	Cheseapeake Bay	424.667067731039	424.667067731039	1
1869	Cheseapeake Bay	424.667067731039	424.667067731039	1
1870	Cheseapeake Bay	424.667067731039	424.667067731039	1
1871	Cheseapeake Bay	424.667067731039	640.797457947204	1
1872	Cheseapeake Bay	424.667067731039	179.336809937898	1
1873	Cheseapeake Bay	424.667067731039	29.3218771352609	1
1874	Cheseapeake Bay	424.667067731039	424.667067731039	1
1875	Cheseapeake Bay	424.667067731039	424.667067731039	1
1876	Cheseapeake Bay	424.667067731039	424.667067731039	1
1877	Cheseapeake Bay	424.667067731039	424.667067731039	1
1878	Cheseapeake Bay	424.667067731039	424.667067731039	1
1879	Cheseapeake Bay	424.667067731039	424.667067731039	1
1880	Cheseapeake Bay	424.667067731039	424.667067731039	1
1881	Cheseapeake Bay	424.667067731039	424.667067731039	1
1882	Cheseapeake Bay	424.667067731039	424.667067731039	1
1883	Cheseapeake Bay	424.667067731039	713.812643742727	1
1884	Cheseapeake Bay	424.667067731039	713.812643742727	1
1885	Cheseapeake Bay	424.667067731039	424.667067731039	1
1886	Cheseapeake Bay	424.667067731039	424.667067731039	1
1887	Cheseapeake Bay	424.667067731039	424.667067731039	1
1888	Cheseapeake Bay	424.667067731039	424.667067731039	1
1889	Cheseapeake Bay	424.667067731039	563.92626615601	1
1890	Cheseapeake Bay	424.667067731039	563.92626615601	1
1891	Cheseapeake Bay	424.667067731039	563.92626615601	1
1892	Cheseapeake Bay	424.667067731039	424.667067731039	1
1893	Cheseapeake Bay	424.667067731039	424.667067731039	1
1894	Cheseapeake Bay	424.667067731039	424.667067731039	1
1895	Cheseapeake Bay	424.667067731039	424.667067731039	1
1896	Cheseapeake Bay	424.667067731039	424.667067731039	1
1897	Cheseapeake Bay	424.667067731039	424.667067731039	1
1898	Cheseapeake Bay	424.667067731039	424.667067731039	1
1899	Cheseapeake Bay	424.667067731039	424.667067731039	1
1900	Cheseapeake Bay	424.667067731039	424.667067731039	1
1901	Cheseapeake Bay	424.667067731039	424.667067731039	1
1902	Cheseapeake Bay	424.667067731039	424.667067731039	1
1903	Cheseapeake Bay	424.667067731039	424.667067731039	1
1904	Cheseapeake Bay	424.667067731039	424.667067731039	1
1905	Cheseapeake Bay	424.667067731039	424.667067731039	1
1906	Cheseapeake Bay	424.667067731039	424.667067731039	1
1907	Cheseapeake Bay	424.667067731039	424.667067731039	1
1908	Cheseapeake Bay	424.667067731039	424.667067731039	1
1909	Cheseapeake Bay	424.667067731039	424.667067731039	1
1910	Cheseapeake Bay	424.667067731039	424.667067731039	1
1911	Cheseapeake Bay	424.667067731039	424.667067731039	1
1912	Cheseapeake Bay	424.667067731039	689.84497523783	1
1913	Cheseapeake Bay	424.667067731039	689.84497523783	1
1914	Cheseapeake Bay	424.667067731039	2866.25253482416	1
1915	Cheseapeake Bay	424.667067731039	1216.96814734343	1
1916	Cheseapeake Bay	424.667067731039	424.667067731039	1
1917	Cheseapeake Bay	424.667067731039	510.352452090453	1
1918	Cheseapeake Bay	424.667067731039	424.667067731039	1
1919	Cheseapeake Bay	424.667067731039	424.667067731039	1
1920	Cheseapeake Bay	424.667067731039	424.667067731039	1
1921	Cheseapeake Bay	424.667067731039	424.667067731039	1
1922	Cheseapeake Bay	424.667067731039	424.667067731039	1
1923	Cheseapeake Bay	424.667067731039	424.667067731039	1
1924	Cheseapeake Bay	424.667067731039	424.667067731039	1
1925	Cheseapeake Bay	424.667067731039	424.667067731039	1
1926	Cheseapeake Bay	424.667067731039	689.84497523783	1
1927	Cheseapeake Bay	424.667067731039	424.667067731039	1
1928	Cheseapeake Bay	424.667067731039	424.667067731039	1
1929	Cheseapeake Bay	424.667067731039	424.667067731039	1
1930	Cheseapeake Bay	424.667067731039	424.667067731039	1
1931	Cheseapeake Bay	424.667067731039	640.797457947204	1
1932	Cheseapeake Bay	424.667067731039	179.336809937898	1
1933	Cheseapeake Bay	424.667067731039	29.3218771352609	1
1934	Cheseapeake Bay	424.667067731039	424.667067731039	1
1935	Cheseapeake Bay	424.667067731039	424.667067731039	1
1936	Cheseapeake Bay	424.667067731039	424.667067731039	1
1937	Cheseapeake Bay	424.667067731039	424.667067731039	1
1938	Cheseapeake Bay	424.667067731039	424.667067731039	1
1939	Cheseapeake Bay	424.667067731039	424.667067731039	1
1940	Cheseapeake Bay	424.667067731039	424.667067731039	1
1941	Cheseapeake Bay	424.667067731039	424.667067731039	1
1942	Cheseapeake Bay	424.667067731039	424.667067731039	1
1943	Cheseapeake Bay	424.667067731039	713.812643742727	1
1944	Cheseapeake Bay	424.667067731039	713.812643742727	1
1945	Cheseapeake Bay	424.667067731039	424.667067731039	1
1946	Cheseapeake Bay	424.667067731039	424.667067731039	1
1947	Cheseapeake Bay	424.667067731039	424.667067731039	1
1948	Cheseapeake Bay	424.667067731039	424.667067731039	1
1949	Cheseapeake Bay	424.667067731039	563.92626615601	1
1950	Cheseapeake Bay	424.667067731039	563.92626615601	1
1951	Cheseapeake Bay	424.667067731039	563.92626615601	1
1952	Cheseapeake Bay	424.667067731039	424.667067731039	1
1953	Cheseapeake Bay	424.667067731039	424.667067731039	1
1954	Cheseapeake Bay	424.667067731039	424.667067731039	1
1955	Cheseapeake Bay	424.667067731039	424.667067731039	1
1956	Cheseapeake Bay	424.667067731039	424.667067731039	1
1957	Cheseapeake Bay	424.667067731039	424.667067731039	1
1958	Cheseapeake Bay	424.667067731039	424.667067731039	1
1959	Cheseapeake Bay	424.667067731039	424.667067731039	1
1960	Cheseapeake Bay	424.667067731039	424.667067731039	1
1961	Cheseapeake Bay	424.667067731039	424.667067731039	1
1962	Cheseapeake Bay	424.667067731039	424.667067731039	1
1963	Cheseapeake Bay	424.667067731039	424.667067731039	1
1964	Cheseapeake Bay	424.667067731039	424.667067731039	1
1965	Cheseapeake Bay	424.667067731039	424.667067731039	1
1966	Cheseapeake Bay	424.667067731039	424.667067731039	1
1967	Cheseapeake Bay	424.667067731039	424.667067731039	1
1968	Cheseapeake Bay	424.667067731039	424.667067731039	1
1969	Cheseapeake Bay	424.667067731039	424.667067731039	1
1970	Cheseapeake Bay	424.667067731039	424.667067731039	1
1971	Cheseapeake Bay	424.667067731039	424.667067731039	1
1972	Cheseapeake Bay	424.667067731039	689.84497523783	1
1973	Cheseapeake Bay	424.667067731039	689.84497523783	1
1974	Cheseapeake Bay	424.667067731039	2866.25253482416	1
1975	Cheseapeake Bay	424.667067731039	1216.96814734343	1
1976	Cheseapeake Bay	424.667067731039	424.667067731039	1
1977	Cheseapeake Bay	424.667067731039	510.352452090453	1
1978	Cheseapeake Bay	424.667067731039	424.667067731039	1
1979	Cheseapeake Bay	424.667067731039	424.667067731039	1
1980	Cheseapeake Bay	424.667067731039	424.667067731039	1
1981	Cheseapeake Bay	424.667067731039	424.667067731039	1
1982	Cheseapeake Bay	424.667067731039	424.667067731039	1
1983	Cheseapeake Bay	424.667067731039	424.667067731039	1
1984	Cheseapeake Bay	424.667067731039	424.667067731039	1
1985	Cheseapeake Bay	424.667067731039	424.667067731039	1
1986	Cheseapeake Bay	424.667067731039	689.84497523783	1
1987	Cheseapeake Bay	424.667067731039	424.667067731039	1
1988	Cheseapeake Bay	424.667067731039	424.667067731039	1
1989	Cheseapeake Bay	424.667067731039	424.667067731039	1
1990	Cheseapeake Bay	424.667067731039	424.667067731039	1
1991	Cheseapeake Bay	424.667067731039	640.797457947204	1
1992	Cheseapeake Bay	424.667067731039	179.336809937898	1
1993	Cheseapeake Bay	424.667067731039	29.3218771352609	1
1994	Cheseapeake Bay	424.667067731039	424.667067731039	1
1995	Cheseapeake Bay	424.667067731039	424.667067731039	1
1996	Cheseapeake Bay	424.667067731039	424.667067731039	1
1997	Cheseapeake Bay	424.667067731039	424.667067731039	1
1998	Cheseapeake Bay	424.667067731039	424.667067731039	1
1999	Cheseapeake Bay	424.667067731039	424.667067731039	1
[truncated: 35,195 more rows]
