# Supplementary material for: The complex structure of aquatic food webs emerges from a few assembly rules
Source: Nat Ecol Evol. 2025 Feb 28;9(4):576–88. doi: 10.1038/s41559-025-02647-1 (PMC11976281; doi:10.1038/s41559-025-02647-1)
Supplement: Supplementary file 9 — Generated by script Figure-script-8.R. [file 41559_2025_2647_MOESM9_ESM.csv]

name	n.obs	total.acc
Cheseapeake Bay	13550	86.3321033210332
Cheseapeake Bay	10757	86.3321033210332
Cheseapeake Bay	10757	86.3321033210332
Cheseapeake Bay	3219	86.3247232472325
Cheseapeake Bay	3219	86.3321033210332
Cheseapeake Bay	11134	86.3321033210332
Cheseapeake Bay	11134	86.3247232472325
Cheseapeake Bay	7481	86.3321033210332
Cheseapeake Bay	7481	86.3247232472325
Cheseapeake Bay	2292	86.3247232472325
Cheseapeake Bay	2292	86.3247232472325
Cheseapeake Bay	10317	86.3321033210332
Cheseapeake Bay	10317	86.3247232472325
Cheseapeake Bay	12578	86.3321033210332
Cheseapeake Bay	12578	86.3321033210332
Cheseapeake Bay	1466	86.3247232472325
Cheseapeake Bay	1466	86.3247232472325
Cheseapeake Bay	11520	86.3321033210332
Cheseapeake Bay	11520	86.3321033210332
Cheseapeake Bay	983	86.3247232472325
Cheseapeake Bay	983	86.3247232472325
Cheseapeake Bay	1960	86.3247232472325
Cheseapeake Bay	1960	86.3247232472325
Cheseapeake Bay	12990	86.3321033210332
Cheseapeake Bay	12990	86.3321033210332
Cheseapeake Bay	5069	86.3247232472325
Cheseapeake Bay	5069	86.3321033210332
Cheseapeake Bay	9281	86.3247232472325
Cheseapeake Bay	9281	86.3321033210332
Cheseapeake Bay	5745	86.3321033210332
Cheseapeake Bay	5745	86.3247232472325
Cheseapeake Bay	13086	86.3321033210332
Cheseapeake Bay	13086	86.3321033210332
Cheseapeake Bay	2846	86.3247232472325
Cheseapeake Bay	2846	86.3247232472325
Cheseapeake Bay	9583	86.3321033210332
Cheseapeake Bay	9583	86.3247232472325
Cheseapeake Bay	8804	86.3321033210332
Cheseapeake Bay	8804	86.3321033210332
Cheseapeake Bay	1851	86.3247232472325
Cheseapeake Bay	1851	86.3247232472325
Eastern Weddell Sea Shelf	5922	85.5791962174941
Eastern Weddell Sea Shelf	3767	85.5791962174941
Eastern Weddell Sea Shelf	3767	85.5623100303951
Eastern Weddell Sea Shelf	491	85.5623100303951
Eastern Weddell Sea Shelf	491	85.5623100303951
Eastern Weddell Sea Shelf	1247	85.5623100303951
Eastern Weddell Sea Shelf	1247	85.5623100303951
Eastern Weddell Sea Shelf	4453	85.5623100303951
Eastern Weddell Sea Shelf	4453	85.5791962174941
Eastern Weddell Sea Shelf	5039	85.5791962174941
Eastern Weddell Sea Shelf	5039	85.5623100303951
Eastern Weddell Sea Shelf	492	85.5623100303951
Eastern Weddell Sea Shelf	492	85.5623100303951
Eastern Weddell Sea Shelf	1732	85.5623100303951
Eastern Weddell Sea Shelf	1732	85.5791962174941
Eastern Weddell Sea Shelf	51	84.1269841269841
Eastern Weddell Sea Shelf	51	74.805808848362
Eastern Weddell Sea Shelf	957	85.5623100303951
Eastern Weddell Sea Shelf	957	85.5791962174941
Eastern Weddell Sea Shelf	5459	85.5791962174941
Eastern Weddell Sea Shelf	5459	85.5791962174941
Eastern Weddell Sea Shelf	3820	85.5623100303951
Eastern Weddell Sea Shelf	3820	85.5791962174941
Eastern Weddell Sea Shelf	4772	85.5791962174941
Eastern Weddell Sea Shelf	4772	85.5791962174941
Eastern Weddell Sea Shelf	4046	85.5791962174941
Eastern Weddell Sea Shelf	4046	85.5791962174941
Eastern Weddell Sea Shelf	4515	85.5791962174941
Eastern Weddell Sea Shelf	4515	85.5791962174941
Eastern Weddell Sea Shelf	4030	85.5623100303951
Eastern Weddell Sea Shelf	4030	85.5791962174941
Eastern Weddell Sea Shelf	3270	85.5623100303951
Eastern Weddell Sea Shelf	3270	85.5791962174941
Eastern Weddell Sea Shelf	4963	85.5791962174941
Eastern Weddell Sea Shelf	4963	85.5791962174941
Eastern Weddell Sea Shelf	2500	85.5623100303951
Eastern Weddell Sea Shelf	2500	85.5623100303951
Eastern Weddell Sea Shelf	3498	85.5623100303951
Eastern Weddell Sea Shelf	3498	85.5623100303951
Eastern Weddell Sea Shelf	3305	85.5791962174941
Eastern Weddell Sea Shelf	3305	85.5791962174941
Arctic Shelf Area	637	75.3532182103611
Arctic Shelf Area	381	75.3532182103611
Arctic Shelf Area	381	75.3532182103611
Arctic Shelf Area	396	75.3532182103611
Arctic Shelf Area	396	75.3532182103611
Arctic Shelf Area	350	75.3532182103611
Arctic Shelf Area	350	75.3532182103611
Arctic Shelf Area	290	75.3532182103611
Arctic Shelf Area	290	75.0392464678179
Arctic Shelf Area	604	75.3532182103611
Arctic Shelf Area	604	75.3532182103611
Arctic Shelf Area	139	75.3532182103611
Arctic Shelf Area	139	75.3532182103611
Arctic Shelf Area	224	75.0392464678179
Arctic Shelf Area	224	75.3532182103611
Arctic Shelf Area	325	75.3532182103611
Arctic Shelf Area	325	75.3532182103611
Arctic Shelf Area	103	75.0392464678179
Arctic Shelf Area	103	75.0392464678179
Arctic Shelf Area	406	75.3532182103611
Arctic Shelf Area	406	75.3532182103611
Arctic Shelf Area	63	75.0392464678179
Arctic Shelf Area	63	75.0392464678179
Arctic Shelf Area	448	75.3532182103611
Arctic Shelf Area	448	75.3532182103611
Arctic Shelf Area	432	75.3532182103611
Arctic Shelf Area	432	75.3532182103611
Arctic Shelf Area	99	75.3532182103611
Arctic Shelf Area	99	75.0392464678179
Arctic Shelf Area	544	75.3532182103611
Arctic Shelf Area	544	75.3532182103611
Arctic Shelf Area	56	75.0392464678179
Arctic Shelf Area	56	67.9748822605965
Arctic Shelf Area	143	75.3532182103611
Arctic Shelf Area	143	75.0392464678179
Arctic Shelf Area	253	75.3532182103611
Arctic Shelf Area	253	75.3532182103611
Arctic Shelf Area	185	75.0392464678179
Arctic Shelf Area	185	75.3532182103611
Arctic Shelf Area	209	75.3532182103611
Arctic Shelf Area	209	75.3532182103611
Lough Hyne	3133	76.9230769230769
Lough Hyne	1855	76.9230769230769
Lough Hyne	1855	76.9230769230769
Lough Hyne	489	76.9230769230769
Lough Hyne	489	76.9230769230769
Lough Hyne	2000	76.9230769230769
Lough Hyne	2000	76.9230769230769
Lough Hyne	1078	76.9230769230769
Lough Hyne	1078	76.9230769230769
Lough Hyne	822	76.9230769230769
Lough Hyne	822	76.9230769230769
Lough Hyne	1661	76.9230769230769
Lough Hyne	1661	76.9230769230769
Lough Hyne	947	76.9230769230769
Lough Hyne	947	76.9230769230769
Lough Hyne	1221	76.9230769230769
Lough Hyne	1221	76.9230769230769
Lough Hyne	2515	76.9230769230769
Lough Hyne	2515	76.9230769230769
Lough Hyne	2528	76.9230769230769
Lough Hyne	2528	76.9230769230769
Lough Hyne	1147	76.9230769230769
Lough Hyne	1147	76.9230769230769
Lough Hyne	1524	76.9230769230769
Lough Hyne	1524	76.9230769230769
Lough Hyne	1131	76.9230769230769
Lough Hyne	1131	76.9230769230769
Lough Hyne	995	76.9230769230769
Lough Hyne	995	76.9230769230769
Lough Hyne	418	76.9230769230769
Lough Hyne	418	76.9230769230769
Lough Hyne	134	76.9230769230769
Lough Hyne	134	76.9230769230769
Lough Hyne	2752	76.9230769230769
Lough Hyne	2752	76.9230769230769
Lough Hyne	2035	76.9230769230769
Lough Hyne	2035	76.9230769230769
Lough Hyne	1933	76.9230769230769
Lough Hyne	1933	76.9230769230769
Lough Hyne	2436	76.9230769230769
Lough Hyne	2436	76.9230769230769
Ythan Estuary, tidal Estuary of River Ythan, Forvie Nature Reserve	263	86.3117870722433
Ythan Estuary, tidal Estuary of River Ythan, Forvie Nature Reserve	168	86.3117870722433
Ythan Estuary, tidal Estuary of River Ythan, Forvie Nature Reserve	168	86.3117870722433
Ythan Estuary, tidal Estuary of River Ythan, Forvie Nature Reserve	101	85.5513307984791
Ythan Estuary, tidal Estuary of River Ythan, Forvie Nature Reserve	101	86.3117870722433
Ythan Estuary, tidal Estuary of River Ythan, Forvie Nature Reserve	202	86.3117870722433
Ythan Estuary, tidal Estuary of River Ythan, Forvie Nature Reserve	202	86.3117870722433
Ythan Estuary, tidal Estuary of River Ythan, Forvie Nature Reserve	167	86.3117870722433
Ythan Estuary, tidal Estuary of River Ythan, Forvie Nature Reserve	167	86.3117870722433
Ythan Estuary, tidal Estuary of River Ythan, Forvie Nature Reserve	47	85.5513307984791
Ythan Estuary, tidal Estuary of River Ythan, Forvie Nature Reserve	47	85.5513307984791
Ythan Estuary, tidal Estuary of River Ythan, Forvie Nature Reserve	204	86.3117870722433
Ythan Estuary, tidal Estuary of River Ythan, Forvie Nature Reserve	204	86.3117870722433
Ythan Estuary, tidal Estuary of River Ythan, Forvie Nature Reserve	15	74.5247148288973
Ythan Estuary, tidal Estuary of River Ythan, Forvie Nature Reserve	15	85.5513307984791
Ythan Estuary, tidal Estuary of River Ythan, Forvie Nature Reserve	59	85.5513307984791
Ythan Estuary, tidal Estuary of River Ythan, Forvie Nature Reserve	59	86.3117870722433
Ythan Estuary, tidal Estuary of River Ythan, Forvie Nature Reserve	125	86.3117870722433
Ythan Estuary, tidal Estuary of River Ythan, Forvie Nature Reserve	125	86.3117870722433
Ythan Estuary, tidal Estuary of River Ythan, Forvie Nature Reserve	115	86.3117870722433
Ythan Estuary, tidal Estuary of River Ythan, Forvie Nature Reserve	115	85.5513307984791
Ythan Estuary, tidal Estuary of River Ythan, Forvie Nature Reserve	70	86.3117870722433
Ythan Estuary, tidal Estuary of River Ythan, Forvie Nature Reserve	70	85.5513307984791
Ythan Estuary, tidal Estuary of River Ythan, Forvie Nature Reserve	139	86.3117870722433
Ythan Estuary, tidal Estuary of River Ythan, Forvie Nature Reserve	139	86.3117870722433
Ythan Estuary, tidal Estuary of River Ythan, Forvie Nature Reserve	80	85.5513307984791
Ythan Estuary, tidal Estuary of River Ythan, Forvie Nature Reserve	80	85.5513307984791
Ythan Estuary, tidal Estuary of River Ythan, Forvie Nature Reserve	24	79.0874524714829
Ythan Estuary, tidal Estuary of River Ythan, Forvie Nature Reserve	24	79.0874524714829
Ythan Estuary, tidal Estuary of River Ythan, Forvie Nature Reserve	39	85.5513307984791
Ythan Estuary, tidal Estuary of River Ythan, Forvie Nature Reserve	39	85.5513307984791
Ythan Estuary, tidal Estuary of River Ythan, Forvie Nature Reserve	214	86.3117870722433
Ythan Estuary, tidal Estuary of River Ythan, Forvie Nature Reserve	214	86.3117870722433
Ythan Estuary, tidal Estuary of River Ythan, Forvie Nature Reserve	90	85.5513307984791
Ythan Estuary, tidal Estuary of River Ythan, Forvie Nature Reserve	90	86.3117870722433
Ythan Estuary, tidal Estuary of River Ythan, Forvie Nature Reserve	68	85.5513307984791
Ythan Estuary, tidal Estuary of River Ythan, Forvie Nature Reserve	68	85.5513307984791
Ythan Estuary, tidal Estuary of River Ythan, Forvie Nature Reserve	236	86.3117870722433
Ythan Estuary, tidal Estuary of River Ythan, Forvie Nature Reserve	236	86.3117870722433
Ythan Estuary, tidal Estuary of River Ythan, Forvie Nature Reserve	244	86.3117870722433
Ythan Estuary, tidal Estuary of River Ythan, Forvie Nature Reserve	244	86.3117870722433
Puerto Rico-Virgin Islands (PRVI) shelf complex	3041	96.0210457086485
Puerto Rico-Virgin Islands (PRVI) shelf complex	1682	96.0210457086485
Puerto Rico-Virgin Islands (PRVI) shelf complex	1682	96.0210457086485
Puerto Rico-Virgin Islands (PRVI) shelf complex	995	96.0210457086485
Puerto Rico-Virgin Islands (PRVI) shelf complex	995	96.0210457086485
Puerto Rico-Virgin Islands (PRVI) shelf complex	314	95.8895100295955
Puerto Rico-Virgin Islands (PRVI) shelf complex	314	95.8895100295955
Puerto Rico-Virgin Islands (PRVI) shelf complex	1754	96.0210457086485
Puerto Rico-Virgin Islands (PRVI) shelf complex	1754	96.0210457086485
Puerto Rico-Virgin Islands (PRVI) shelf complex	2731	96.0210457086485
Puerto Rico-Virgin Islands (PRVI) shelf complex	2731	96.0210457086485
Puerto Rico-Virgin Islands (PRVI) shelf complex	2835	96.0210457086485
Puerto Rico-Virgin Islands (PRVI) shelf complex	2835	96.0210457086485
Puerto Rico-Virgin Islands (PRVI) shelf complex	1021	95.8895100295955
Puerto Rico-Virgin Islands (PRVI) shelf complex	1021	96.0210457086485
Puerto Rico-Virgin Islands (PRVI) shelf complex	1249	96.0210457086485
Puerto Rico-Virgin Islands (PRVI) shelf complex	1249	96.0210457086485
Puerto Rico-Virgin Islands (PRVI) shelf complex	1522	96.0210457086485
Puerto Rico-Virgin Islands (PRVI) shelf complex	1522	96.0210457086485
Puerto Rico-Virgin Islands (PRVI) shelf complex	2823	96.0210457086485
Puerto Rico-Virgin Islands (PRVI) shelf complex	2823	96.0210457086485
Puerto Rico-Virgin Islands (PRVI) shelf complex	1795	96.0210457086485
Puerto Rico-Virgin Islands (PRVI) shelf complex	1795	96.0210457086485
Puerto Rico-Virgin Islands (PRVI) shelf complex	1516	96.0210457086485
Puerto Rico-Virgin Islands (PRVI) shelf complex	1516	96.0210457086485
Puerto Rico-Virgin Islands (PRVI) shelf complex	1603	96.0210457086485
Puerto Rico-Virgin Islands (PRVI) shelf complex	1603	96.0210457086485
Puerto Rico-Virgin Islands (PRVI) shelf complex	540	96.0210457086485
Puerto Rico-Virgin Islands (PRVI) shelf complex	540	95.8895100295955
Puerto Rico-Virgin Islands (PRVI) shelf complex	2676	96.0210457086485
Puerto Rico-Virgin Islands (PRVI) shelf complex	2676	96.0210457086485
Puerto Rico-Virgin Islands (PRVI) shelf complex	1009	96.0210457086485
Puerto Rico-Virgin Islands (PRVI) shelf complex	1009	96.0210457086485
Puerto Rico-Virgin Islands (PRVI) shelf complex	1089	96.0210457086485
Puerto Rico-Virgin Islands (PRVI) shelf complex	1089	96.0210457086485
Puerto Rico-Virgin Islands (PRVI) shelf complex	818	96.0210457086485
Puerto Rico-Virgin Islands (PRVI) shelf complex	818	96.0210457086485
Puerto Rico-Virgin Islands (PRVI) shelf complex	1864	96.0210457086485
Puerto Rico-Virgin Islands (PRVI) shelf complex	1864	96.0210457086485
Puerto Rico-Virgin Islands (PRVI) shelf complex	1131	96.0210457086485
Puerto Rico-Virgin Islands (PRVI) shelf complex	1131	96.0210457086485
Adirondack lakes	4339	83.4063148190827
Adirondack lakes	3764	83.4063148190827
Adirondack lakes	3764	83.4063148190827
Adirondack lakes	2043	83.4063148190827
Adirondack lakes	2043	83.4063148190827
Adirondack lakes	783	83.4063148190827
Adirondack lakes	783	83.4063148190827
Adirondack lakes		83.4063148190827
Adirondack lakes	1233	83.4063148190827
Adirondack lakes	3347	83.4063148190827
Adirondack lakes	3347	83.4063148190827
Adirondack lakes	3389	83.4063148190827
Adirondack lakes	3389	83.4063148190827
Adirondack lakes	653	83.4063148190827
Adirondack lakes	653	83.4063148190827
Adirondack lakes	1247	83.4063148190827
Adirondack lakes	1247	83.4063148190827
Adirondack lakes	3702	83.4063148190827
Adirondack lakes	3702	83.4063148190827
Adirondack lakes	1996	83.4063148190827
Adirondack lakes	1996	83.4063148190827
Adirondack lakes	493	83.4063148190827
Adirondack lakes	493	83.4063148190827
Adirondack lakes	3237	83.4063148190827
Adirondack lakes	3237	83.4063148190827
Adirondack lakes	3790	83.4063148190827
Adirondack lakes	3790	83.4063148190827
Adirondack lakes	1878	83.4063148190827
Adirondack lakes	1878	83.4063148190827
Adirondack lakes	298	83.4063148190827
Adirondack lakes	298	83.4063148190827
Adirondack lakes	4058	83.4063148190827
Adirondack lakes	4058	83.4063148190827
Adirondack lakes	3876	83.4063148190827
Adirondack lakes	3876	83.4063148190827
Adirondack lakes	3328	83.4063148190827
Adirondack lakes	3328	83.4063148190827
Adirondack lakes	3743	83.4063148190827
Adirondack lakes	3743	83.4063148190827
Adirondack lakes	4016	83.4063148190827
Adirondack lakes	4016	83.4063148190827
Tuesday Lake	179	100
Tuesday Lake	3	79.8882681564246
Tuesday Lake	3	96.6480446927374
Tuesday Lake	103	100
Tuesday Lake	103	99.4413407821229
Tuesday Lake	178	100
Tuesday Lake	178	100
Tuesday Lake	58	98.3240223463687
Tuesday Lake	58	96.6480446927374
Tuesday Lake	76	98.3240223463687
Tuesday Lake	76	99.4413407821229
Tuesday Lake	48	99.4413407821229
Tuesday Lake	48	96.6480446927374
Tuesday Lake	151	100
Tuesday Lake	151	100
Tuesday Lake	158	100
Tuesday Lake	158	99.4413407821229
Tuesday Lake	39	97.2067039106145
Tuesday Lake	39	100
Tuesday Lake	166	100
Tuesday Lake	166	99.4413407821229
Tuesday Lake	47	98.8826815642458
Tuesday Lake	47	96.6480446927374
Tuesday Lake	28	97.7653631284916
Tuesday Lake	28	98.3240223463687
Tuesday Lake	119	99.4413407821229
Tuesday Lake	119	98.8826815642458
Tuesday Lake	108	99.4413407821229
Tuesday Lake	108	98.8826815642458
Tuesday Lake	134	100
Tuesday Lake	134	100
Tuesday Lake	114	99.4413407821229
Tuesday Lake	114	100
Tuesday Lake	118	100
Tuesday Lake	118	99.4413407821229
Tuesday Lake	110	100
Tuesday Lake	110	99.4413407821229
Tuesday Lake	41	99.4413407821229
Tuesday Lake	41	99.4413407821229
Tuesday Lake	10	96.6480446927374
Tuesday Lake	10	96.6480446927374
Skipwith Pond	185	99.4594594594595
Skipwith Pond	85	99.4594594594595
Skipwith Pond	85	99.4594594594595
Skipwith Pond	112	99.4594594594595
Skipwith Pond	112	99.4594594594595
Skipwith Pond	5	76.2162162162162
Skipwith Pond	5	75.1351351351351
Skipwith Pond	163	99.4594594594595
Skipwith Pond	163	99.4594594594595
Skipwith Pond	2	95.1351351351351
Skipwith Pond	2	76.2162162162162
Skipwith Pond	164	99.4594594594595
Skipwith Pond	164	99.4594594594595
Skipwith Pond	43	99.4594594594595
Skipwith Pond	43	99.4594594594595
Skipwith Pond	135	99.4594594594595
Skipwith Pond	135	99.4594594594595
Skipwith Pond	8	96.2162162162162
Skipwith Pond	8	95.6756756756757
Skipwith Pond	46	98.3783783783784
Skipwith Pond	46	99.4594594594595
Skipwith Pond	52	99.4594594594595
Skipwith Pond	52	99.4594594594595
Skipwith Pond	118	99.4594594594595
Skipwith Pond	118	99.4594594594595
Skipwith Pond	44	98.3783783783784
Skipwith Pond	44	99.4594594594595
Skipwith Pond	12	95.1351351351351
Skipwith Pond	12	98.3783783783784
Skipwith Pond	115	99.4594594594595
Skipwith Pond	115	99.4594594594595
Skipwith Pond	101	99.4594594594595
Skipwith Pond	101	99.4594594594595
Skipwith Pond	105	99.4594594594595
Skipwith Pond	105	99.4594594594595
Skipwith Pond	153	99.4594594594595
Skipwith Pond	153	99.4594594594595
Skipwith Pond	107	99.4594594594595
Skipwith Pond	107	99.4594594594595
Skipwith Pond	149	99.4594594594595
Skipwith Pond	149	99.4594594594595
Lochnagar	18	100
Lochnagar	1	38.8888888888889
Lochnagar	1	55.5555555555556
Lochnagar	2	88.8888888888889
Lochnagar	2	38.8888888888889
Lochnagar	3	66.6666666666667
Lochnagar	3	88.8888888888889
Lochnagar	4	100
Lochnagar	4	88.8888888888889
Lochnagar	5	88.8888888888889
Lochnagar	5	88.8888888888889
Lochnagar	6	88.8888888888889
Lochnagar	6	88.8888888888889
Lochnagar	7	100
Lochnagar	7	100
Lochnagar	8	100
Lochnagar	8	100
Lochnagar	9	100
Lochnagar	9	100
Lochnagar	10	100
Lochnagar	10	100
Lochnagar	11	100
Lochnagar	11	100
Lochnagar	12	100
Lochnagar	12	100
Lochnagar	13	100
Lochnagar	13	100
Lochnagar	14	100
Lochnagar	14	100
Lochnagar	15	100
Lochnagar	15	100
Lochnagar	16	100
Lochnagar	16	100
Lochnagar	17	100
Lochnagar	17	100
Lochnagar	18	100
Lochnagar	18	100
Grand Caricaie	41	100
Grand Caricaie	20	100
Grand Caricaie	20	100
Grand Caricaie	32	100
Grand Caricaie	32	100
Grand Caricaie	2	58.5365853658537
Grand Caricaie	2	39.0243902439024
Grand Caricaie	31	100
Grand Caricaie	31	100
Grand Caricaie	18	100
Grand Caricaie	18	100
Grand Caricaie	21	100
Grand Caricaie	21	100
Grand Caricaie	27	100
Grand Caricaie	27	100
Grand Caricaie	16	100
Grand Caricaie	16	100
Grand Caricaie	17	100
Grand Caricaie	17	100
Grand Caricaie	15	100
Grand Caricaie	15	100
Grand Caricaie	30	100
Grand Caricaie	30	100
Grand Caricaie	9	100
Grand Caricaie	9	100
Grand Caricaie	3	60.9756097560976
Grand Caricaie	3	100
Grand Caricaie	29	100
Grand Caricaie	29	100
Grand Caricaie	14	100
Grand Caricaie	14	100
Grand Caricaie	1	60.9756097560976
Grand Caricaie	1	60.9756097560976
Grand Caricaie	8	100
Grand Caricaie	8	100
Grand Caricaie	25	100
Grand Caricaie	25	100
Grand Caricaie	10	100
Grand Caricaie	10	100
Grand Caricaie	26	100
Grand Caricaie	26	100
East African Lakes	72	90.2777777777778
East African Lakes	71	90.2777777777778
East African Lakes	71	90.2777777777778
East African Lakes	24	90.2777777777778
East African Lakes	24	90.2777777777778
East African Lakes	38	90.2777777777778
East African Lakes	38	90.2777777777778
East African Lakes	25	90.2777777777778
East African Lakes	25	90.2777777777778
East African Lakes	67	90.2777777777778
East African Lakes	67	90.2777777777778
East African Lakes	12	90.2777777777778
East African Lakes	12	90.2777777777778
East African Lakes	1	36.1111111111111
East African Lakes	1	63.8888888888889
East African Lakes	3	63.8888888888889
East African Lakes	3	90.2777777777778
East African Lakes	7	90.2777777777778
East African Lakes	7	75
East African Lakes	36	90.2777777777778
East African Lakes	36	90.2777777777778
East African Lakes	57	90.2777777777778
East African Lakes	57	90.2777777777778
East African Lakes	68	90.2777777777778
East African Lakes	68	90.2777777777778
East African Lakes	65	90.2777777777778
East African Lakes	65	90.2777777777778
East African Lakes	26	90.2777777777778
East African Lakes	26	90.2777777777778
East African Lakes	42	90.2777777777778
East African Lakes	42	90.2777777777778
East African Lakes	17	90.2777777777778
East African Lakes	17	90.2777777777778
East African Lakes	63	90.2777777777778
East African Lakes	63	90.2777777777778
East African Lakes	61	90.2777777777778
East African Lakes	61	90.2777777777778
East African Lakes	31	90.2777777777778
East African Lakes	31	90.2777777777778
East African Lakes	11	90.2777777777778
East African Lakes	11	90.2777777777778
UK Streams	354	92.3728813559322
UK Streams	219	92.3728813559322
UK Streams	219	92.3728813559322
UK Streams	143	92.3728813559322
UK Streams	143	92.3728813559322
UK Streams	322	92.3728813559322
UK Streams	322	92.3728813559322
UK Streams	206	92.3728813559322
UK Streams	206	92.3728813559322
UK Streams	175	92.3728813559322
UK Streams	175	92.3728813559322
UK Streams	8	83.6158192090395
UK Streams	8	83.3333333333333
UK Streams	239	92.3728813559322
UK Streams	239	92.3728813559322
UK Streams	325	92.3728813559322
UK Streams	325	92.3728813559322
UK Streams	108	92.3728813559322
UK Streams	108	92.3728813559322
UK Streams	180	92.3728813559322
UK Streams	180	92.3728813559322
UK Streams	338	92.3728813559322
UK Streams	338	92.3728813559322
UK Streams	105	92.3728813559322
UK Streams	105	92.3728813559322
UK Streams	330	92.3728813559322
UK Streams	330	92.3728813559322
UK Streams	47	85.8757062146893
UK Streams	47	92.3728813559322
UK Streams	303	92.3728813559322
UK Streams	303	92.3728813559322
UK Streams	297	92.3728813559322
UK Streams	297	92.3728813559322
UK Streams	81	92.3728813559322
UK Streams	81	92.3728813559322
UK Streams	313	92.3728813559322
UK Streams	313	92.3728813559322
UK Streams	324	92.3728813559322
UK Streams	324	92.3728813559322
UK Streams	315	92.3728813559322
UK Streams	315	92.3728813559322
UK streams	1628	97.2358722358722
UK streams	191	97.2358722358722
UK streams	191	97.2358722358722
UK streams	578	97.2358722358722
UK streams	578	97.2358722358722
UK streams	116	97.2358722358722
UK streams	116	97.2358722358722
UK streams	815	97.2358722358722
UK streams	815	97.2358722358722
UK streams	1377	97.2358722358722
UK streams	1377	97.2358722358722
UK streams	34	97.2358722358722
UK streams	34	97.2358722358722
UK streams	1012	97.2358722358722
UK streams	1012	97.2358722358722
UK streams	1473	97.2358722358722
UK streams	1473	97.2358722358722
UK streams	533	97.2358722358722
UK streams	533	97.2358722358722
UK streams	893	97.2358722358722
UK streams	893	97.2358722358722
UK streams	885	97.2358722358722
UK streams	885	97.2358722358722
UK streams	486	97.2358722358722
UK streams	486	97.2358722358722
UK streams	737	97.2358722358722
UK streams	737	97.2358722358722
UK streams	1022	97.2358722358722
UK streams	1022	97.2358722358722
UK streams	1549	97.2358722358722
UK streams	1549	97.2358722358722
UK streams	736	97.2358722358722
UK streams	736	97.2358722358722
UK streams	470	97.2358722358722
UK streams	470	97.2358722358722
UK streams	397	97.2358722358722
UK streams	397	97.2358722358722
UK streams	351	97.2358722358722
UK streams	351	97.2358722358722
UK streams	1551	97.2358722358722
UK streams	1551	97.2358722358722
NewZealandStreams	332	98.1927710843374
NewZealandStreams	123	98.1927710843374
NewZealandStreams	123	93.9759036144578
NewZealandStreams	254	98.1927710843374
NewZealandStreams	254	98.1927710843374
NewZealandStreams	8	96.6867469879518
NewZealandStreams	8	92.4698795180723
NewZealandStreams	211	98.1927710843374
NewZealandStreams	211	98.1927710843374
NewZealandStreams	110	98.1927710843374
NewZealandStreams	110	98.1927710843374
NewZealandStreams	140	98.1927710843374
NewZealandStreams	140	98.1927710843374
NewZealandStreams	75	98.1927710843374
NewZealandStreams	75	98.1927710843374
NewZealandStreams	28	93.9759036144578
NewZealandStreams	28	93.9759036144578
NewZealandStreams	250	98.1927710843374
NewZealandStreams	250	98.1927710843374
NewZealandStreams	1	16.2650602409639
NewZealandStreams	1	76.2048192771084
NewZealandStreams	125	98.1927710843374
NewZealandStreams	125	98.1927710843374
NewZealandStreams	292	98.1927710843374
NewZealandStreams	292	98.1927710843374
NewZealandStreams	310	98.1927710843374
NewZealandStreams	310	98.1927710843374
NewZealandStreams	11	92.4698795180723
NewZealandStreams	11	92.4698795180723
NewZealandStreams	184	98.1927710843374
NewZealandStreams	184	98.1927710843374
NewZealandStreams	326	98.1927710843374
NewZealandStreams	326	98.1927710843374
NewZealandStreams	115	98.1927710843374
NewZealandStreams	115	98.1927710843374
NewZealandStreams	5	93.9759036144578
NewZealandStreams	5	80.421686746988
NewZealandStreams	301	98.1927710843374
NewZealandStreams	301	98.1927710843374
NewZealandStreams	207	98.1927710843374
NewZealandStreams	207	98.1927710843374
Iceland streams	43	100
Iceland streams	8	95.3488372093023
Iceland streams	8	79.0697674418605
Iceland streams	31	100
Iceland streams	31	100
Iceland streams	30	100
Iceland streams	30	100
Iceland streams	41	100
Iceland streams	41	100
Iceland streams	20	95.3488372093023
Iceland streams	20	100
Iceland streams	33	100
Iceland streams	33	100
Iceland streams	6	95.3488372093023
Iceland streams	6	95.3488372093023
Iceland streams	32	100
Iceland streams	32	100
Iceland streams	27	95.3488372093023
Iceland streams	27	100
Iceland streams	24	95.3488372093023
Iceland streams	24	100
Iceland streams	43	100
Iceland streams	43	100
Iceland streams	12	100
Iceland streams	12	100
Iceland streams	16	95.3488372093023
Iceland streams	16	95.3488372093023
Iceland streams	26	100
Iceland streams	26	100
Iceland streams	22	100
Iceland streams	22	100
Iceland streams	29	100
Iceland streams	29	100
Iceland streams	28	100
Iceland streams	28	100
Iceland streams	11	95.3488372093023
Iceland streams	11	100
Iceland streams	3	39.5348837209302
Iceland streams	3	79.0697674418605
Iceland streams	5	79.0697674418605
Iceland streams	5	79.0697674418605
Intertidal rocky pools	3208	99.8441396508728
Intertidal rocky pools	1156	99.8441396508728
Intertidal rocky pools	1156	99.8441396508728
Intertidal rocky pools	601	99.8441396508728
Intertidal rocky pools	601	99.8441396508728
Intertidal rocky pools	621	99.8441396508728
Intertidal rocky pools	621	99.8441396508728
Intertidal rocky pools	210	99.8441396508728
Intertidal rocky pools	210	99.8441396508728
Intertidal rocky pools	2591	99.8441396508728
Intertidal rocky pools	2591	99.8441396508728
Intertidal rocky pools	1974	99.8441396508728
Intertidal rocky pools	1974	99.8441396508728
Intertidal rocky pools	447	99.8441396508728
Intertidal rocky pools	447	99.8441396508728
Intertidal rocky pools	2001	99.8441396508728
Intertidal rocky pools	2001	99.8441396508728
Intertidal rocky pools	2892	99.8441396508728
Intertidal rocky pools	2892	99.8441396508728
Intertidal rocky pools	1443	99.8441396508728
Intertidal rocky pools	1443	99.8441396508728
Intertidal rocky pools	1431	99.8441396508728
Intertidal rocky pools	1431	99.8441396508728
Intertidal rocky pools	233	99.8441396508728
Intertidal rocky pools	233	99.8441396508728
Intertidal rocky pools	785	99.8441396508728
Intertidal rocky pools	785	99.8441396508728
Intertidal rocky pools	2369	99.8441396508728
Intertidal rocky pools	2369	99.8441396508728
Intertidal rocky pools	1159	99.8441396508728
Intertidal rocky pools	1159	99.8441396508728
Intertidal rocky pools	2809	99.8441396508728
Intertidal rocky pools	2809	99.8441396508728
Intertidal rocky pools	2644	99.8441396508728
Intertidal rocky pools	2644	99.8441396508728
Intertidal rocky pools	1467	99.8441396508728
Intertidal rocky pools	1467	99.8441396508728
Intertidal rocky pools	2380	99.8441396508728
Intertidal rocky pools	2380	99.8441396508728
Intertidal rocky pools	2874	99.8441396508728
Intertidal rocky pools	2874	99.8441396508728
California salt marsh	249	93.574297188755
California salt marsh	11	92.7710843373494
California salt marsh	11	88.3534136546185
California salt marsh	6	88.3534136546185
California salt marsh	6	40.5622489959839
California salt marsh	197	93.574297188755
California salt marsh	197	93.574297188755
California salt marsh	223	93.574297188755
California salt marsh	223	93.574297188755
California salt marsh	246	93.574297188755
California salt marsh	246	93.574297188755
California salt marsh	34	93.574297188755
California salt marsh	34	88.3534136546185
California salt marsh	54	93.574297188755
California salt marsh	54	92.7710843373494
California salt marsh	163	93.574297188755
California salt marsh	163	93.574297188755
California salt marsh	159	92.7710843373494
California salt marsh	159	93.574297188755
California salt marsh	9	88.3534136546185
California salt marsh	9	89.1566265060241
California salt marsh	75	92.7710843373494
California salt marsh	75	93.574297188755
California salt marsh	120	92.7710843373494
California salt marsh	120	93.574297188755
California salt marsh	183	93.574297188755
California salt marsh	183	93.574297188755
California salt marsh	189	93.574297188755
California salt marsh	189	93.574297188755
California salt marsh	81	93.574297188755
California salt marsh	81	93.574297188755
California salt marsh	126	93.574297188755
California salt marsh	126	92.7710843373494
California salt marsh	153	93.574297188755
California salt marsh	153	93.574297188755
California salt marsh	176	93.574297188755
California salt marsh	176	93.574297188755
California salt marsh	97	93.574297188755
California salt marsh	97	92.7710843373494
California salt marsh	132	93.574297188755
California salt marsh	132	92.7710843373494
