# Supplementary material for: The complex structure of aquatic food webs emerges from a few assembly rules
Source: Nat Ecol Evol. 2025 Feb 28;9(4):576–88. doi: 10.1038/s41559-025-02647-1 (PMC11976281; doi:10.1038/s41559-025-02647-1)
Supplement: Supplementary file 11 — Generated by script Figure-Script-1.R. [file 41559_2025_2647_MOESM11_ESM.csv]

group	a	s	a.sd	s.sd	stiffness
Jellyfish	0.386650553216226	0.985578839542085	0.0860728633278459	0.810785611415659	0.989949493661167
Invertebrate	0.960491248567444	0.771464674892745	0.0515980596352485	0.502475979784	0.3
Fish	1.04673238316332	-0.0951420500868368	0.0975948174878019	0.98012421815888	0.608276253029822
Plankton	0.856029488627061	0.64267080139987	0.109577704405976	0.460771579293948	0.519615242270663
Fish	0.515214139007531	-1.37966634391461	0.399571516549396	2.93964378083065	0.608276253029822
Fish	0.462598475809275	1.41036229111297	0.100669254311558	1.05373719643172	0.608276253029822
Mammals	-0.399537037037037	-1.53200944185565	0.3268554174997	3.36532691671637	2.05426385841741
Mammals	0.120825476379516	0.761736810745855	0.174408200113366	2.00054433647152	2.05426385841741
Plankton	0.853381114861753	-0.830197869163174	0.213219128687839	0.770252878073472	0.519615242270663
Invertebrate	0.717949036346549	-2.51547458926007	0.174570018995036	1.12724636161518	0.3
Plankton	1.07349363265104	-0.000341719468660517	0.274653582460496	0.745745278884218	0.519615242270663
Invertebrate	0.212226232592589	-3.30962207974882	0.151584639238437	1.01904794854811	0.3
Jellyfish	0.0730841747897056	-3.01190728078861	0.610030507433617	3.8564417799072	0.989949493661167
Mammals	-0.701298701298703	-1.23755933056902	3.44825371777397	27.4838915125056	2.05426385841741
Mammals	-2.25961538461541	1.9671678169685	1.98186582789131	16.4558074084898	2.05426385841741
