# Supplementary material for: The complex structure of aquatic food webs emerges from a few assembly rules
Source: Nat Ecol Evol. 2025 Feb 28;9(4):576–88. doi: 10.1038/s41559-025-02647-1 (PMC11976281; doi:10.1038/s41559-025-02647-1)
Supplement: Supplementary file 12 — Generated by script Figure-Script-1.R. [file 41559_2025_2647_MOESM12_ESM.csv]

	name	group	esd	opt	ops.0	ops.2
1	Abyla trigona	Jellyfish	2500	1183.21595661992	913.720587803234	403.550062299821
2	Abyssorchomene nodimanus	Invertebrate	7710.2928416282	37674.9891872554	3286.7806549661	1447.82371278693
3	Abyssorchomene rossi	Invertebrate	15366.8549839116	22032.4673341026	6411.09328349723	2927.66379860848
4	Acanthocepola sp.	Fish	2545.70579339092	140.72847670024	161.837209605693	352.803268850682
5	Acanthocyclops vernalis	Invertebrate	424.667067731039	424.667067731039	176.75141070126	66.8905052588845
6	Acartia clausi	Invertebrate	353	25	145.781954003959	54.637507747277
7	Acartia hudsonica	Invertebrate	689.84497523783	424.667067731039	292.010536434771	113.359145125896
8	Acartia tonsa	Invertebrate	689.84497523783	424.667067731039	292.010536434771	113.359145125896
9	Acartia tonsa	Invertebrate	444	32	185.124479309174	70.2231548734912
10	Acartia tonsa C3-C4	Invertebrate	279	14.5	113.960010859717	42.1865286291431
11	Acartia tonsa females	Invertebrate	499	14.8	208.97883327206	79.7591872290276
12	Acartia tonsa males	Invertebrate	453	14.5	189.024646197578	71.7781692629575
13	Acartia tonsa N2-N3	Invertebrate	100	7.2	38.3808898879979	13.4620545092788
14	Acartia tonsa N2-N3	Invertebrate	112	7	43.3324343776879	15.2896855254236
15	Acartia tonsa N2-N3	Invertebrate	97	6.8	37.1475802406368	13.0086093545719
16	Acartia tonsa N4-N5	Invertebrate	135	4	52.8927874117079	18.8472550015484
17	Agabus bipustulatus	Invertebrate	10533.780553459	7332.24593664384	4452.61789799955	1993.61162545167
18	Agabus sturmii	Invertebrate	8138.03329549849	7332.24593664384	3464.58368791792	1530.45788047439
19	Akashiwo sanguinea	Plankton	30.8	12.1	18.1284327067797	5.46207586341088
20	Alexandrium andersonii	Plankton	14.9	5.6	9.02782826205103	2.5189894789736
21	Alexandrium pohangense	Plankton	32	25.8	18.7999808956173	5.68735031146629
22	Alexandrium pseudogonyaulax	Plankton	35.4	9.5	20.6930476677968	6.32722904064657
23	Alteutha depressa	Invertebrate	424.667067731039	424.667067731039	176.75141070126	66.8905052588845
24	Ammodytes hexapterus	Fish	5047.55136810709	145.137448658632	226.682552785601	755.134788730737
25	Amylax triacantha	Plankton	30	22	17.6797035917709	5.31207182836531
26	Anarhichas lupus	Fish	6070.82746440422	3235.09501343686	4218.76785894253	925.509452215284
27	Anarhichas minor	Fish	7628.68829882928	8759.05174554153	4812.30441314667	1189.22541111383
28	Ansanella granifera	Plankton	10.5	5.6	6.42471500720667	1.72748555263623
29	Antarctomysis maxima	Invertebrate	29173.0325559272	1637.73289129262	11818.4441658358	5580.53186608301
30	Apolemia uvaria	Jellyfish	10000	1529.70585407784	1721.73782263427	1781.87647941607
31	Arctocephalus gazella	Mammals	392344.099769132	31164.9996174102	6236.63903212404	62359.9040815352
32	Arctocephalus tropicalis	Mammals	392344.099769132	45743.9636138768	56232.4520500394	62359.9040815352
33	Argyroneta aquatica	Invertebrate	8040.74889125853	6354.47510824412	3424.18387855453	1511.66122818737
34	Aspitrigla cuculus	Fish	68575.2628421097	11162.0949897841	16088.6898200159	12489.0479111218
35	Athorybia rosacea	Jellyfish	2200	1414.2135623731	860.03515448894	351.151286939359
36	Atolla wyvillei	Jellyfish	14202.4808461499	1588.81582727107	2007.65514823657	2577.39843319058
37	Aurelia aurita	Jellyfish	16201.8517460196	2345.20787991171	2125.36856169627	2958.40757308676
38	Aurelia aurita	Jellyfish	21378.8869030305	424.667067731039	2393.24329391711	3949.73826899817
39	Balaena mysticetus	Mammals	3923440.99769132	6218.23492826382	7240.93149393792	724331.184738609
40	Balaenoptera acutorostrata	Mammals	2292629.05787855	5758.82382296972	7066.35069837393	413025.994307754
41	Balaenoptera borealis	Mammals	3365119.25208321	3365.11925208321	7195.27684072869	617329.234559735
42	Balaenoptera edeni	Mammals	3365119.25208321	72499.2965278222	78106.7880262993	617329.234559735
43	Balaenoptera musculus	Mammals	6714295.62905789	9855.23820692924	7372.85520123573	1262202.02149182
44	Balaenoptera physalus	Mammals	4574396.36138768	5333.35459444652	7283.09923547986	849437.74369938
45	Balanion comatum	Plankton	17	6.32455532033676	2.38361200383527	2.90158637097325
46	Balanus flosculus nauplii	Invertebrate	860	20	16.4987005214591	143.81823244002
47	Bassia bassensis	Jellyfish	400	692.820323027551	370.595289770569	53.0879950141252
48	Bathypanoploea schellenbergi	Invertebrate	19189.678582679	10963.5236086462	7932.94196390394	3664.8760479453
49	Benthosema glaciale	Fish	1631.46657239152	83.1478737999098	113.729047519699	213.944062195131
50	Berardius arnuxii	Mammals	4574396.36138768	106414.414346653	81184.3798592005	849437.74369938
51	Berardius bairdii	Mammals	2475523.91312804	106414.414346653	74990.20024344	447711.511665265
52	Beroe cucumis	Jellyfish	5616.58652356287	1344.14874465889	1329.54027068778	965.448355558646
53	Bodo	Plankton	4.4	1.4	1.21526813501671	0.668696311262376
54	Bodo	Plankton	4.9	1.4	1.36790112541912	0.75271150797283
55	Bodo	Plankton	3.4	1.3	0.914397500895298	0.503094297143331
56	Bodonid	Plankton	4.64327470649756	0.848528137423857	1.28936905847158	0.709484035821486
57	Bolinopsis infudibulum	Jellyfish	18973.6659610103	2345.20787991171	2274.50327662764	3488.46174720198
58	Bosmina longispina	Invertebrate	460	3.57770876399966	6.15732220581923	72.9891447287771
59	Bowmaniella dissimilis	Invertebrate	1820.51150767554	424.667067731039	784.800581503897	320.55856296632
60	Brachionus angularis	Invertebrate	66	3.5	2.4011165718222	8.42071980843142
61	Brachionus angularis	Invertebrate	118.321595661992	3.46410161513775	3.21486727857032	16.2607570246971
62	Brachionus B	Invertebrate	126	6	3.31604931607093	17.4473024582556
63	Brachionus calyciflorus	Invertebrate	250.399680510978	7.34846922834953	4.62550870278949	37.4421367240781
64	Brachionus calyciflorus	Invertebrate	139	8.8	3.47986589124365	19.4724506603953
65	Brachionus F	Invertebrate	83	6.1	2.69503561906417	10.9129723899573
66	Brachionus rubens B	Invertebrate	228.035085019828	4.24264068711929	4.42317686799378	33.7636041439464
67	Brachionus rubens F	Invertebrate	146.969384566991	3.46410161513775	3.57611479633194	20.723240717732
68	Calanoides acutus	Invertebrate	2190.0533228654	1952.93892467575	945.167485076475	389.816320055514
69	Calanus finmarchicus	Invertebrate	855	80	364.032004615378	142.917802051897
70	Calanus finnmarchicus	Invertebrate	737.439567986421	890.705978299812	312.756192976688	121.838276404879
71	Calanus helgolandicus	Invertebrate	737.439567986421	616.480222073676	312.756192976688	121.838276404879
72	Calanus pacificus C1	Invertebrate	289	28.7	118.248433876638	43.8550916660694
73	Calanus pacificus N5	Invertebrate	237	28.7	95.9998596443823	35.2346164372327
74	Calanus propinquus	Invertebrate	2216.28399975228	2190.0533228654	956.53255965905	394.749642159615
75	Callianira antarctica	Jellyfish	22032.4673341026	943.665370360165	2424.04907047005	4075.25469671649
76	Callorhinus ursinus	Mammals	2886248.98078103	78282.939676974	76552.4715639809	525860.483930815
77	Canuella elongata	Invertebrate	424.667067731039	424.667067731039	176.75141070126	66.8905052588845
78	Caperea marginata	Mammals	457439.636138768	2475.52391312804	6321.92765987685	73703.707043993
79	Caprella fretensis	Invertebrate	2557.35215102886	640.794357169306	1104.08489077467	459.070174453401
80	Caprella linearis	Invertebrate	3695.95689469996	563.92626615601	1593.65050177519	675.522439339758
81	Caprella penantis	Invertebrate	4041.92697217237	424.667067731039	1741.51157622384	741.662154723914
82	Carangoides sp.	Fish	1911.31335867898	164.760645198199	117.443664830577	255.747767464932
83	Carangoides sp.	Fish	1911.31335867898	164.760645198199	117.443664830577	255.747767464932
84	Carcharhinus isodon	Fish	218310.275486686	36554.8214521992	29131.7293112261	41345.8850851994
85	Carcharhinus limbatus	Fish	200178.250518496	36792.4368297071	27893.4819365633	37839.7031723574
86	Centropages furcatus	Invertebrate	424.667067731039	424.667067731039	176.75141070126	66.8905052588845
87	Centropages hamatus	Invertebrate	424.667067731039	424.667067731039	176.75141070126	66.8905052588845
88	Centropages typicus	Invertebrate	559	32	235.047827122385	90.2448283929256
89	Cephalorhynchus commersonii	Mammals	3923440.99769132	78282.939676974	79651.3606374488	724331.184738609
90	Cephalorhynchus heavisidii	Mammals	533335.459444651	98552.3820692924	59302.7300249736	87065.7323050791
91	Cephalorhynchus hectori	Mammals	533335.459444651	114903.641525165	59302.7300249736	87065.7323050791
92	Ceratoscopelus maderensis	Fish	1565.89012176925	60.3852690444299	110.856547705743	204.255896452825
93	Chaoborys punctipennis	Invertebrate	737.462980252866	91.4156299468167	312.766400365938	121.842455710774
94	Chelophyes appendiculata	Jellyfish	400	400	370.595289770569	53.0879950141252
95	Chionodraco rastrospinosus	Fish	5885.58659375564	3564.42806646111	409.027977726119	894.480276793312
96	Chorismus antarcticus	Invertebrate	7374.62980252866	9646.42544023908	3146.93366515489	1383.00039793285
97	Chrysaora quinquecirrha	Jellyfish	31622.7766016838	5477.22557505166	2821.76224625232	5922.62279523418
98	Chrysaora quinquecirrha	Jellyfish	5000	15811.3883008419	1260.91396377262	852.493687609543
99	Chrysaora quinquecirrha	Jellyfish	10666.7091901272	424.667067731039	1771.45515234961	1907.46827731747
100	Chrysaora quinquecirrha	Jellyfish	46957.4275274956	3162.27766016838	3321.0747946144	8886.20967744136
101	Chrysomonad	Plankton	3.4	0.848528137423857	0.914397500895298	0.503094297143331
102	Clio pyramidata	Invertebrate	3190.19159401085	2203.24673341026	1376.75439908577	579.107349437559
103	Clione limacina	Invertebrate	4592.14224936319	424.667067731039	1975.8439778031	847.093972063793
104	Clupea harengus	Fish	60871.9328164516	8076.13919075489	15109.8685507811	11023.0123516165
105	Clupea pallasii	Fish	17126.7710401857	255.687021865958	463.154781370776	2862.49659994998
106	Clytemnestra rostrata	Invertebrate	424.667067731039	424.667067731039	176.75141070126	66.8905052588845
107	Cochlodinium polykrikoides	Plankton	25.8	5.6	15.3096222655693	4.5271727847937
108	Colomastix pusilla	Invertebrate	1310.11213614931	15464.899488884	562.597333005137	225.8707900641
109	Conchoecia antipoda	Invertebrate	943.665370360165	1637.73289129262	402.721876080546	158.927424648071
110	Conchoecia hettacra	Invertebrate	943.665370360165	1637.73289129262	402.721876080546	158.927424648071
111	Concholepas concholepas	Invertebrate	1700	24.4948974278318	25.4334261015074	298.085664145827
112	Concholepas concholepas	Invertebrate	247	20	7.27546359037311	36.8810881975156
113	Corycaeus amazonicus	Invertebrate	424.667067731039	424.667067731039	176.75141070126	66.8905052588845
114	Corycaeus speciosus	Invertebrate	424.667067731039	424.667067731039	176.75141070126	66.8905052588845
115	Corycaeus venustus	Invertebrate	424.667067731039	424.667067731039	176.75141070126	66.8905052588845
116	Crangon crangon	Invertebrate	16289.4121108199	2281.22735315674	6780.37202867931	3105.73498899498
117	Crangonyx pseudogracilis	Invertebrate	1610.59049516988	837.219953664176	693.501653078901	281.454668834962
118	Crassotrea virginica	Invertebrate	274.59060435492	7.74596669241483	7.80946000211265	41.4523342970224
119	Crassotrea virginica	Invertebrate	211.329127192633	4.24264068711929	6.55176206475815	31.035896729555
120	Crassotrea virginica	Invertebrate	114.647285183732	4	4.32217745547427	15.6956783508117
121	Cyanaea capilata	Jellyfish	99297.5326984513	8944.27190999916	4479.3185533182	18982.8896834852
122	Cyanea capillata	Jellyfish	10666.7091901272	1310.11510338598	1771.45515234961	1907.46827731747
123	Cyclops bicuspidatus	Invertebrate	390.796320898386	410.049411747408	162.099942976369	61.0786464459237
124	Cyclops scutifer	Invertebrate	349.743618236094	151.757730259811	144.377837117845	54.084933692455
125	Cyclops varians rubellus	Invertebrate	359.857369777155	70.0526594964442	148.73975199752	55.8024037265776
126	Cyclops vernalis	Invertebrate	349.743618236094	160.874035846574	144.377837117845	54.084933692455
127	Cyclosalpa affinis	Jellyfish	13700	11.747340124471	26.8656924276111	2481.85892084702
128	Cyclosalpa bakeri	Jellyfish	31622.7766016838	22.360679774998	27.774915482963	5922.62279523418
129	Cyllopus lucasii	Invertebrate	8486.27534357644	1536.68549839116	3609.0135574959	1597.75332883034
130	Cynoglossus sp.	Fish	1133.18726137329	109.941569873093	65.1380648924045	141.562715438272
131	Cynoscion regalis	Fish	72218.884732413	13899.7139250306	16531.8588310713	13183.9960577088
132	Cystophora cristata	Mammals	457439.636138768	6218.23492826382	57762.1599747093	73703.707043993
133	Daphnia cuculata	Invertebrate	284	7	4.91100996819385	43.020211790197
134	Daphnia cucullata	Invertebrate	678.574977434329	19.3649167310371	7.36131271353599	111.35650097509
135	Daphnia cucullata	Invertebrate	810	11.1803398874989	7.9762346086464	134.827646418492
136	Daphnia longispina	Invertebrate	297	6	5.0162626904444	45.1933272926232
137	Daphnia longispina adults	Invertebrate	2400	3.87298334620742	12.8532604719333	429.357539650036
138	Daphnia longispina juveniles	Invertebrate	700	2.82842712474619	7.46611667532289	115.165387801792
139	Delphinapterus leucas	Mammals	912712.06736076	6218.23492826382	64760.6370630164	155353.304814884
140	Delphinus delphis	Mammals	3116499.96174102	84527.9738971949	77330.7354441139	569799.332911041
141	Desmonema glaciale	Jellyfish	53460.184702879	5611.09605663569	3500.78132899688	10143.5924570333
142	Diacyclops thomasi	Invertebrate	510.352452090453	424.667067731039	213.907990717296	81.736895321
143	Diaphus garmani	Fish	1926.11571998889	137.471295456949	126.086641147111	257.97818148199
144	Diaptomus graciloides	Invertebrate	325	31	133.719036919891	49.8994350073971
145	Diaptomus sicilis	Invertebrate	398	14.1	165.213974186725	62.3117257878951
146	Dicata odhneri	Invertebrate	2557.35215102886	5346.65323460896	1104.08489077467	459.070174453401
147	Dicentrarchus labrax	Fish	7897.29982648137	646.556376516353	564.190441800346	1235.13942502131
148	Dimophyes arctica	Jellyfish	6592.20765050887	1588.81582727107	1429.52121822357	1145.3668581118
149	Dinophysis acuminata	Plankton	35	22	20.4710511051237	6.25183441178419
150	Diosaccus tenuicornis	Invertebrate	424.667067731039	424.667067731039	176.75141070126	66.8905052588845
151	Diphyes antarctica	Jellyfish	6592.20765050887	1588.81582727107	1429.52121822357	1145.3668581118
152	Diphyes dispar	Jellyfish	900	600	557.548014057391	131.453962629089
153	Diplopsalis lenticula	Plankton	31	35.2	18.2404851493216	5.4995996173673
154	Dipulmaris antarctica	Jellyfish	16136.4508502764	3190.19159401085	2121.66490257194	2945.92486846802
155	Dolioletta gegenbauri	Jellyfish	10000	14.282856857086	26.4257021761642	1781.87647941607
156	Doliolum denticulatum	Jellyfish	1480	8.660254037844	22.813535950539	227.607069671157
157	Dytiscus marginalis	Invertebrate	21242.8097542217	7816.96840257118	8741.78394030999	4060.02409306578
158	Ectinosoma compressum	Invertebrate	424.667067731039	424.667067731039	176.75141070126	66.8905052588845
159	Ectocyclops phaleratus	Invertebrate	424.667067731039	424.667067731039	176.75141070126	66.8905052588845
160	Enhydra lutris	Mammals	533335.459444651	72499.2965278222	8587.83447338135	87065.7323050791
161	Epimeria georgiana	Invertebrate	15366.8549839116	1637.73289129262	6411.09328349723	2927.66379860848
162	Epimeria macrodonta	Invertebrate	13540.9222154214	12807.5095273809	5676.11444274106	2574.96930904184
163	Epimeria robusta	Invertebrate	15366.8549839116	2990.26587343699	6411.09328349723	2927.66379860848
164	Epimeria rubrieques	Invertebrate	26730.0923514395	3190.19159401085	10878.0846827235	5113.12947490762
165	Epimeria similis	Invertebrate	19189.678582679	16377.3289129262	7932.94196390394	3664.8760479453
166	Epimeriella walkeri	Invertebrate	11171.4122687261	13184.4153010177	4713.50681753553	2116.9101710013
167	Epishura lacustris	Invertebrate	615.347446553276	112.524407558469	259.562936180871	100.160645028054
168	Ergasilus versicolor	Invertebrate	689.84497523783	424.667067731039	292.010536434771	113.359145125896
169	Erignathus barbatus	Mammals	363357.218667025	7249.92965278222	8298.99381543857	57349.3835130191
170	Eschrichtius robustus	Mammals	845279.738971949	1240.7009817988	8909.55709495504	143075.484107337
171	Eubalaena glacialis	Mammals	3116499.96174102	533.335459444652	7171.16334323285	569799.332911041
172	Eucalanus pileatus	Invertebrate	424.667067731039	424.667067731039	176.75141070126	66.8905052588845
173	Euchaetomera antarcticus	Invertebrate	5433.67369666554	1637.73289129262	2332.38994053008	1008.79217090188
174	Eucopia australis	Invertebrate	20782.5936032572	1637.73289129262	8560.96099707765	3971.50146060801
175	Eucyclops agilis	Invertebrate	267.300923514395	267.300923514395	108.948515848983	40.2406867472974
176	Eumetopias jubatus	Mammals	4236434.14016534	72499.2965278222	80419.4282290019	784445.209008817
177	Euphausia frigida	Invertebrate	6873.0594379851	2203.24673341026	2937.42619674694	1286.18326955482
178	Euphausia superba	Invertebrate	21900.533228654	2203.24673341026	8999.74145915946	4186.48495824946
179	Eurytemora affinis	Invertebrate	424.667067731039	424.667067731039	176.75141070126	66.8905052588845
180	Eurytemora americana	Invertebrate	424.667067731039	424.667067731039	176.75141070126	66.8905052588845
181	Eurytemora herdmani	Invertebrate	381	16	157.867085131471	59.4044908502998
182	Eurythenes gryllus	Invertebrate	45707.8149734083	13184.4153010177	18042.0978191889	8721.05264536815
183	Eusirus perdentatus	Invertebrate	33106.8854540285	11171.4122687261	13320.2881373138	6331.31164436908
184	Euterpina acutifrons	Invertebrate	424.667067731039	424.667067731039	176.75141070126	66.8905052588845
185	Evadne nordmanni	Invertebrate	689.303271427026	14.4913767461894	7.41403362231705	113.262839605524
186	Evadne nordmanni	Invertebrate	563.92626615601	616.480222073676	237.189955815093	91.1092180038862
187	Farranula gracilis	Invertebrate	424.667067731039	424.667067731039	176.75141070126	66.8905052588845
188	Favella ehrenbergii	Plankton	130	16.062378404209	14.2363963688882	24.48929700633
189	Favella taraikansis	Plankton	79	14.6628782986152	9.26868422668619	14.6500239040732
190	Feresa attenuata	Mammals	1686554.80877746	78282.939676974	71061.2364174456	298764.479024062
191	Forskalia spp	Jellyfish	2500	748.331477354788	913.720587803234	403.550062299821
192	Forskalia spp	Jellyfish	2500	748.331477354788	913.720587803234	403.550062299821
193	Fragilidium cf. mexicanum	Plankton	54.5	37.9	31.1012563373671	9.9534981576046
194	Fragilidium subglobosum	Plankton	45	59.5	25.9685513936996	8.14429015284646
195	Gadus morhua	Fish	152481.274781753	26730.0923514395	12936.0954882241	28620.8353751113
196	Gammarellus angulosus	Invertebrate	2826.77987998711	616.480222073676	1220.34822927999	510.079014066386
197	Gammaropsis maculata	Invertebrate	2128.29408362841	616.480222073676	918.399213361032	378.209337442689
198	Gammarus pulex	Invertebrate	1915.8424598454	650.947424817851	826.215098961813	338.378014100578
199	Gasterosteus aculeatus	Fish	17130.8503205194	646.083936803707	1304.17592936541	2863.23104208286
200	Gilbertidia sigalutes	Fish	7773.70113007769	382.766511692596	554.565624921669	1213.99789066434
201	Gitana sarsi	Invertebrate	937.527453840302	616.480222073676	400.043322198669	157.816374926235
202	Globicephala melas	Mammals	671429.562905789	72499.2965278222	61631.0318291736	111676.155510788
203	Gonatus antarcticus	Invertebrate	117527.663190338	37221.029453964	43293.3284832306	21981.7623696144
204	Gonyaulax polygrama	Plankton	32.5	5.6	19.0792561856668	5.78130580542745
205	Gymnodinium catenatum	Plankton	33.9	5.6	19.8595884997485	6.04465225260043
206	Gymnodinium gracilentum	Plankton	9.1	8.5	5.58616515279922	1.47943994011788
207	Gymnodinium smaydae	Plankton	10.5	9.5	6.42471500720667	1.72748555263623
208	Gymnodinium sp.	Plankton	6	8	3.70858074359215	0.93981847338625
209	Gyrodinium auroleum	Plankton	19.4	5.6	11.6468038511903	3.34175208335857
210	Gyrodinium dominans	Plankton	20	12.1	11.9931001471203	3.4522170935177
211	Gyrodinium dominans	Plankton	20	5.4	11.9931001471203	3.4522170935177
212	Gyrodinium dominans	Plankton	25	10.9	14.855319916024	4.37822386135602
213	Gyrodinium fusiforme	Plankton	16.1	10.9	9.73016586010118	2.73729793590635
214	Gyrodinium galatheanum	Plankton	11	5.6	6.72291242615955	1.81658590275222
215	Gyrodinium moestrupii	Plankton	18.4	21.9	11.0681927425831	3.15800680751824
216	Gyrodinium spirale	Plankton	31.8	12.1	18.6881831242666	5.64978287580412
217	Gyrodinium spirale	Plankton	28	32	16.5541527933509	4.93773298126188
218	Halichoerus grypus	Mammals	1339678.10402195	267300.923514395	68696.448060515	234018.115366549
219	Halicyclops magniceps	Invertebrate	424.667067731039	424.667067731039	176.75141070126	66.8905052588845
220	Halteria cf. Grandinella	Plankton	19.3	1.4543039572249	2.67180934851623	3.32335678039227
221	Harpacticus chelifer	Invertebrate	424.667067731039	424.667067731039	176.75141070126	66.8905052588845
222	Harpacticus gracilis	Invertebrate	424.667067731039	424.667067731039	176.75141070126	66.8905052588845
223	Hemitripterus americanus	Fish	98085.6355656716	32076.1108217274	19390.2467266584	18138.1695491519
224	Heterocapsa steinii	Plankton	25	10.9	14.855319916024	4.37822386135602
225	Heterocapsa triquetra	Plankton	15	5.6	9.0864725699679	2.53714748916758
226	Heteromysis formosa	Invertebrate	1820.51150767554	424.667067731039	784.800581503897	320.55856296632
227	Heterophoxus videns	Invertebrate	3897.51405962576	16377.3289129262	1679.84147535763	714.038227884212
228	Hexagrammos decagrammus	Fish	12589.1862131223	417.985994028805	935.960976615964	2052.53794894327
229	Hippopodius hippopus	Jellyfish	3300	1122.49721603218	1040.85102191418	545.183574662674
230	Hydroporus erythrocephalus	Invertebrate	4490.14025006013	4383.42239767513	1932.47646335198	827.528433993511
231	Hydrurga leptonyx	Mammals	533335.459444651	457439.636138768	211940.407663563	87065.7323050791
232	Hygophum benoiti	Fish	1988.87856184938	118.511703180096	128.614744350706	267.455242910258
233	Hyperia galba	Invertebrate	2418.00934861342	616.480222073676	1043.85306399992	432.755053579552
234	Hyperia macrocephala	Invertebrate	9291.45132338793	6442.33253015115	3941.86747791392	1753.39620387588
235	Hyperiella dilatata	Invertebrate	2216.28399975228	2190.0533228654	956.53255965905	394.749642159615
236	Hyperoodon ampullatus	Mammals	845279.738971949	57588.2382296972	63976.0794089303	143075.484107337
237	Illybius fuliginosus	Invertebrate	10747.4370846897	7332.24593664384	4540.12828429573	2034.92667402869
238	Iphimedia minuta	Invertebrate	1488.46772539981	15464.899488884	640.327069148125	258.802645455128
239	Iphimedia nexa	Invertebrate	2557.35215102886	15464.899488884	1104.08489077467	459.070174453401
240	Iphimedia perplexa	Invertebrate	1820.50901056818	15464.899488884	784.799496294888	320.558096673843
241	Jehlius cirratus nuplii	Invertebrate	460	21.9089023002066	10.9891159721646	72.9891447287771
242	Karlodinium armiger	Plankton	16.7	10.7	10.080220558719	2.84677319142483
243	Karlodinium armiger	Plankton	14.9	9.8	9.02782826205103	2.5189894789736
244	Karlodinium veneficum	Plankton	11	6.6	6.72291242615955	1.81658590275222
245	Katodinium glaucum	Plankton	21.5	10.9	12.8560861280595	3.72904306478538
246	Kogia breviceps	Mammals	2292629.05787855	72499.2965278222	74206.6341483372	413025.994307754
247	Labidocera aestiva	Invertebrate	424.667067731039	424.667067731039	176.75141070126	66.8905052588845
248	Labidocera wollastoni	Invertebrate	424.667067731039	424.667067731039	176.75141070126	66.8905052588845
249	Lagenorhynchus obliquidens	Mammals	912712.06736076	57588.2382296972	64760.6370630164	155353.304814884
250	Lampanyctus crocodilus	Fish	1264.55707802187	86.8954647211419	96.9660798351727	160.347634730049
251	Lebbeus polaris	Invertebrate	4592.14224936319	737.439567986421	1975.8439778031	847.093972063793
252	Lepidorhombus whiffiagonis	Fish	94669.3956593584	22966.9466112342	19037.4535287277	17482.20266405
253	Leptodora kindtii	Invertebrate	2057.41581307297	349.743618236094	887.662007561877	364.903568762796
254	Leptonychotes weddellii	Mammals	621823.492826381	62182.3492826381	60852.8337355385	102796.709759499
255	Liljeborgia georgiana	Invertebrate	10406.0153720115	13184.4153010177	4400.24220744806	1968.90552523593
256	Limacina helicina	Invertebrate	2128.2883212486	424.667067731039	918.396715150216	378.20825502485
257	Limacina helicina antarctica	Invertebrate	564.126381952139	2203.24673341026	237.276978837457	91.1443419976426
258	Lingulodinium polyedra	Plankton	36.6	12.1	21.3579282584814	6.55358378233972
259	Lingulodinium polyedrum	Plankton	36.6	25.1	21.3579282584814	6.55358378233972
260	Liriope tetraphylla	Invertebrate	4592.14224936319	689.84497523783	1975.8439778031	847.093972063793
261	Lissodelphis borealis	Mammals	912712.06736076	45743.9636138768	64760.6370630164	155353.304814884
262	Lobodon carcinophaga	Mammals	621823.492826381	31164.9996174102	6485.92502741796	102796.709759499
263	Lohmaniella spiralis	Plankton	66	9.7	7.92789688844164	12.1536962507569
264	Lohmanniella oviformis	Plankton	25	3.95979797464467	3.36834644120037	4.37822386135602
265	Loligo pealeii	Fish	48617.6313711829	9138.9721509554	3948.9962970434	8702.2289858952
266	Lontra canadensis	Mammals	782829.396769739	57588.2382296972	8857.98119064189	131750.860284205
267	Lophius americanus	Fish	165629.627407806	50787.1754677351	25353.4530358569	31160.9312365033
268	Lophius budegassa	Fish	75931.9017922341	29722.8760148323	16971.7151084015	13893.0579417034
269	Lophius piscatorius	Fish	113366.299699933	53991.7118420953	20894.2857057984	21076.743521315
270	Luciella masanensis	Plankton	13.5	6.1	8.20450535043276	2.26548797438994
271	Lumbrinereis	Invertebrate	17930.117302699	9888.60445408933	7433.89063875226	3422.17662380795
272	Lumpenella longirostris	Fish	3047.40603102771	170.596179922546	197.729243496037	431.340123422024
273	Lumpenus sagitta	Fish	2757.11857734324	188.64903614176	176.887768539465	385.729520319149
274	Lyrocteis flavopallidus	Jellyfish	7132.66225010711	943.665370360165	1481.12736835739	1245.56470275654
275	Martialia hyadesi	Invertebrate	85737.6888612011	41528.3059207708	32390.975314826	16178.4174926037
276	Mediomastus fragile	Invertebrate	148	6.9	5.14717359632554	20.885482095082
277	Megaptera novaeangliae	Mammals	267300.923514395	9855.23820692924	6014.76037176786	40969.1632695623
278	Melphidippa antarctica	Invertebrate	9646.42544023908	15366.8549839116	4088.14610214754	1822.02829062132
279	Mercenaria mercenaria	Invertebrate	100	4.1	3.93400880150464	13.4620545092788
280	Merlangius merlangus	Fish	81281.2023970053	28024.7118996212	17586.2253390827	14915.9918169227
281	Merluccius bilinearis	Fish	67127.515280302	26730.0923514395	15909.2322207773	12213.1750286501
282	Merluccius merluccius	Fish	72530.0197121779	39836.8695984448	16569.1601296532	13243.3795735291
283	Merluccius productus	Fish	3548.06824344012	120.273974453747	234.095083329304	510.963165827101
284	Mertensia ovum	Jellyfish	7019.14647547967	1148.60000116914	1470.48774091842	1224.49118248374
285	Mesocyclops edax	Invertebrate	267.300923514395	151.757730259811	108.948515848983	40.2406867472974
286	Mesonychoteuthis hamiltoni	Invertebrate	594471.932086806	113718.38961718	185791.688711969	102625.938582174
287	Mesoplodon carlhubbsi	Mammals	3923440.99769132	72499.2965278222	79651.3606374488	724331.184738609
288	Mesoplodon densirostris	Mammals	1446551.14223718	67142.9562905789	69484.8397572409	253901.810431079
289	Mesoplodon layardii	Mammals	1240700.9817988	67142.9562905789	67908.200039772	215663.508074816
290	Mesoplodon mirus	Mammals	1339678.10402195	31164.9996174102	68696.448060515	234018.115366549
291	Metridia gerlachei	Invertebrate	1637.73289129262	2190.0533228654	705.314107051051	286.499413237655
292	Metridia princeps	Invertebrate	1216.96814734343	424.667067731039	521.976153681497	208.753876322501
293	Mirounga angustirostris	Mammals	1446551.14223718	67142.9562905789	69484.8397572409	253901.810431079
294	Mirounga leonina	Mammals	1339678.10402195	114903.641525165	68696.448060515	234018.115366549
295	Mnemiopsis leidyi	Jellyfish	5802.0340228473	689.84497523783	1349.29813954402	999.542606758614
296	Mnemiopsis leidyi	Jellyfish	55515.7635271281	3162.27766016838	3554.61587442257	10540.995904307
297	Monoculodes longirostris	Invertebrate	1820.51150767554	1070.95054581372	784.800581503897	320.55856296632
298	Monodon monoceros	Mammals	1446551.14223718	62182.3492826381	69484.8397572409	253901.810431079
299	Moroteuthis ingens	Invertebrate	117527.663190338	30800.9611887559	43293.3284832306	21981.7623696144
300	Muggiaea atlantica	Jellyfish	500	632.455532033676	415.275935509608	68.2308638307834
301	Mustelus canis	Fish	185029.178577263	14574.5380206544	26811.4651674168	34910.6409702327
302	Myctophum asperum	Fish	2858.29530954857	232.733769869572	184.129733343728	401.576266648905
303	Myctophum punctatum	Fish	2505.54605348724	134.387702088586	148.283859425273	346.578544504535
304	Myicola major	Invertebrate	424.667067731039	424.667067731039	176.75141070126	66.8905052588845
305	Myoxocephalus octodecimspinosus	Fish	79338.774443381	8877.83550953051	17365.5874655915	14544.3666503748
306	Mysidopsis bigelowi	Invertebrate	1574.23581771547	424.667067731039	677.676576683556	274.703375913488
307	Mytilus edulis	Invertebrate	241	2.9	7.15652023404794	35.8925094260512
308	Mytilus edulis	Invertebrate	236	2.9	7.05657907082091	35.0702907561282
309	Mytilus edulis	Invertebrate	261.992366301005	3	7.56817775585902	39.3600454172341
310	Mytilus edulis	Invertebrate	99	2.9	3.90682050376543	13.3107448847462
311	Nanomia bijuga	Jellyfish	3000	1732.05080756888	995.518869641097	491.785715317911
312	Nematocarcinus lanceopes	Invertebrate	13184.4153010177	1536.68549839116	5531.94511999238	2506.0731315488
313	Nemopsis bachei	Invertebrate	2275.12541639405	689.84497523783	982.018146512686	405.82364262221
314	Neomysis americana	Invertebrate	2128.2883212486	424.667067731039	918.396715150216	378.20825502485
315	Nereis virens	Invertebrate	8963.90997547056	4592.13379641342	3806.64359616607	1690.07489302772
316	Notocrangon antarcticus	Invertebrate	8907.05978299811	12407.009817988	3783.14844910317	1679.08526175329
317	Notolepis rissoi	Fish	1480.04408252976	74.6699710627743	107.020265168796	191.641085275316
318	Notonecta glauca	Invertebrate	14009.2345076804	7287.56870061421	5865.15862427606	2665.45685878631
319	Nototheniops larseni	Fish	5160.23337921812	120.345445825005	229.695418739016	773.766233207349
320	Oblea rotundata	Plankton	21.6	33	12.9134820410963	3.74753013666206
321	Ochromonas danica	Plankton	6.1	1.4	1.73895537770191	0.956964211517207
322	Ochromonas sp.a	Plankton	2.5	0.396862696659689	0.650092870863586	0.357631768208305
323	Oediceroides calmani	Invertebrate	11565.4392624423	10406.0153720115	4874.31696095786	2193.09933503833
324	Oediceroides emarginatus	Invertebrate	23035.2952918789	10406.0153720115	9443.53116280821	4404.51966290368
325	Oithona colcarva	Invertebrate	2866.25253482416	424.667067731039	1237.35948561699	517.564867473239
326	Oithona nana	Invertebrate	890.705978299812	616.480222073676	379.611581154712	149.35435917533
327	Ommatophoca rossii	Mammals	1339678.10402195	84527.9738971949	68696.448060515	234018.115366549
328	Oncorhynchus gorbuscha	Fish	6769.62771761023	417.985994028805	476.798520685927	1043.22485638502
329	Oncorhynchus keta	Fish	15089.3129730105	536.050254304327	1137.87551324367	2496.97879267845
330	Oncorhynchus nerka	Fish	46803.6135897789	3743.57621272075	3794.27868353263	8360.15809698493
331	Ophiodon elongatus	Fish	8524.73105019138	302.913039638456	613.209050687545	1342.83045436767
332	Orcinus orca	Mammals	724992.965278222	2673009.23514395	217209.709895374	121306.815866808
333	Orthocyclops modestus	Invertebrate	394.716925873423	74.3270014464835	163.79461002996	61.7495434532916
334	Ostrea edulis	Invertebrate	208	3.6	6.48205474380789	30.4945344341531
335	Otaria flavescens	Mammals	4939319.57366866	72499.2965278222	81945.9866803839	919695.373715653
336	Oxyrrhis marina	Plankton	15.6	9.1	9.43789173433702	2.64622868967433
337	Oxyrrhis marina	Plankton	15.6	11.5	9.43789173433702	2.64622868967433
338	Palaemon elegans	Invertebrate	10165.3270484286	6592.20765050887	4301.48244264007	1922.3637415759
339	Palaemon longirostris	Invertebrate	6635.86592713814	6488.02435859126	2838.11883010575	1240.42129965375
340	Palaemon northropi	Invertebrate	7969.21879486843	7107.54703422535	3394.46450926459	1497.84154990493
341	Palaemon serratus	Invertebrate	2673.00923514395	2673.00923514395	1154.02525441309	480.947315102121
342	Palaemonetes intermedius	Invertebrate	5418.49868232184	633.146024622734	2325.97960328187	1005.87250572558
343	Palaemonetes pugio	Invertebrate	6099.28903331609	633.146024622734	2612.90123221858	1136.96580501042
344	Palaemonetes vulgaris	Invertebrate	6099.28903331609	633.146024622734	2612.90123221858	1136.96580501042
345	Pandalus montagui	Invertebrate	14822.3504545983	590.080105310309	6192.50086103071	2822.5213339151
346	Paracalanus crassirostris	Invertebrate	713.812643742727	424.667067731039	302.456357993684	117.624768561778
347	Paracalanus indicus	Invertebrate	713.812643742727	424.667067731039	302.456357993684	117.624768561778
348	Paraceradocus gibber	Invertebrate	23035.2952918789	11171.4122687261	9443.53116280821	4404.51966290368
349	Paracyclops fibriatus	Invertebrate	424.667067731039	424.667067731039	176.75141070126	66.8905052588845
350	Paraeuchaeta antarctica	Invertebrate	2491.69835524625	2169.95995781476	1075.71432452901	446.665355425576
351	Paragymnodinium shiwhaense	Plankton	12.4	6.6	7.55447260453987	2.06732146147042
352	Paragymnodinium shiwhaense	Plankton	12.4	9.7	7.55447260453987	2.06732146147042
353	Paralaophonte brevirostris	Invertebrate	424.667067731039	424.667067731039	176.75141070126	66.8905052588845
354	Paralichthys dentatus	Fish	77934.562240447	17374.6654719471	17204.3304522723	14275.8380824404
355	Paralichthys oblongus	Fish	78319.4227918993	8019.02770543186	17248.6762552605	14349.4245451915
356	Parapleustes bicuspis	Invertebrate	2128.2883212486	1708.57836945053	918.396715150216	378.20825502485
357	Pareledone antarctica	Invertebrate	38118.265020254	31263.7056718709	15213.3182214028	7284.42924198598
358	Pareledone charcoti	Invertebrate	18471.6251125732	49628.039271952	7648.71575547794	3526.54293126232
359	Penilia avirostris	Invertebrate	678.574977434329	15.8113883008419	7.36131271353599	111.35650097509
360	Periphylla periphylla	Jellyfish	17276.4714689092	5611.09605663569	2184.94060638637	3163.68228359918
361	Pfiesteria piscicida	Plankton	13.5	6.1	8.20450535043276	2.26548797438994
362	Philine aperta	Invertebrate	280	6.5	7.91181635874504	42.3531683070629
363	Philine aperta	Invertebrate	392	5.62433996127546	9.8910553044971	61.2845680713499
364	Philine aperta	Invertebrate	317	4.4	8.59348734785273	48.5514235006383
365	Philine aperta	Invertebrate	214	4.6	6.60740169183511	31.4707620573044
366	Philine aperta	Invertebrate	149	3.57130228348147	5.17083995523821	21.0430077822979
367	Philine aperta	Invertebrate	441	4.5	10.6888356163031	69.70531389786
368	Philine aperta	Invertebrate	255.90232511644	5.44514462617845	7.45002872499148	38.3515941602915
369	Phoca vitulina	Mammals	782829.396769739	6218.23492826382	63192.8360135008	131750.860284205
370	Phocarctos hookeri	Mammals	392344.099769132	133967.810402195	56232.4520500394	62359.9040815352
371	Phocoena phocoena	Mammals	621823.492826381	53333.5459444652	60852.8337355385	102796.709759499
372	Physeter catodon	Mammals	457439.636138768	114903.641525165	57762.1599747093	73703.707043993
373	Pleuragramma antarcticum	Fish	8612.95094515873	121.380479810693	620.121794053876	1358.01974351237
374	Pleurobrachia bachei	Jellyfish	8000	812.403840463596	1559.25487995773	1407.03032573312
375	Pleustes panoplus	Invertebrate	2826.79501725216	2128.2883212486	1220.35475395643	510.081884205292
376	Podon intermedius	Invertebrate	566.97178060288	14.3178210632764	6.78087307353979	91.6438505122696
377	Podon intermedius	Invertebrate	482.458061943285	616.480222073676	201.799548067572	76.8829821098398
378	Pollachius pollachius	Fish	242545.583711063	36036.3015628488	30702.353945106	46031.9080349409
379	Pollachius virens	Fish	167103.982041622	42374.725947288	25467.3881479177	31445.8373261427
380	Polykrikos kofoidii	Plankton	43.5	34	25.1505251044837	7.85952379551455
381	Polykrikos kofoidii	Plankton	43.5	37.9	25.1505251044837	7.85952379551455
382	Polyphemus pediculus	Invertebrate	2347.09147195811	160.874035846574	1013.1715473016	419.381169762667
383	Polyplectropus puerilis	Invertebrate	829.159156806342	592.002738179614	352.758170589083	138.269035121836
384	Pomatomus saltatrix	Fish	84331.6968588624	16038.0554108637	17927.2578541916	15499.9970368669
385	Pontella meadi	Invertebrate	424.667067731039	424.667067731039	176.75141070126	66.8905052588845
386	Pontella pennata	Invertebrate	424.667067731039	424.667067731039	176.75141070126	66.8905052588845
387	Pontoporia blainvillei	Mammals	3633572.18667025	53333.5459444652	78880.4049669454	668736.857057799
388	Primno macropa	Invertebrate	7710.2928416282	1637.73289129262	3286.7806549661	1447.82371278693
389	Procladius sagittalis	Invertebrate	4383.42239767513	2541.94769324182	1887.06806040997	807.067530840059
390	Prorocentrum donghaiense	Plankton	13.2	5.6	8.02750458904561	2.21134906844619
391	Prorocentrum micans	Plankton	26.6	5.6	15.7629814509426	4.67631100526587
392	Prorocentrum minimum	Plankton	12.1	5.6	7.3766906637613	2.0134461022212
393	Prorocentrum triestinum	Plankton	12.6	5.6	7.67287306074109	2.1032801438457
394	Protoperidinium bipes	Plankton	7.8	5.9	4.80246931634309	1.25130309352679
395	Protoperidinium conicum	Plankton	45.7	35.2	26.3495520560472	8.27727448351942
396	Protoperidinium crassipes	Plankton	73	36.6	40.8905238400257	13.4968907124432
397	Protoperidinium depressum	Plankton	81	35.2	45.0518295182237	15.0347214622139
398	Protoperidinium divergens	Plankton	61	38.2	34.5694334588748	11.1959660483917
399	Protoperidinium excentricum	Plankton	35.8	35.2	20.9148583168494	6.4026524927986
400	Protoperidinium hirobis	Plankton	8.7	19.7	5.34556328488172	1.40899971736822
401	Protoperidinium huberi	Plankton	26.5	26.5	15.7063624090147	4.65765867363144
402	Protoperidinium pallidum	Plankton	46.6	35.2	26.8387260680239	8.44833817503301
403	Protoperidinium pellucidum	Plankton	36.1	26.5	21.0810952634043	6.4592386811288
404	Protoperidinium spiniferum	Plankton	45	19.7	25.9685513936996	8.14429015284646
405	Protoperidinium steinii	Plankton	25.8	15	15.3096222655693	4.5271727847937
406	Protoperidinium vorax	Plankton	21	4	12.5688534994721	3.63666633949704
407	Pseudocalanus minutus	Invertebrate	414	14.4	172.134570711994	65.0563530493348
408	Pseudodiaptomus coronatus	Invertebrate	424.667067731039	424.667067731039	176.75141070126	66.8905052588845
409	Pseudosagitta maxima	Invertebrate	8743.59045590235	2203.24673341026	3715.54816109704	1647.48680069869
410	Psychroteuthis glacialis	Invertebrate	113718.38961718	21966.6983836133	42005.1207576173	21291.148813706
411	Raja clavata	Fish	181234.725997958	34933.197700053	26533.0144477733	34177.0847209656
412	Raja erinacea	Fish	98189.4145777848	8553.62955246065	19400.8622084273	18158.1029962905
413	Raja montagui	Fish	174047.699421024	23227.8023723182	25996.8500476777	32787.8226648974
414	Raja naevus	Fish	210704.29393013	19867.1156065942	28619.384034962	39875.1086180729
415	Raja ocellata	Fish	201354.914069448	31541.3042039172	27975.6395942974	38067.2281220709
416	Rhachotropis antarctica	Invertebrate	7005.26594964442	10802.2718965565	2992.71300618488	1311.69679469603
417	Rhincalanus gigas	Invertebrate	3367.78060192126	2190.0533228654	1453.01487142813	612.920011398055
418	Rhincalanus nasutus	Invertebrate	424.667067731039	424.667067731039	176.75141070126	66.8905052588845
419	Rhizophysa eysenhardti	Jellyfish	2500	6708.20393249937	913.720587803234	403.550062299821
420	Rhizoprionodon terraenovae	Fish	104039.572783347	29594.0504205146	8726.81935241079	19282.3446538935
421	Rhodalia miranda	Jellyfish	6592.20765050887	1588.81582727107	1429.52121822357	1145.3668581118
422	Rhopilema verrilli	Jellyfish	21897.2177014275	689.84497523783	2417.72174206391	4049.27534129269
423	Robertsonia chesapeakensis	Invertebrate	424.667067731039	424.667067731039	176.75141070126	66.8905052588845
424	Rosacea cymbiformis	Jellyfish	3200	741.619848709566	1026.01635542114	527.349995079234
425	Sagitta elegans	Invertebrate	681.909084849293	173.205080756888	288.552468660999	111.948749380547
426	Sagitta elegans	Invertebrate	2156.38586528478	474.341649025257	930.576683209295	383.487408808052
427	Sagitta elegans	Invertebrate	4384.0620433566	547.722557505166	1887.34033931818	807.19014045156
428	Sagitta elegans	Invertebrate	1788.85438199983	479.583152331272	771.041190369535	314.649188326926
429	Sagitta elegans	Invertebrate	632.455532033676	433.012701892219	267.011231802063	103.183148022783
430	Sagitta elegans	Invertebrate	236.220236220354	69.282032302755	95.6672934623215	35.1064761145554
431	Sagitta elegans	Invertebrate	1385.6406460551	651.920240520265	595.523007588328	239.792991985842
432	Sagitta elegans	Invertebrate	1788.85438199983	367.423461417477	771.041190369535	314.649188326926
433	Sagitta elegans	Invertebrate	681.909084849293	141.42135623731	288.552468660999	111.948749380547
434	Sagitta elegans	Invertebrate	4384.0620433566	264.575131106459	1887.34033931818	807.19014045156
435	Sagitta elegans	Invertebrate	979.795897113271	447.213595499958	418.489332244463	165.475427129741
436	Sagitta elegans	Invertebrate	236.220236220354	77.459666924148	95.6672934623215	35.1064761145554
437	Sagitta elegans	Invertebrate	2156.38586528478	200	930.576683209295	383.487408808052
438	Sagitta enflata	Invertebrate	551.361950083609	284.604989415154	231.726991792827	88.9056138637684
439	Sagitta friederici	Invertebrate	1240.96736459909	264.575131106459	532.444036107914	213.158341183757
440	Sagitta hispida	Invertebrate	558.569601750758	132.28756555323	234.860684932005	90.1693322417017
441	Sagitta hispida	Invertebrate	1873.49939951952	236.643191323985	807.823780141177	330.458783061554
442	Sagitta marri	Invertebrate	1354.09222154214	2203.24673341026	581.771445440297	233.97326069314
443	Sagitta minima	Invertebrate	972.625313263026	158.113883008419	415.36004497306	164.174836973042
444	Sagitta setosa	Invertebrate	600	178.885438199983	252.883038155148	97.4537691566159
445	Sagitta setosa	Invertebrate	1897.36659610103	324.037034920393	818.191015824928	334.921713631937
446	Salpa cylindrica	Jellyfish	4100	19.748417658132	24.9216652432305	688.925211670868
447	Salpa thompsoni	Jellyfish	6442.33253015115	1927.57321040705	25.7291406453692	1117.64347749603
448	Scomber scombrus	Fish	72933.7782125393	22361.2370887829	16617.4425620956	13320.4504931314
449	Scophthalmus aquosus	Fish	81956.8407402613	13365.0461757198	17662.325984948	15045.3004634573
450	Scorpaenodes sp.	Fish	2133.45363861707	161.369398188186	132.843615455724	289.403871670897
451	Scottolana canadensis	Invertebrate	424.667067731039	424.667067731039	176.75141070126	66.8905052588845
452	Scyliorhinus canicula	Fish	91570.7730725618	42026.1897047911	18711.6434534573	16887.5949707115
453	Sebastes sp.	Fish	3247.9999057188	2983.12917357501	173.756884917679	463.104616104031
454	Six-species	Jellyfish	70710.6781186548	31.622776601684	28.265017238313	13476.439234402
455	Solmundella bitentaculata	Invertebrate	18471.6251125732	2990.26587343699	7648.71575547794	3526.54293126232
456	Sotalia fluviatilis	Mammals	392344.099769132	62182.3492826381	56232.4520500394	62359.9040815352
457	Sotalia guianensis	Mammals	457439.636138768	84527.9738971949	57762.1599747093	73703.707043993
458	Sperchon glandulosus	Invertebrate	655.146556497435	462.498553880529	276.893250005885	107.199978024038
459	Sphaeronectes gracilis	Jellyfish	800	519.615242270663	525.906456646246	115.337675468296
460	Squalus acanthias	Fish	167345.297628458	29937.5045476753	25485.9849865962	31492.4707568441
461	Stenosemella ventricosa	Plankton	62	5.92452529743945	7.50737812530995	11.3873852771459
462	Stoeckeria algicida	Plankton	13.9	11.5	8.44018623402387	2.33777683410704
463	Strobilidium sp.	Plankton	40	6.10245852095694	5.11116692041119	7.19621463952345
464	Strobilidium spiralis	Plankton	54.7722557505166	4.84974226119286	6.73676156257664	10.0054732436243
465	Strombidium reticulatum	Plankton	42	7.9	5.33579487815408	7.57504399958507
466	Strombidium sp.	Plankton	20	2.8	2.75864273586894	3.4522170935177
467	Strombidium spp	Plankton	25	3.70405183549043	3.36834644120037	4.37822386135602
468	Strombidium vestitum	Plankton	26	2.1	3.48827020933858	4.56443993776715
469	Sulculeolaria chuni	Jellyfish	1200	282.842712474619	642.243654061199	180.697868281727
470	Sulculeolaria quadrivalvis	Jellyfish	800	707.106781186548	525.906456646246	115.337675468296
471	Sulculeolaria quadrivalvis	Jellyfish	800	346.410161513775	525.906456646246	115.337675468296
472	Symbiodinium sp.	Plankton	11.1	11.5	6.78247366328152	1.83443571746297
473	Takayama helix	Plankton	27.4	15	16.215418349973	4.82562996847489
474	Takayama helix	Plankton	27.4	31.2	16.215418349973	4.82562996847489
475	Takayama helix	Plankton	27.4	20.4	16.215418349973	4.82562996847489
476	Takayama tasmanica	Plankton	24.3	21.9	14.4570144784252	4.24805604016285
477	Temora longicornis	Invertebrate	563.92626615601	424.667067731039	237.189955815093	91.1092180038862
478	Temora longicornis	Invertebrate	558	15	234.613018277717	90.0694243325734
479	Temora stylifera	Invertebrate	563.92626615601	424.667067731039	237.189955815093	91.1092180038862
480	Temora turbinata	Invertebrate	563.92626615601	424.667067731039	237.189955815093	91.1092180038862
481	Thalia democratica	Jellyfish	7700	7.874007874012	26.0227469434082	1351.09571458735
482	Themisto gaudichaudii	Invertebrate	6119.66348389174	1637.73289129262	2621.46761626925	1140.89223112095
483	Theragra chalcogramma	Fish	3942.95608378977	161.332718321898	195.414598132989	574.510428129469
484	Thunnus alalunga	Fish	219794.883511675	9112.21588102452	29230.5957375248	41632.9628488322
485	Thunnus albacares	Fish	376893.360999854	12809.0617646434	32427.1912306876	71966.3896246571
486	Thunnus obesus	Fish	300239.129275776	16305.3323890842	34125.1009191074	57180.2909753826
487	Thunnus thynnus	Fish	638163.39983239	28052.649174262	49179.6646678652	122056.613355352
488	Thysanoessa macrura	Invertebrate	6592.20765050887	2763.46871226203	2819.82364873492	1232.00008861114
489	Thysanoessa raschii	Invertebrate	4041.92677733456	1070.95054581372	1741.51149306747	741.662117439682
490	Tintinnopsis beroidea	Plankton	54	3.42928563989645	6.6535473162384	9.85806181618739
491	Tisbe furcata	Invertebrate	424.667067731039	424.667067731039	176.75141070126	66.8905052588845
492	Tortanus discaudatus	Invertebrate	424.667067731039	424.667067731039	176.75141070126	66.8905052588845
493	Trachurus trachurus	Fish	53129.8126482539	6907.25432641327	14059.6509885843	9554.88323024497
494	Trisopterus luscus	Fish	100142.160275751	22119.9867986838	19599.5194700683	18533.2457462334
495	Trisopterus minutus	Fish	38242.7283601194	8019.02770543186	11793.100307727	6752.45704689806
496	Tropocyclops prasinus	Invertebrate	235.630036067747	143.585645620551	95.4155988762355	35.0095112725626
497	Tryphosella murrayi	Invertebrate	13540.9222154214	11171.4122687261	5676.11444274106	2574.96930904184
498	Tursiops truncatus	Mammals	533335.459444651	144655.114223718	59302.7300249736	87065.7323050791
499	Unspecified	Plankton	10	2.41453929352993	2.97720195697818	1.63864455388298
500	Upogebia macginitieorum	Invertebrate	25013.1870958318	410.80526490823	10213.3944671937	4784.10342180018
501	Uristes gigas	Invertebrate	10406.0153720115	13540.9222154214	4400.24220744806	1968.90552523593
502	Urophycis regia	Fish	62581.0997258114	10692.0369405758	15332.3118622136	11347.8749733578
503	Urophycis tenuis	Fish	120629.829670278	40095.1385271593	21571.6101693303	22475.673069507
504	Urophysis chuss	Fish	100509.951934385	10849.8809084657	19636.707353442	18603.9163987589
505	Ursus maritimus	Mammals	1821099.99242226	57588.2382296972	230925.688144111	324022.975384066
506	Vibilia antarctica	Invertebrate	594.471932086807	1637.73289129262	250.477437089892	96.4798550881221
507	Vibilia stebbingi	Invertebrate	594.471932086807	1637.73289129262	250.477437089892	96.4798550881221
508	Waldeckia obesa	Invertebrate	13540.9222154214	13184.4153010177	5676.11444274106	2574.96930904184
509	Woloszynskia cincta	Plankton	13.4	11.5	8.14552813933713	2.24743414491822
510	Xiphias gladius	Fish	549874.233492725	39207.1880625379	47335.5739002617	105186.355446463
511	Yihiella yeosuensis	Plankton	7.8	5.6	4.80246931634309	1.25130309352679
512	Zalophus californianus	Mammals	912712.06736076	621823.492826381	64760.6370630164	155353.304814884
513	Zausodes arenicolus	Invertebrate	424.667067731039	424.667067731039	176.75141070126	66.8905052588845
514	Zeus faber	Fish	24096.7278851744	11517.6476459394	9175.54031325444	4129.69477311302
515	Ziphius cavirostris	Mammals	533335.459444651	91271.206736076	59302.7300249736	87065.7323050791
516	Zygabikodinium lenticulatum	Plankton	50	35.2	28.6799668028671	9.09537782391545
