# Supplementary material for: The complex structure of aquatic food webs emerges from a few assembly rules
Source: Nat Ecol Evol. 2025 Feb 28;9(4):576–88. doi: 10.1038/s41559-025-02647-1 (PMC11976281; doi:10.1038/s41559-025-02647-1)
Supplement: Supplementary file 13 — Map coordinates in ref. 90 available at https://doi.org/10.25829/iDiv.283-3-756. [file 41559_2025_2647_MOESM13_ESM.csv]

site	type	latitude	longitude	ID
Grand Caricaie	lakes	46.93845	6.98182	k
Ythan Estuary	marine	57.33845	-2.001119	e
Arctic Shelf Area	marine	79.039185	11.645279	c
Adirondack lakes	lakes	44.26	-74.04	g
Eastern Weddell Sea Shelf	marine	-73	-45	b
Tuesday Lake	lakes	46.251182	-89.497252	h
Cheseapeake Bay	marine	37.492083	-76.13132	a
California salt marsh	marine	34.400713	-119.537602	r
Lochnagar	lakes	56.958	-3.231455	j
UK streams (I)	streams	52.47	-3.7	m
UK streams (II)	streams	52.82	1.2	n
East African Lakes	lakes	-11.61406	34.490113	l
Iceland streams	streams	64.056531	-21.307673	p
Puerto Rico-Virgin Islands (PRVI) shelf complex	marine	18.316891	-64.784438	f
Lough Hyne	marine	51.5	-9.3	d
New Zealand Streams	streams	-46.055878	169.289707	o
Intertidal rocky pools	marine	-23.812962	-45.407827	q
Skipwith Pond	lakes	53.827343	-0.997596	i
