# Supplementary material for: The complex structure of aquatic food webs emerges from a few assembly rules
Source: Nat Ecol Evol. 2025 Feb 28;9(4):576–88. doi: 10.1038/s41559-025-02647-1 (PMC11976281; doi:10.1038/s41559-025-02647-1)
Supplement: Supplementary file 14 — Generated by script Figure-Script-10.R. [file 41559_2025_2647_MOESM14_ESM.csv]

	site	esd	ops	represented
1	Cheseapeake Bay	424.667067731039	179.336809937898	0
2	Cheseapeake Bay	563.92626615601	179.336809937898	1
3	Cheseapeake Bay	563.92626615601	29.3218771352609	1
4	Cheseapeake Bay	563.92626615601	179.336809937898	1
5	Cheseapeake Bay	563.92626615601	29.3218771352609	1
6	Cheseapeake Bay	1488.45709361679	179.336809937898	1
7	Cheseapeake Bay	1488.45709361679	29.3218771352609	0
8	Cheseapeake Bay	916.252524894977	179.336809937898	1
9	Cheseapeake Bay	916.252524894977	29.3218771352609	0
10	Cheseapeake Bay	916.252524894977	179.336809937898	1
11	Cheseapeake Bay	916.252524894977	29.3218771352609	0
12	Cheseapeake Bay	916.252524894977	179.336809937898	1
13	Cheseapeake Bay	916.252524894977	29.3218771352609	0
14	Cheseapeake Bay	916.252524894977	179.336809937898	1
15	Cheseapeake Bay	916.252524894977	29.3218771352609	0
16	Cheseapeake Bay	296.875242429243	179.336809937898	0
17	Cheseapeake Bay	296.875242429243	29.3218771352609	1
18	Cheseapeake Bay	296.875242429243	179.336809937898	0
19	Cheseapeake Bay	296.875242429243	29.3218771352609	1
20	Cheseapeake Bay	424.667067731039	179.336809937898	0
21	Cheseapeake Bay	916.252524894977	179.336809937898	1
22	Cheseapeake Bay	916.252524894977	29.3218771352609	0
23	Cheseapeake Bay	916.252524894977	179.336809937898	1
24	Cheseapeake Bay	916.252524894977	29.3218771352609	0
25	Cheseapeake Bay	916.252524894977	179.336809937898	1
26	Cheseapeake Bay	916.252524894977	29.3218771352609	0
27	Cheseapeake Bay	916.252524894977	179.336809937898	1
28	Cheseapeake Bay	916.252524894977	29.3218771352609	0
29	Cheseapeake Bay	424.667067731039	179.336809937898	0
30	Cheseapeake Bay	424.667067731039	29.3218771352609	1
31	Cheseapeake Bay	424.667067731039	29.3218771352609	1
32	Cheseapeake Bay	689.84497523783	179.336809937898	1
33	Cheseapeake Bay	689.84497523783	29.3218771352609	1
34	Cheseapeake Bay	916.252524894977	179.336809937898	1
35	Cheseapeake Bay	916.252524894977	29.3218771352609	0
36	Cheseapeake Bay	6099.28903331609	424.667067731039	1
37	Cheseapeake Bay	6099.28903331609	424.667067731039	1
38	Cheseapeake Bay	6099.28903331609	424.667067731039	1
39	Cheseapeake Bay	6099.28903331609	424.667067731039	1
40	Cheseapeake Bay	6099.28903331609	424.667067731039	1
41	Cheseapeake Bay	6099.28903331609	424.667067731039	1
42	Cheseapeake Bay	6099.28903331609	424.667067731039	1
43	Cheseapeake Bay	6099.28903331609	424.667067731039	1
44	Cheseapeake Bay	6099.28903331609	424.667067731039	1
45	Cheseapeake Bay	6099.28903331609	713.812643742727	1
46	Cheseapeake Bay	6099.28903331609	713.812643742727	1
47	Cheseapeake Bay	6099.28903331609	424.667067731039	1
48	Cheseapeake Bay	6099.28903331609	424.667067731039	1
49	Cheseapeake Bay	6099.28903331609	424.667067731039	1
50	Cheseapeake Bay	6099.28903331609	424.667067731039	1
51	Cheseapeake Bay	6099.28903331609	563.92626615601	1
52	Cheseapeake Bay	6099.28903331609	563.92626615601	1
53	Cheseapeake Bay	6099.28903331609	563.92626615601	1
54	Cheseapeake Bay	6099.28903331609	424.667067731039	1
55	Cheseapeake Bay	6099.28903331609	424.667067731039	1
56	Cheseapeake Bay	6099.28903331609	424.667067731039	1
57	Cheseapeake Bay	6099.28903331609	424.667067731039	1
58	Cheseapeake Bay	6099.28903331609	424.667067731039	1
59	Cheseapeake Bay	6099.28903331609	424.667067731039	1
60	Cheseapeake Bay	6099.28903331609	424.667067731039	1
61	Cheseapeake Bay	6099.28903331609	424.667067731039	1
62	Cheseapeake Bay	6099.28903331609	424.667067731039	1
63	Cheseapeake Bay	6099.28903331609	424.667067731039	1
64	Cheseapeake Bay	6099.28903331609	424.667067731039	1
65	Cheseapeake Bay	6099.28903331609	424.667067731039	1
66	Cheseapeake Bay	6099.28903331609	424.667067731039	1
67	Cheseapeake Bay	6099.28903331609	424.667067731039	1
68	Cheseapeake Bay	6099.28903331609	424.667067731039	1
69	Cheseapeake Bay	6099.28903331609	424.667067731039	1
70	Cheseapeake Bay	6099.28903331609	424.667067731039	1
71	Cheseapeake Bay	6099.28903331609	424.667067731039	1
72	Cheseapeake Bay	6099.28903331609	424.667067731039	1
73	Cheseapeake Bay	6099.28903331609	424.667067731039	1
74	Cheseapeake Bay	6099.28903331609	2826.79517659093	0
75	Cheseapeake Bay	6099.28903331609	2826.79517659093	0
76	Cheseapeake Bay	6099.28903331609	3577.53556111915	0
77	Cheseapeake Bay	6099.28903331609	1310.11510338598	1
78	Cheseapeake Bay	6099.28903331609	4041.92697217237	0
79	Cheseapeake Bay	6099.28903331609	3457.41453252607	0
80	Cheseapeake Bay	6099.28903331609	1310.11510338598	1
81	Cheseapeake Bay	6099.28903331609	1310.11510338598	1
82	Cheseapeake Bay	6099.28903331609	1310.11510338598	1
83	Cheseapeake Bay	6099.28903331609	1310.11510338598	1
84	Cheseapeake Bay	6099.28903331609	1310.11510338598	1
85	Cheseapeake Bay	6099.28903331609	1310.11510338598	1
86	Cheseapeake Bay	6099.28903331609	1310.11510338598	1
87	Cheseapeake Bay	6099.28903331609	1310.11510338598	1
88	Cheseapeake Bay	6099.28903331609	1263.9094192693	1
89	Cheseapeake Bay	6099.28903331609	689.84497523783	1
90	Cheseapeake Bay	6099.28903331609	689.84497523783	1
91	Cheseapeake Bay	6099.28903331609	2866.25253482416	0
92	Cheseapeake Bay	6099.28903331609	1488.45709361679	1
93	Cheseapeake Bay	6099.28903331609	1488.45709361679	1
94	Cheseapeake Bay	6099.28903331609	1310.11510338598	1
95	Cheseapeake Bay	6099.28903331609	1310.11510338598	1
96	Cheseapeake Bay	6099.28903331609	1310.11510338598	1
97	Cheseapeake Bay	6099.28903331609	2128.2883212486	0
98	Cheseapeake Bay	6099.28903331609	1310.11510338598	1
99	Cheseapeake Bay	6099.28903331609	1310.11510338598	1
100	Cheseapeake Bay	6099.28903331609	1310.11510338598	1
101	Cheseapeake Bay	6099.28903331609	1820.51150767554	0
102	Cheseapeake Bay	6099.28903331609	1120.65654504901	1
103	Cheseapeake Bay	6099.28903331609	1310.11510338598	1
104	Cheseapeake Bay	6099.28903331609	1310.11510338598	1
105	Cheseapeake Bay	6099.28903331609	1310.11510338598	1
106	Cheseapeake Bay	6099.28903331609	1310.11510338598	1
107	Cheseapeake Bay	6099.28903331609	1310.11510338598	1
108	Cheseapeake Bay	6099.28903331609	1310.11510338598	1
109	Cheseapeake Bay	6099.28903331609	1310.11510338598	1
110	Cheseapeake Bay	6099.28903331609	1216.96814734343	1
111	Cheseapeake Bay	6099.28903331609	424.667067731039	1
112	Cheseapeake Bay	6099.28903331609	510.352452090453	1
113	Cheseapeake Bay	6099.28903331609	424.667067731039	1
114	Cheseapeake Bay	6099.28903331609	424.667067731039	1
115	Cheseapeake Bay	6099.28903331609	424.667067731039	1
116	Cheseapeake Bay	6099.28903331609	424.667067731039	1
117	Cheseapeake Bay	6099.28903331609	424.667067731039	1
118	Cheseapeake Bay	6099.28903331609	424.667067731039	1
119	Cheseapeake Bay	6099.28903331609	424.667067731039	1
120	Cheseapeake Bay	6099.28903331609	424.667067731039	1
121	Cheseapeake Bay	6099.28903331609	689.84497523783	1
122	Cheseapeake Bay	6099.28903331609	424.667067731039	1
123	Cheseapeake Bay	6099.28903331609	424.667067731039	1
124	Cheseapeake Bay	6099.28903331609	424.667067731039	1
125	Cheseapeake Bay	6099.28903331609	424.667067731039	1
126	Cheseapeake Bay	6099.28903331609	640.797457947204	1
127	Cheseapeake Bay	6099.28903331609	7459.95710475882	0
128	Cheseapeake Bay	6099.28903331609	10666.7091901272	0
129	Cheseapeake Bay	6099.28903331609	8309.96286640391	0
130	Cheseapeake Bay	424.667067731039	424.667067731039	0
131	Cheseapeake Bay	424.667067731039	424.667067731039	0
132	Cheseapeake Bay	424.667067731039	424.667067731039	0
133	Cheseapeake Bay	424.667067731039	424.667067731039	0
134	Cheseapeake Bay	424.667067731039	424.667067731039	0
135	Cheseapeake Bay	424.667067731039	424.667067731039	0
136	Cheseapeake Bay	424.667067731039	424.667067731039	0
137	Cheseapeake Bay	424.667067731039	424.667067731039	0
138	Cheseapeake Bay	424.667067731039	424.667067731039	0
139	Cheseapeake Bay	424.667067731039	713.812643742727	0
140	Cheseapeake Bay	424.667067731039	713.812643742727	0
141	Cheseapeake Bay	424.667067731039	424.667067731039	0
142	Cheseapeake Bay	424.667067731039	424.667067731039	0
143	Cheseapeake Bay	424.667067731039	424.667067731039	0
144	Cheseapeake Bay	424.667067731039	424.667067731039	0
145	Cheseapeake Bay	424.667067731039	563.92626615601	0
146	Cheseapeake Bay	424.667067731039	563.92626615601	0
147	Cheseapeake Bay	424.667067731039	563.92626615601	0
148	Cheseapeake Bay	424.667067731039	424.667067731039	0
149	Cheseapeake Bay	424.667067731039	424.667067731039	0
150	Cheseapeake Bay	424.667067731039	424.667067731039	0
151	Cheseapeake Bay	424.667067731039	424.667067731039	0
152	Cheseapeake Bay	424.667067731039	424.667067731039	0
153	Cheseapeake Bay	424.667067731039	424.667067731039	0
154	Cheseapeake Bay	424.667067731039	424.667067731039	0
155	Cheseapeake Bay	424.667067731039	424.667067731039	0
156	Cheseapeake Bay	424.667067731039	424.667067731039	0
157	Cheseapeake Bay	424.667067731039	424.667067731039	0
158	Cheseapeake Bay	424.667067731039	424.667067731039	0
159	Cheseapeake Bay	424.667067731039	424.667067731039	0
160	Cheseapeake Bay	424.667067731039	424.667067731039	0
161	Cheseapeake Bay	424.667067731039	424.667067731039	0
162	Cheseapeake Bay	424.667067731039	424.667067731039	0
163	Cheseapeake Bay	424.667067731039	424.667067731039	0
164	Cheseapeake Bay	424.667067731039	424.667067731039	0
165	Cheseapeake Bay	424.667067731039	424.667067731039	0
166	Cheseapeake Bay	424.667067731039	424.667067731039	0
167	Cheseapeake Bay	424.667067731039	424.667067731039	0
168	Cheseapeake Bay	424.667067731039	689.84497523783	0
169	Cheseapeake Bay	424.667067731039	689.84497523783	0
170	Cheseapeake Bay	424.667067731039	2866.25253482416	0
171	Cheseapeake Bay	424.667067731039	1216.96814734343	0
172	Cheseapeake Bay	424.667067731039	424.667067731039	0
173	Cheseapeake Bay	424.667067731039	510.352452090453	0
174	Cheseapeake Bay	424.667067731039	424.667067731039	0
175	Cheseapeake Bay	424.667067731039	424.667067731039	0
176	Cheseapeake Bay	424.667067731039	424.667067731039	0
177	Cheseapeake Bay	424.667067731039	424.667067731039	0
178	Cheseapeake Bay	424.667067731039	424.667067731039	0
179	Cheseapeake Bay	424.667067731039	424.667067731039	0
180	Cheseapeake Bay	424.667067731039	424.667067731039	0
181	Cheseapeake Bay	424.667067731039	424.667067731039	0
182	Cheseapeake Bay	424.667067731039	689.84497523783	0
183	Cheseapeake Bay	424.667067731039	424.667067731039	0
184	Cheseapeake Bay	424.667067731039	424.667067731039	0
185	Cheseapeake Bay	424.667067731039	424.667067731039	0
186	Cheseapeake Bay	424.667067731039	424.667067731039	0
187	Cheseapeake Bay	424.667067731039	640.797457947204	0
188	Cheseapeake Bay	424.667067731039	179.336809937898	0
189	Cheseapeake Bay	424.667067731039	29.3218771352609	1
190	Cheseapeake Bay	424.667067731039	424.667067731039	0
191	Cheseapeake Bay	424.667067731039	424.667067731039	0
192	Cheseapeake Bay	424.667067731039	424.667067731039	0
193	Cheseapeake Bay	424.667067731039	424.667067731039	0
194	Cheseapeake Bay	424.667067731039	424.667067731039	0
195	Cheseapeake Bay	424.667067731039	424.667067731039	0
196	Cheseapeake Bay	424.667067731039	424.667067731039	0
197	Cheseapeake Bay	424.667067731039	424.667067731039	0
198	Cheseapeake Bay	424.667067731039	424.667067731039	0
199	Cheseapeake Bay	424.667067731039	713.812643742727	0
200	Cheseapeake Bay	424.667067731039	713.812643742727	0
201	Cheseapeake Bay	424.667067731039	424.667067731039	0
202	Cheseapeake Bay	424.667067731039	424.667067731039	0
203	Cheseapeake Bay	424.667067731039	424.667067731039	0
204	Cheseapeake Bay	424.667067731039	424.667067731039	0
205	Cheseapeake Bay	424.667067731039	563.92626615601	0
206	Cheseapeake Bay	424.667067731039	563.92626615601	0
207	Cheseapeake Bay	424.667067731039	563.92626615601	0
208	Cheseapeake Bay	424.667067731039	424.667067731039	0
209	Cheseapeake Bay	424.667067731039	424.667067731039	0
210	Cheseapeake Bay	424.667067731039	424.667067731039	0
211	Cheseapeake Bay	424.667067731039	424.667067731039	0
212	Cheseapeake Bay	424.667067731039	424.667067731039	0
213	Cheseapeake Bay	424.667067731039	424.667067731039	0
214	Cheseapeake Bay	424.667067731039	424.667067731039	0
215	Cheseapeake Bay	424.667067731039	424.667067731039	0
216	Cheseapeake Bay	424.667067731039	424.667067731039	0
217	Cheseapeake Bay	424.667067731039	424.667067731039	0
218	Cheseapeake Bay	424.667067731039	424.667067731039	0
219	Cheseapeake Bay	424.667067731039	424.667067731039	0
220	Cheseapeake Bay	424.667067731039	424.667067731039	0
221	Cheseapeake Bay	424.667067731039	424.667067731039	0
222	Cheseapeake Bay	424.667067731039	424.667067731039	0
223	Cheseapeake Bay	424.667067731039	424.667067731039	0
224	Cheseapeake Bay	424.667067731039	424.667067731039	0
225	Cheseapeake Bay	424.667067731039	424.667067731039	0
226	Cheseapeake Bay	424.667067731039	424.667067731039	0
227	Cheseapeake Bay	424.667067731039	424.667067731039	0
228	Cheseapeake Bay	424.667067731039	689.84497523783	0
229	Cheseapeake Bay	424.667067731039	689.84497523783	0
230	Cheseapeake Bay	424.667067731039	2866.25253482416	0
231	Cheseapeake Bay	424.667067731039	1216.96814734343	0
232	Cheseapeake Bay	424.667067731039	424.667067731039	0
233	Cheseapeake Bay	424.667067731039	510.352452090453	0
234	Cheseapeake Bay	424.667067731039	424.667067731039	0
235	Cheseapeake Bay	424.667067731039	424.667067731039	0
236	Cheseapeake Bay	424.667067731039	424.667067731039	0
237	Cheseapeake Bay	424.667067731039	424.667067731039	0
238	Cheseapeake Bay	424.667067731039	424.667067731039	0
239	Cheseapeake Bay	424.667067731039	424.667067731039	0
240	Cheseapeake Bay	424.667067731039	424.667067731039	0
241	Cheseapeake Bay	424.667067731039	424.667067731039	0
242	Cheseapeake Bay	424.667067731039	689.84497523783	0
243	Cheseapeake Bay	424.667067731039	424.667067731039	0
244	Cheseapeake Bay	424.667067731039	424.667067731039	0
245	Cheseapeake Bay	424.667067731039	424.667067731039	0
246	Cheseapeake Bay	424.667067731039	424.667067731039	0
247	Cheseapeake Bay	424.667067731039	640.797457947204	0
248	Cheseapeake Bay	424.667067731039	179.336809937898	0
249	Cheseapeake Bay	424.667067731039	29.3218771352609	1
250	Cheseapeake Bay	424.667067731039	424.667067731039	0
251	Cheseapeake Bay	424.667067731039	424.667067731039	0
252	Cheseapeake Bay	424.667067731039	424.667067731039	0
253	Cheseapeake Bay	424.667067731039	424.667067731039	0
254	Cheseapeake Bay	424.667067731039	424.667067731039	0
255	Cheseapeake Bay	424.667067731039	424.667067731039	0
256	Cheseapeake Bay	424.667067731039	424.667067731039	0
257	Cheseapeake Bay	424.667067731039	424.667067731039	0
258	Cheseapeake Bay	424.667067731039	424.667067731039	0
259	Cheseapeake Bay	424.667067731039	713.812643742727	0
260	Cheseapeake Bay	424.667067731039	713.812643742727	0
261	Cheseapeake Bay	424.667067731039	424.667067731039	0
262	Cheseapeake Bay	424.667067731039	424.667067731039	0
263	Cheseapeake Bay	424.667067731039	424.667067731039	0
264	Cheseapeake Bay	424.667067731039	424.667067731039	0
265	Cheseapeake Bay	424.667067731039	563.92626615601	0
266	Cheseapeake Bay	424.667067731039	563.92626615601	0
267	Cheseapeake Bay	424.667067731039	563.92626615601	0
268	Cheseapeake Bay	424.667067731039	424.667067731039	0
269	Cheseapeake Bay	424.667067731039	424.667067731039	0
270	Cheseapeake Bay	424.667067731039	424.667067731039	0
271	Cheseapeake Bay	424.667067731039	424.667067731039	0
272	Cheseapeake Bay	424.667067731039	424.667067731039	0
273	Cheseapeake Bay	424.667067731039	424.667067731039	0
274	Cheseapeake Bay	424.667067731039	424.667067731039	0
275	Cheseapeake Bay	424.667067731039	424.667067731039	0
276	Cheseapeake Bay	424.667067731039	424.667067731039	0
277	Cheseapeake Bay	424.667067731039	424.667067731039	0
278	Cheseapeake Bay	424.667067731039	424.667067731039	0
279	Cheseapeake Bay	424.667067731039	424.667067731039	0
280	Cheseapeake Bay	424.667067731039	424.667067731039	0
281	Cheseapeake Bay	424.667067731039	424.667067731039	0
282	Cheseapeake Bay	424.667067731039	424.667067731039	0
283	Cheseapeake Bay	424.667067731039	424.667067731039	0
284	Cheseapeake Bay	424.667067731039	424.667067731039	0
285	Cheseapeake Bay	424.667067731039	424.667067731039	0
286	Cheseapeake Bay	424.667067731039	424.667067731039	0
287	Cheseapeake Bay	424.667067731039	424.667067731039	0
288	Cheseapeake Bay	424.667067731039	689.84497523783	0
289	Cheseapeake Bay	424.667067731039	689.84497523783	0
290	Cheseapeake Bay	424.667067731039	2866.25253482416	0
291	Cheseapeake Bay	424.667067731039	1216.96814734343	0
292	Cheseapeake Bay	424.667067731039	424.667067731039	0
293	Cheseapeake Bay	424.667067731039	510.352452090453	0
294	Cheseapeake Bay	424.667067731039	424.667067731039	0
295	Cheseapeake Bay	424.667067731039	424.667067731039	0
296	Cheseapeake Bay	424.667067731039	424.667067731039	0
297	Cheseapeake Bay	424.667067731039	424.667067731039	0
298	Cheseapeake Bay	424.667067731039	424.667067731039	0
299	Cheseapeake Bay	424.667067731039	424.667067731039	0
300	Cheseapeake Bay	424.667067731039	424.667067731039	0
301	Cheseapeake Bay	424.667067731039	424.667067731039	0
302	Cheseapeake Bay	424.667067731039	689.84497523783	0
303	Cheseapeake Bay	424.667067731039	424.667067731039	0
304	Cheseapeake Bay	424.667067731039	424.667067731039	0
305	Cheseapeake Bay	424.667067731039	424.667067731039	0
306	Cheseapeake Bay	424.667067731039	424.667067731039	0
307	Cheseapeake Bay	424.667067731039	640.797457947204	0
308	Cheseapeake Bay	424.667067731039	179.336809937898	0
309	Cheseapeake Bay	424.667067731039	29.3218771352609	1
310	Cheseapeake Bay	424.667067731039	424.667067731039	0
311	Cheseapeake Bay	424.667067731039	424.667067731039	0
312	Cheseapeake Bay	424.667067731039	424.667067731039	0
313	Cheseapeake Bay	424.667067731039	424.667067731039	0
314	Cheseapeake Bay	424.667067731039	424.667067731039	0
315	Cheseapeake Bay	424.667067731039	424.667067731039	0
316	Cheseapeake Bay	424.667067731039	424.667067731039	0
317	Cheseapeake Bay	424.667067731039	424.667067731039	0
318	Cheseapeake Bay	424.667067731039	424.667067731039	0
319	Cheseapeake Bay	424.667067731039	713.812643742727	0
320	Cheseapeake Bay	424.667067731039	713.812643742727	0
321	Cheseapeake Bay	424.667067731039	424.667067731039	0
322	Cheseapeake Bay	424.667067731039	424.667067731039	0
323	Cheseapeake Bay	424.667067731039	424.667067731039	0
324	Cheseapeake Bay	424.667067731039	424.667067731039	0
325	Cheseapeake Bay	424.667067731039	563.92626615601	0
326	Cheseapeake Bay	424.667067731039	563.92626615601	0
327	Cheseapeake Bay	424.667067731039	563.92626615601	0
328	Cheseapeake Bay	424.667067731039	424.667067731039	0
329	Cheseapeake Bay	424.667067731039	424.667067731039	0
330	Cheseapeake Bay	424.667067731039	424.667067731039	0
331	Cheseapeake Bay	424.667067731039	424.667067731039	0
332	Cheseapeake Bay	424.667067731039	424.667067731039	0
333	Cheseapeake Bay	424.667067731039	424.667067731039	0
334	Cheseapeake Bay	424.667067731039	424.667067731039	0
335	Cheseapeake Bay	424.667067731039	424.667067731039	0
336	Cheseapeake Bay	424.667067731039	424.667067731039	0
337	Cheseapeake Bay	424.667067731039	424.667067731039	0
338	Cheseapeake Bay	424.667067731039	424.667067731039	0
339	Cheseapeake Bay	424.667067731039	424.667067731039	0
340	Cheseapeake Bay	424.667067731039	424.667067731039	0
341	Cheseapeake Bay	424.667067731039	424.667067731039	0
342	Cheseapeake Bay	424.667067731039	424.667067731039	0
343	Cheseapeake Bay	424.667067731039	424.667067731039	0
344	Cheseapeake Bay	424.667067731039	424.667067731039	0
345	Cheseapeake Bay	424.667067731039	424.667067731039	0
346	Cheseapeake Bay	424.667067731039	424.667067731039	0
347	Cheseapeake Bay	424.667067731039	424.667067731039	0
348	Cheseapeake Bay	424.667067731039	689.84497523783	0
349	Cheseapeake Bay	424.667067731039	689.84497523783	0
350	Cheseapeake Bay	424.667067731039	2866.25253482416	0
351	Cheseapeake Bay	424.667067731039	1216.96814734343	0
352	Cheseapeake Bay	424.667067731039	424.667067731039	0
353	Cheseapeake Bay	424.667067731039	510.352452090453	0
354	Cheseapeake Bay	424.667067731039	424.667067731039	0
355	Cheseapeake Bay	424.667067731039	424.667067731039	0
356	Cheseapeake Bay	424.667067731039	424.667067731039	0
357	Cheseapeake Bay	424.667067731039	424.667067731039	0
358	Cheseapeake Bay	424.667067731039	424.667067731039	0
359	Cheseapeake Bay	424.667067731039	424.667067731039	0
360	Cheseapeake Bay	424.667067731039	424.667067731039	0
361	Cheseapeake Bay	424.667067731039	424.667067731039	0
362	Cheseapeake Bay	424.667067731039	689.84497523783	0
363	Cheseapeake Bay	424.667067731039	424.667067731039	0
364	Cheseapeake Bay	424.667067731039	424.667067731039	0
365	Cheseapeake Bay	424.667067731039	424.667067731039	0
366	Cheseapeake Bay	424.667067731039	424.667067731039	0
367	Cheseapeake Bay	424.667067731039	640.797457947204	0
368	Cheseapeake Bay	424.667067731039	179.336809937898	0
369	Cheseapeake Bay	424.667067731039	29.3218771352609	1
370	Cheseapeake Bay	424.667067731039	424.667067731039	0
371	Cheseapeake Bay	424.667067731039	424.667067731039	0
372	Cheseapeake Bay	424.667067731039	424.667067731039	0
373	Cheseapeake Bay	424.667067731039	424.667067731039	0
374	Cheseapeake Bay	424.667067731039	424.667067731039	0
375	Cheseapeake Bay	424.667067731039	424.667067731039	0
376	Cheseapeake Bay	424.667067731039	424.667067731039	0
377	Cheseapeake Bay	424.667067731039	424.667067731039	0
378	Cheseapeake Bay	424.667067731039	424.667067731039	0
379	Cheseapeake Bay	424.667067731039	713.812643742727	0
380	Cheseapeake Bay	424.667067731039	713.812643742727	0
381	Cheseapeake Bay	424.667067731039	424.667067731039	0
382	Cheseapeake Bay	424.667067731039	424.667067731039	0
383	Cheseapeake Bay	424.667067731039	424.667067731039	0
384	Cheseapeake Bay	424.667067731039	424.667067731039	0
385	Cheseapeake Bay	424.667067731039	563.92626615601	0
386	Cheseapeake Bay	424.667067731039	563.92626615601	0
387	Cheseapeake Bay	424.667067731039	563.92626615601	0
388	Cheseapeake Bay	424.667067731039	424.667067731039	0
389	Cheseapeake Bay	424.667067731039	424.667067731039	0
390	Cheseapeake Bay	424.667067731039	424.667067731039	0
391	Cheseapeake Bay	424.667067731039	424.667067731039	0
392	Cheseapeake Bay	424.667067731039	424.667067731039	0
393	Cheseapeake Bay	424.667067731039	424.667067731039	0
394	Cheseapeake Bay	424.667067731039	424.667067731039	0
395	Cheseapeake Bay	424.667067731039	424.667067731039	0
396	Cheseapeake Bay	424.667067731039	424.667067731039	0
397	Cheseapeake Bay	424.667067731039	424.667067731039	0
398	Cheseapeake Bay	424.667067731039	424.667067731039	0
399	Cheseapeake Bay	424.667067731039	424.667067731039	0
400	Cheseapeake Bay	424.667067731039	424.667067731039	0
401	Cheseapeake Bay	424.667067731039	424.667067731039	0
402	Cheseapeake Bay	424.667067731039	424.667067731039	0
403	Cheseapeake Bay	424.667067731039	424.667067731039	0
404	Cheseapeake Bay	424.667067731039	424.667067731039	0
405	Cheseapeake Bay	424.667067731039	424.667067731039	0
406	Cheseapeake Bay	424.667067731039	424.667067731039	0
407	Cheseapeake Bay	424.667067731039	424.667067731039	0
408	Cheseapeake Bay	424.667067731039	689.84497523783	0
409	Cheseapeake Bay	424.667067731039	689.84497523783	0
410	Cheseapeake Bay	424.667067731039	2866.25253482416	0
411	Cheseapeake Bay	424.667067731039	1216.96814734343	0
412	Cheseapeake Bay	424.667067731039	424.667067731039	0
413	Cheseapeake Bay	424.667067731039	510.352452090453	0
414	Cheseapeake Bay	424.667067731039	424.667067731039	0
415	Cheseapeake Bay	424.667067731039	424.667067731039	0
416	Cheseapeake Bay	424.667067731039	424.667067731039	0
417	Cheseapeake Bay	424.667067731039	424.667067731039	0
418	Cheseapeake Bay	424.667067731039	424.667067731039	0
419	Cheseapeake Bay	424.667067731039	424.667067731039	0
420	Cheseapeake Bay	424.667067731039	424.667067731039	0
421	Cheseapeake Bay	424.667067731039	424.667067731039	0
422	Cheseapeake Bay	424.667067731039	689.84497523783	0
423	Cheseapeake Bay	424.667067731039	424.667067731039	0
424	Cheseapeake Bay	424.667067731039	424.667067731039	0
425	Cheseapeake Bay	424.667067731039	424.667067731039	0
426	Cheseapeake Bay	424.667067731039	424.667067731039	0
427	Cheseapeake Bay	424.667067731039	640.797457947204	0
428	Cheseapeake Bay	424.667067731039	179.336809937898	0
429	Cheseapeake Bay	424.667067731039	29.3218771352609	1
430	Cheseapeake Bay	424.667067731039	424.667067731039	0
431	Cheseapeake Bay	424.667067731039	424.667067731039	0
432	Cheseapeake Bay	424.667067731039	424.667067731039	0
433	Cheseapeake Bay	424.667067731039	424.667067731039	0
434	Cheseapeake Bay	424.667067731039	424.667067731039	0
435	Cheseapeake Bay	424.667067731039	424.667067731039	0
436	Cheseapeake Bay	424.667067731039	424.667067731039	0
437	Cheseapeake Bay	424.667067731039	424.667067731039	0
438	Cheseapeake Bay	424.667067731039	424.667067731039	0
439	Cheseapeake Bay	424.667067731039	713.812643742727	0
440	Cheseapeake Bay	424.667067731039	713.812643742727	0
441	Cheseapeake Bay	424.667067731039	424.667067731039	0
442	Cheseapeake Bay	424.667067731039	424.667067731039	0
443	Cheseapeake Bay	424.667067731039	424.667067731039	0
444	Cheseapeake Bay	424.667067731039	424.667067731039	0
445	Cheseapeake Bay	424.667067731039	563.92626615601	0
446	Cheseapeake Bay	424.667067731039	563.92626615601	0
447	Cheseapeake Bay	424.667067731039	563.92626615601	0
448	Cheseapeake Bay	424.667067731039	424.667067731039	0
449	Cheseapeake Bay	424.667067731039	424.667067731039	0
450	Cheseapeake Bay	424.667067731039	424.667067731039	0
451	Cheseapeake Bay	424.667067731039	424.667067731039	0
452	Cheseapeake Bay	424.667067731039	424.667067731039	0
453	Cheseapeake Bay	424.667067731039	424.667067731039	0
454	Cheseapeake Bay	424.667067731039	424.667067731039	0
455	Cheseapeake Bay	424.667067731039	424.667067731039	0
456	Cheseapeake Bay	424.667067731039	424.667067731039	0
457	Cheseapeake Bay	424.667067731039	424.667067731039	0
458	Cheseapeake Bay	424.667067731039	424.667067731039	0
459	Cheseapeake Bay	424.667067731039	424.667067731039	0
460	Cheseapeake Bay	424.667067731039	424.667067731039	0
461	Cheseapeake Bay	424.667067731039	424.667067731039	0
462	Cheseapeake Bay	424.667067731039	424.667067731039	0
463	Cheseapeake Bay	424.667067731039	424.667067731039	0
464	Cheseapeake Bay	424.667067731039	424.667067731039	0
465	Cheseapeake Bay	424.667067731039	424.667067731039	0
466	Cheseapeake Bay	424.667067731039	424.667067731039	0
467	Cheseapeake Bay	424.667067731039	424.667067731039	0
468	Cheseapeake Bay	424.667067731039	689.84497523783	0
469	Cheseapeake Bay	424.667067731039	689.84497523783	0
470	Cheseapeake Bay	424.667067731039	2866.25253482416	0
471	Cheseapeake Bay	424.667067731039	1216.96814734343	0
472	Cheseapeake Bay	424.667067731039	424.667067731039	0
473	Cheseapeake Bay	424.667067731039	510.352452090453	0
474	Cheseapeake Bay	424.667067731039	424.667067731039	0
475	Cheseapeake Bay	424.667067731039	424.667067731039	0
476	Cheseapeake Bay	424.667067731039	424.667067731039	0
477	Cheseapeake Bay	424.667067731039	424.667067731039	0
478	Cheseapeake Bay	424.667067731039	424.667067731039	0
479	Cheseapeake Bay	424.667067731039	424.667067731039	0
480	Cheseapeake Bay	424.667067731039	424.667067731039	0
481	Cheseapeake Bay	424.667067731039	424.667067731039	0
482	Cheseapeake Bay	424.667067731039	689.84497523783	0
483	Cheseapeake Bay	424.667067731039	424.667067731039	0
484	Cheseapeake Bay	424.667067731039	424.667067731039	0
485	Cheseapeake Bay	424.667067731039	424.667067731039	0
486	Cheseapeake Bay	424.667067731039	424.667067731039	0
487	Cheseapeake Bay	424.667067731039	640.797457947204	0
488	Cheseapeake Bay	424.667067731039	179.336809937898	0
489	Cheseapeake Bay	424.667067731039	29.3218771352609	1
490	Cheseapeake Bay	424.667067731039	424.667067731039	0
491	Cheseapeake Bay	424.667067731039	424.667067731039	0
492	Cheseapeake Bay	424.667067731039	424.667067731039	0
493	Cheseapeake Bay	424.667067731039	424.667067731039	0
494	Cheseapeake Bay	424.667067731039	424.667067731039	0
495	Cheseapeake Bay	424.667067731039	424.667067731039	0
496	Cheseapeake Bay	424.667067731039	424.667067731039	0
497	Cheseapeake Bay	424.667067731039	424.667067731039	0
498	Cheseapeake Bay	424.667067731039	424.667067731039	0
499	Cheseapeake Bay	424.667067731039	713.812643742727	0
500	Cheseapeake Bay	424.667067731039	713.812643742727	0
501	Cheseapeake Bay	424.667067731039	424.667067731039	0
502	Cheseapeake Bay	424.667067731039	424.667067731039	0
503	Cheseapeake Bay	424.667067731039	424.667067731039	0
504	Cheseapeake Bay	424.667067731039	424.667067731039	0
505	Cheseapeake Bay	424.667067731039	563.92626615601	0
506	Cheseapeake Bay	424.667067731039	563.92626615601	0
507	Cheseapeake Bay	424.667067731039	563.92626615601	0
508	Cheseapeake Bay	424.667067731039	424.667067731039	0
509	Cheseapeake Bay	424.667067731039	424.667067731039	0
510	Cheseapeake Bay	424.667067731039	424.667067731039	0
511	Cheseapeake Bay	424.667067731039	424.667067731039	0
512	Cheseapeake Bay	424.667067731039	424.667067731039	0
513	Cheseapeake Bay	424.667067731039	424.667067731039	0
514	Cheseapeake Bay	424.667067731039	424.667067731039	0
515	Cheseapeake Bay	424.667067731039	424.667067731039	0
516	Cheseapeake Bay	424.667067731039	424.667067731039	0
517	Cheseapeake Bay	424.667067731039	424.667067731039	0
518	Cheseapeake Bay	424.667067731039	424.667067731039	0
519	Cheseapeake Bay	424.667067731039	424.667067731039	0
520	Cheseapeake Bay	424.667067731039	424.667067731039	0
521	Cheseapeake Bay	424.667067731039	424.667067731039	0
522	Cheseapeake Bay	424.667067731039	424.667067731039	0
523	Cheseapeake Bay	424.667067731039	424.667067731039	0
524	Cheseapeake Bay	424.667067731039	424.667067731039	0
525	Cheseapeake Bay	424.667067731039	424.667067731039	0
526	Cheseapeake Bay	424.667067731039	424.667067731039	0
527	Cheseapeake Bay	424.667067731039	424.667067731039	0
528	Cheseapeake Bay	424.667067731039	689.84497523783	0
529	Cheseapeake Bay	424.667067731039	689.84497523783	0
530	Cheseapeake Bay	424.667067731039	2866.25253482416	0
531	Cheseapeake Bay	424.667067731039	1216.96814734343	0
532	Cheseapeake Bay	424.667067731039	424.667067731039	0
533	Cheseapeake Bay	424.667067731039	510.352452090453	0
534	Cheseapeake Bay	424.667067731039	424.667067731039	0
535	Cheseapeake Bay	424.667067731039	424.667067731039	0
536	Cheseapeake Bay	424.667067731039	424.667067731039	0
537	Cheseapeake Bay	424.667067731039	424.667067731039	0
538	Cheseapeake Bay	424.667067731039	424.667067731039	0
539	Cheseapeake Bay	424.667067731039	424.667067731039	0
540	Cheseapeake Bay	424.667067731039	424.667067731039	0
541	Cheseapeake Bay	424.667067731039	424.667067731039	0
542	Cheseapeake Bay	424.667067731039	689.84497523783	0
543	Cheseapeake Bay	424.667067731039	424.667067731039	0
544	Cheseapeake Bay	424.667067731039	424.667067731039	0
545	Cheseapeake Bay	424.667067731039	424.667067731039	0
546	Cheseapeake Bay	424.667067731039	424.667067731039	0
547	Cheseapeake Bay	424.667067731039	640.797457947204	0
548	Cheseapeake Bay	424.667067731039	179.336809937898	0
549	Cheseapeake Bay	424.667067731039	29.3218771352609	1
550	Cheseapeake Bay	424.667067731039	424.667067731039	0
551	Cheseapeake Bay	424.667067731039	424.667067731039	0
552	Cheseapeake Bay	424.667067731039	424.667067731039	0
553	Cheseapeake Bay	424.667067731039	424.667067731039	0
554	Cheseapeake Bay	424.667067731039	424.667067731039	0
555	Cheseapeake Bay	424.667067731039	424.667067731039	0
556	Cheseapeake Bay	424.667067731039	424.667067731039	0
557	Cheseapeake Bay	424.667067731039	424.667067731039	0
558	Cheseapeake Bay	424.667067731039	424.667067731039	0
559	Cheseapeake Bay	424.667067731039	713.812643742727	0
560	Cheseapeake Bay	424.667067731039	713.812643742727	0
561	Cheseapeake Bay	424.667067731039	424.667067731039	0
562	Cheseapeake Bay	424.667067731039	424.667067731039	0
563	Cheseapeake Bay	424.667067731039	424.667067731039	0
564	Cheseapeake Bay	424.667067731039	424.667067731039	0
565	Cheseapeake Bay	424.667067731039	563.92626615601	0
566	Cheseapeake Bay	424.667067731039	563.92626615601	0
567	Cheseapeake Bay	424.667067731039	563.92626615601	0
568	Cheseapeake Bay	424.667067731039	424.667067731039	0
569	Cheseapeake Bay	424.667067731039	424.667067731039	0
570	Cheseapeake Bay	424.667067731039	424.667067731039	0
571	Cheseapeake Bay	424.667067731039	424.667067731039	0
572	Cheseapeake Bay	424.667067731039	424.667067731039	0
573	Cheseapeake Bay	424.667067731039	424.667067731039	0
574	Cheseapeake Bay	424.667067731039	424.667067731039	0
575	Cheseapeake Bay	424.667067731039	424.667067731039	0
576	Cheseapeake Bay	424.667067731039	424.667067731039	0
577	Cheseapeake Bay	424.667067731039	424.667067731039	0
578	Cheseapeake Bay	424.667067731039	424.667067731039	0
579	Cheseapeake Bay	424.667067731039	424.667067731039	0
580	Cheseapeake Bay	424.667067731039	424.667067731039	0
581	Cheseapeake Bay	424.667067731039	424.667067731039	0
582	Cheseapeake Bay	424.667067731039	424.667067731039	0
583	Cheseapeake Bay	424.667067731039	424.667067731039	0
584	Cheseapeake Bay	424.667067731039	424.667067731039	0
585	Cheseapeake Bay	424.667067731039	424.667067731039	0
586	Cheseapeake Bay	424.667067731039	424.667067731039	0
587	Cheseapeake Bay	424.667067731039	424.667067731039	0
588	Cheseapeake Bay	424.667067731039	689.84497523783	0
589	Cheseapeake Bay	424.667067731039	689.84497523783	0
590	Cheseapeake Bay	424.667067731039	2866.25253482416	0
591	Cheseapeake Bay	424.667067731039	1216.96814734343	0
592	Cheseapeake Bay	424.667067731039	424.667067731039	0
593	Cheseapeake Bay	424.667067731039	510.352452090453	0
594	Cheseapeake Bay	424.667067731039	424.667067731039	0
595	Cheseapeake Bay	424.667067731039	424.667067731039	0
596	Cheseapeake Bay	424.667067731039	424.667067731039	0
597	Cheseapeake Bay	424.667067731039	424.667067731039	0
598	Cheseapeake Bay	424.667067731039	424.667067731039	0
599	Cheseapeake Bay	424.667067731039	424.667067731039	0
600	Cheseapeake Bay	424.667067731039	424.667067731039	0
601	Cheseapeake Bay	424.667067731039	424.667067731039	0
602	Cheseapeake Bay	424.667067731039	689.84497523783	0
603	Cheseapeake Bay	424.667067731039	424.667067731039	0
604	Cheseapeake Bay	424.667067731039	424.667067731039	0
605	Cheseapeake Bay	424.667067731039	424.667067731039	0
606	Cheseapeake Bay	424.667067731039	424.667067731039	0
607	Cheseapeake Bay	424.667067731039	640.797457947204	0
608	Cheseapeake Bay	424.667067731039	179.336809937898	0
609	Cheseapeake Bay	424.667067731039	29.3218771352609	1
610	Cheseapeake Bay	424.667067731039	424.667067731039	0
611	Cheseapeake Bay	424.667067731039	424.667067731039	0
612	Cheseapeake Bay	424.667067731039	424.667067731039	0
613	Cheseapeake Bay	424.667067731039	424.667067731039	0
614	Cheseapeake Bay	424.667067731039	424.667067731039	0
615	Cheseapeake Bay	424.667067731039	424.667067731039	0
616	Cheseapeake Bay	424.667067731039	424.667067731039	0
617	Cheseapeake Bay	424.667067731039	424.667067731039	0
618	Cheseapeake Bay	424.667067731039	424.667067731039	0
619	Cheseapeake Bay	424.667067731039	713.812643742727	0
620	Cheseapeake Bay	424.667067731039	713.812643742727	0
621	Cheseapeake Bay	424.667067731039	424.667067731039	0
622	Cheseapeake Bay	424.667067731039	424.667067731039	0
623	Cheseapeake Bay	424.667067731039	424.667067731039	0
624	Cheseapeake Bay	424.667067731039	424.667067731039	0
625	Cheseapeake Bay	424.667067731039	563.92626615601	0
626	Cheseapeake Bay	424.667067731039	563.92626615601	0
627	Cheseapeake Bay	424.667067731039	563.92626615601	0
628	Cheseapeake Bay	424.667067731039	424.667067731039	0
629	Cheseapeake Bay	424.667067731039	424.667067731039	0
630	Cheseapeake Bay	424.667067731039	424.667067731039	0
631	Cheseapeake Bay	424.667067731039	424.667067731039	0
632	Cheseapeake Bay	424.667067731039	424.667067731039	0
633	Cheseapeake Bay	424.667067731039	424.667067731039	0
634	Cheseapeake Bay	424.667067731039	424.667067731039	0
635	Cheseapeake Bay	424.667067731039	424.667067731039	0
636	Cheseapeake Bay	424.667067731039	424.667067731039	0
637	Cheseapeake Bay	424.667067731039	424.667067731039	0
638	Cheseapeake Bay	424.667067731039	424.667067731039	0
639	Cheseapeake Bay	424.667067731039	424.667067731039	0
640	Cheseapeake Bay	424.667067731039	424.667067731039	0
641	Cheseapeake Bay	424.667067731039	424.667067731039	0
642	Cheseapeake Bay	424.667067731039	424.667067731039	0
643	Cheseapeake Bay	424.667067731039	424.667067731039	0
644	Cheseapeake Bay	424.667067731039	424.667067731039	0
645	Cheseapeake Bay	424.667067731039	424.667067731039	0
646	Cheseapeake Bay	424.667067731039	424.667067731039	0
647	Cheseapeake Bay	424.667067731039	424.667067731039	0
648	Cheseapeake Bay	424.667067731039	689.84497523783	0
649	Cheseapeake Bay	424.667067731039	689.84497523783	0
650	Cheseapeake Bay	424.667067731039	2866.25253482416	0
651	Cheseapeake Bay	424.667067731039	1216.96814734343	0
652	Cheseapeake Bay	424.667067731039	424.667067731039	0
653	Cheseapeake Bay	424.667067731039	510.352452090453	0
654	Cheseapeake Bay	424.667067731039	424.667067731039	0
655	Cheseapeake Bay	424.667067731039	424.667067731039	0
656	Cheseapeake Bay	424.667067731039	424.667067731039	0
657	Cheseapeake Bay	424.667067731039	424.667067731039	0
658	Cheseapeake Bay	424.667067731039	424.667067731039	0
659	Cheseapeake Bay	424.667067731039	424.667067731039	0
660	Cheseapeake Bay	424.667067731039	424.667067731039	0
661	Cheseapeake Bay	424.667067731039	424.667067731039	0
662	Cheseapeake Bay	424.667067731039	689.84497523783	0
663	Cheseapeake Bay	424.667067731039	424.667067731039	0
664	Cheseapeake Bay	424.667067731039	424.667067731039	0
665	Cheseapeake Bay	424.667067731039	424.667067731039	0
666	Cheseapeake Bay	424.667067731039	424.667067731039	0
667	Cheseapeake Bay	424.667067731039	640.797457947204	0
668	Cheseapeake Bay	424.667067731039	179.336809937898	0
669	Cheseapeake Bay	424.667067731039	29.3218771352609	1
670	Cheseapeake Bay	713.812643742727	424.667067731039	0
671	Cheseapeake Bay	713.812643742727	424.667067731039	0
672	Cheseapeake Bay	713.812643742727	424.667067731039	0
673	Cheseapeake Bay	713.812643742727	424.667067731039	0
674	Cheseapeake Bay	713.812643742727	424.667067731039	0
675	Cheseapeake Bay	713.812643742727	424.667067731039	0
676	Cheseapeake Bay	713.812643742727	424.667067731039	0
677	Cheseapeake Bay	713.812643742727	424.667067731039	0
678	Cheseapeake Bay	713.812643742727	424.667067731039	0
679	Cheseapeake Bay	713.812643742727	713.812643742727	0
680	Cheseapeake Bay	713.812643742727	713.812643742727	0
681	Cheseapeake Bay	713.812643742727	424.667067731039	0
682	Cheseapeake Bay	713.812643742727	424.667067731039	0
683	Cheseapeake Bay	713.812643742727	424.667067731039	0
684	Cheseapeake Bay	713.812643742727	424.667067731039	0
685	Cheseapeake Bay	713.812643742727	563.92626615601	0
686	Cheseapeake Bay	713.812643742727	563.92626615601	0
687	Cheseapeake Bay	713.812643742727	563.92626615601	0
688	Cheseapeake Bay	713.812643742727	424.667067731039	0
689	Cheseapeake Bay	713.812643742727	424.667067731039	0
690	Cheseapeake Bay	713.812643742727	424.667067731039	0
691	Cheseapeake Bay	713.812643742727	424.667067731039	0
692	Cheseapeake Bay	713.812643742727	424.667067731039	0
693	Cheseapeake Bay	713.812643742727	424.667067731039	0
694	Cheseapeake Bay	713.812643742727	424.667067731039	0
695	Cheseapeake Bay	713.812643742727	424.667067731039	0
696	Cheseapeake Bay	713.812643742727	424.667067731039	0
697	Cheseapeake Bay	713.812643742727	424.667067731039	0
698	Cheseapeake Bay	713.812643742727	424.667067731039	0
699	Cheseapeake Bay	713.812643742727	424.667067731039	0
700	Cheseapeake Bay	713.812643742727	424.667067731039	0
701	Cheseapeake Bay	713.812643742727	424.667067731039	0
702	Cheseapeake Bay	713.812643742727	424.667067731039	0
703	Cheseapeake Bay	713.812643742727	424.667067731039	0
704	Cheseapeake Bay	713.812643742727	424.667067731039	0
705	Cheseapeake Bay	713.812643742727	424.667067731039	0
706	Cheseapeake Bay	713.812643742727	424.667067731039	0
707	Cheseapeake Bay	713.812643742727	424.667067731039	0
708	Cheseapeake Bay	713.812643742727	689.84497523783	0
709	Cheseapeake Bay	713.812643742727	689.84497523783	0
710	Cheseapeake Bay	713.812643742727	2866.25253482416	0
711	Cheseapeake Bay	713.812643742727	1216.96814734343	0
712	Cheseapeake Bay	713.812643742727	424.667067731039	0
713	Cheseapeake Bay	713.812643742727	510.352452090453	0
714	Cheseapeake Bay	713.812643742727	424.667067731039	0
715	Cheseapeake Bay	713.812643742727	424.667067731039	0
716	Cheseapeake Bay	713.812643742727	424.667067731039	0
717	Cheseapeake Bay	713.812643742727	424.667067731039	0
718	Cheseapeake Bay	713.812643742727	424.667067731039	0
719	Cheseapeake Bay	713.812643742727	424.667067731039	0
720	Cheseapeake Bay	713.812643742727	424.667067731039	0
721	Cheseapeake Bay	713.812643742727	424.667067731039	0
722	Cheseapeake Bay	713.812643742727	689.84497523783	0
723	Cheseapeake Bay	713.812643742727	424.667067731039	0
724	Cheseapeake Bay	713.812643742727	424.667067731039	0
725	Cheseapeake Bay	713.812643742727	424.667067731039	0
726	Cheseapeake Bay	713.812643742727	424.667067731039	0
727	Cheseapeake Bay	713.812643742727	640.797457947204	0
728	Cheseapeake Bay	713.812643742727	179.336809937898	1
729	Cheseapeake Bay	713.812643742727	29.3218771352609	1
730	Cheseapeake Bay	713.812643742727	424.667067731039	0
731	Cheseapeake Bay	713.812643742727	424.667067731039	0
732	Cheseapeake Bay	713.812643742727	424.667067731039	0
733	Cheseapeake Bay	713.812643742727	424.667067731039	0
734	Cheseapeake Bay	713.812643742727	424.667067731039	0
735	Cheseapeake Bay	713.812643742727	424.667067731039	0
736	Cheseapeake Bay	713.812643742727	424.667067731039	0
737	Cheseapeake Bay	713.812643742727	424.667067731039	0
738	Cheseapeake Bay	713.812643742727	424.667067731039	0
739	Cheseapeake Bay	713.812643742727	713.812643742727	0
740	Cheseapeake Bay	713.812643742727	713.812643742727	0
741	Cheseapeake Bay	713.812643742727	424.667067731039	0
742	Cheseapeake Bay	713.812643742727	424.667067731039	0
743	Cheseapeake Bay	713.812643742727	424.667067731039	0
744	Cheseapeake Bay	713.812643742727	424.667067731039	0
745	Cheseapeake Bay	713.812643742727	563.92626615601	0
746	Cheseapeake Bay	713.812643742727	563.92626615601	0
747	Cheseapeake Bay	713.812643742727	563.92626615601	0
748	Cheseapeake Bay	713.812643742727	424.667067731039	0
749	Cheseapeake Bay	713.812643742727	424.667067731039	0
750	Cheseapeake Bay	713.812643742727	424.667067731039	0
751	Cheseapeake Bay	713.812643742727	424.667067731039	0
752	Cheseapeake Bay	713.812643742727	424.667067731039	0
753	Cheseapeake Bay	713.812643742727	424.667067731039	0
754	Cheseapeake Bay	713.812643742727	424.667067731039	0
755	Cheseapeake Bay	713.812643742727	424.667067731039	0
756	Cheseapeake Bay	713.812643742727	424.667067731039	0
757	Cheseapeake Bay	713.812643742727	424.667067731039	0
758	Cheseapeake Bay	713.812643742727	424.667067731039	0
759	Cheseapeake Bay	713.812643742727	424.667067731039	0
760	Cheseapeake Bay	713.812643742727	424.667067731039	0
761	Cheseapeake Bay	713.812643742727	424.667067731039	0
762	Cheseapeake Bay	713.812643742727	424.667067731039	0
763	Cheseapeake Bay	713.812643742727	424.667067731039	0
764	Cheseapeake Bay	713.812643742727	424.667067731039	0
765	Cheseapeake Bay	713.812643742727	424.667067731039	0
766	Cheseapeake Bay	713.812643742727	424.667067731039	0
767	Cheseapeake Bay	713.812643742727	424.667067731039	0
768	Cheseapeake Bay	713.812643742727	689.84497523783	0
769	Cheseapeake Bay	713.812643742727	689.84497523783	0
770	Cheseapeake Bay	713.812643742727	2866.25253482416	0
771	Cheseapeake Bay	713.812643742727	1216.96814734343	0
772	Cheseapeake Bay	713.812643742727	424.667067731039	0
773	Cheseapeake Bay	713.812643742727	510.352452090453	0
774	Cheseapeake Bay	713.812643742727	424.667067731039	0
775	Cheseapeake Bay	713.812643742727	424.667067731039	0
776	Cheseapeake Bay	713.812643742727	424.667067731039	0
777	Cheseapeake Bay	713.812643742727	424.667067731039	0
778	Cheseapeake Bay	713.812643742727	424.667067731039	0
779	Cheseapeake Bay	713.812643742727	424.667067731039	0
780	Cheseapeake Bay	713.812643742727	424.667067731039	0
781	Cheseapeake Bay	713.812643742727	424.667067731039	0
782	Cheseapeake Bay	713.812643742727	689.84497523783	0
783	Cheseapeake Bay	713.812643742727	424.667067731039	0
784	Cheseapeake Bay	713.812643742727	424.667067731039	0
785	Cheseapeake Bay	713.812643742727	424.667067731039	0
786	Cheseapeake Bay	713.812643742727	424.667067731039	0
787	Cheseapeake Bay	713.812643742727	640.797457947204	0
788	Cheseapeake Bay	713.812643742727	179.336809937898	1
789	Cheseapeake Bay	713.812643742727	29.3218771352609	1
790	Cheseapeake Bay	424.667067731039	424.667067731039	0
791	Cheseapeake Bay	424.667067731039	424.667067731039	0
792	Cheseapeake Bay	424.667067731039	424.667067731039	0
793	Cheseapeake Bay	424.667067731039	424.667067731039	0
794	Cheseapeake Bay	424.667067731039	424.667067731039	0
795	Cheseapeake Bay	424.667067731039	424.667067731039	0
796	Cheseapeake Bay	424.667067731039	424.667067731039	0
797	Cheseapeake Bay	424.667067731039	424.667067731039	0
798	Cheseapeake Bay	424.667067731039	424.667067731039	0
799	Cheseapeake Bay	424.667067731039	713.812643742727	0
800	Cheseapeake Bay	424.667067731039	713.812643742727	0
801	Cheseapeake Bay	424.667067731039	424.667067731039	0
802	Cheseapeake Bay	424.667067731039	424.667067731039	0
803	Cheseapeake Bay	424.667067731039	424.667067731039	0
804	Cheseapeake Bay	424.667067731039	424.667067731039	0
805	Cheseapeake Bay	424.667067731039	563.92626615601	0
806	Cheseapeake Bay	424.667067731039	563.92626615601	0
807	Cheseapeake Bay	424.667067731039	563.92626615601	0
808	Cheseapeake Bay	424.667067731039	424.667067731039	0
809	Cheseapeake Bay	424.667067731039	424.667067731039	0
810	Cheseapeake Bay	424.667067731039	424.667067731039	0
811	Cheseapeake Bay	424.667067731039	424.667067731039	0
812	Cheseapeake Bay	424.667067731039	424.667067731039	0
813	Cheseapeake Bay	424.667067731039	424.667067731039	0
814	Cheseapeake Bay	424.667067731039	424.667067731039	0
815	Cheseapeake Bay	424.667067731039	424.667067731039	0
816	Cheseapeake Bay	424.667067731039	424.667067731039	0
817	Cheseapeake Bay	424.667067731039	424.667067731039	0
818	Cheseapeake Bay	424.667067731039	424.667067731039	0
819	Cheseapeake Bay	424.667067731039	424.667067731039	0
820	Cheseapeake Bay	424.667067731039	424.667067731039	0
821	Cheseapeake Bay	424.667067731039	424.667067731039	0
822	Cheseapeake Bay	424.667067731039	424.667067731039	0
823	Cheseapeake Bay	424.667067731039	424.667067731039	0
824	Cheseapeake Bay	424.667067731039	424.667067731039	0
825	Cheseapeake Bay	424.667067731039	424.667067731039	0
826	Cheseapeake Bay	424.667067731039	424.667067731039	0
827	Cheseapeake Bay	424.667067731039	424.667067731039	0
828	Cheseapeake Bay	424.667067731039	689.84497523783	0
829	Cheseapeake Bay	424.667067731039	689.84497523783	0
830	Cheseapeake Bay	424.667067731039	2866.25253482416	0
831	Cheseapeake Bay	424.667067731039	1216.96814734343	0
832	Cheseapeake Bay	424.667067731039	424.667067731039	0
833	Cheseapeake Bay	424.667067731039	510.352452090453	0
834	Cheseapeake Bay	424.667067731039	424.667067731039	0
835	Cheseapeake Bay	424.667067731039	424.667067731039	0
836	Cheseapeake Bay	424.667067731039	424.667067731039	0
837	Cheseapeake Bay	424.667067731039	424.667067731039	0
838	Cheseapeake Bay	424.667067731039	424.667067731039	0
839	Cheseapeake Bay	424.667067731039	424.667067731039	0
840	Cheseapeake Bay	424.667067731039	424.667067731039	0
841	Cheseapeake Bay	424.667067731039	424.667067731039	0
842	Cheseapeake Bay	424.667067731039	689.84497523783	0
843	Cheseapeake Bay	424.667067731039	424.667067731039	0
844	Cheseapeake Bay	424.667067731039	424.667067731039	0
845	Cheseapeake Bay	424.667067731039	424.667067731039	0
846	Cheseapeake Bay	424.667067731039	424.667067731039	0
847	Cheseapeake Bay	424.667067731039	640.797457947204	0
848	Cheseapeake Bay	424.667067731039	179.336809937898	0
849	Cheseapeake Bay	424.667067731039	29.3218771352609	1
850	Cheseapeake Bay	424.667067731039	424.667067731039	0
851	Cheseapeake Bay	424.667067731039	424.667067731039	0
852	Cheseapeake Bay	424.667067731039	424.667067731039	0
853	Cheseapeake Bay	424.667067731039	424.667067731039	0
854	Cheseapeake Bay	424.667067731039	424.667067731039	0
855	Cheseapeake Bay	424.667067731039	424.667067731039	0
856	Cheseapeake Bay	424.667067731039	424.667067731039	0
857	Cheseapeake Bay	424.667067731039	424.667067731039	0
858	Cheseapeake Bay	424.667067731039	424.667067731039	0
859	Cheseapeake Bay	424.667067731039	713.812643742727	0
860	Cheseapeake Bay	424.667067731039	713.812643742727	0
861	Cheseapeake Bay	424.667067731039	424.667067731039	0
862	Cheseapeake Bay	424.667067731039	424.667067731039	0
863	Cheseapeake Bay	424.667067731039	424.667067731039	0
864	Cheseapeake Bay	424.667067731039	424.667067731039	0
865	Cheseapeake Bay	424.667067731039	563.92626615601	0
866	Cheseapeake Bay	424.667067731039	563.92626615601	0
867	Cheseapeake Bay	424.667067731039	563.92626615601	0
868	Cheseapeake Bay	424.667067731039	424.667067731039	0
869	Cheseapeake Bay	424.667067731039	424.667067731039	0
870	Cheseapeake Bay	424.667067731039	424.667067731039	0
871	Cheseapeake Bay	424.667067731039	424.667067731039	0
872	Cheseapeake Bay	424.667067731039	424.667067731039	0
873	Cheseapeake Bay	424.667067731039	424.667067731039	0
874	Cheseapeake Bay	424.667067731039	424.667067731039	0
875	Cheseapeake Bay	424.667067731039	424.667067731039	0
876	Cheseapeake Bay	424.667067731039	424.667067731039	0
877	Cheseapeake Bay	424.667067731039	424.667067731039	0
878	Cheseapeake Bay	424.667067731039	424.667067731039	0
879	Cheseapeake Bay	424.667067731039	424.667067731039	0
880	Cheseapeake Bay	424.667067731039	424.667067731039	0
881	Cheseapeake Bay	424.667067731039	424.667067731039	0
882	Cheseapeake Bay	424.667067731039	424.667067731039	0
883	Cheseapeake Bay	424.667067731039	424.667067731039	0
884	Cheseapeake Bay	424.667067731039	424.667067731039	0
885	Cheseapeake Bay	424.667067731039	424.667067731039	0
886	Cheseapeake Bay	424.667067731039	424.667067731039	0
887	Cheseapeake Bay	424.667067731039	424.667067731039	0
888	Cheseapeake Bay	424.667067731039	689.84497523783	0
889	Cheseapeake Bay	424.667067731039	689.84497523783	0
890	Cheseapeake Bay	424.667067731039	2866.25253482416	0
891	Cheseapeake Bay	424.667067731039	1216.96814734343	0
892	Cheseapeake Bay	424.667067731039	424.667067731039	0
893	Cheseapeake Bay	424.667067731039	510.352452090453	0
894	Cheseapeake Bay	424.667067731039	424.667067731039	0
895	Cheseapeake Bay	424.667067731039	424.667067731039	0
896	Cheseapeake Bay	424.667067731039	424.667067731039	0
897	Cheseapeake Bay	424.667067731039	424.667067731039	0
898	Cheseapeake Bay	424.667067731039	424.667067731039	0
899	Cheseapeake Bay	424.667067731039	424.667067731039	0
900	Cheseapeake Bay	424.667067731039	424.667067731039	0
901	Cheseapeake Bay	424.667067731039	424.667067731039	0
902	Cheseapeake Bay	424.667067731039	689.84497523783	0
903	Cheseapeake Bay	424.667067731039	424.667067731039	0
904	Cheseapeake Bay	424.667067731039	424.667067731039	0
905	Cheseapeake Bay	424.667067731039	424.667067731039	0
906	Cheseapeake Bay	424.667067731039	424.667067731039	0
907	Cheseapeake Bay	424.667067731039	640.797457947204	0
908	Cheseapeake Bay	424.667067731039	179.336809937898	0
909	Cheseapeake Bay	424.667067731039	29.3218771352609	1
910	Cheseapeake Bay	424.667067731039	424.667067731039	0
911	Cheseapeake Bay	424.667067731039	424.667067731039	0
912	Cheseapeake Bay	424.667067731039	424.667067731039	0
913	Cheseapeake Bay	424.667067731039	424.667067731039	0
914	Cheseapeake Bay	424.667067731039	424.667067731039	0
915	Cheseapeake Bay	424.667067731039	424.667067731039	0
916	Cheseapeake Bay	424.667067731039	424.667067731039	0
917	Cheseapeake Bay	424.667067731039	424.667067731039	0
918	Cheseapeake Bay	424.667067731039	424.667067731039	0
919	Cheseapeake Bay	424.667067731039	713.812643742727	0
920	Cheseapeake Bay	424.667067731039	713.812643742727	0
921	Cheseapeake Bay	424.667067731039	424.667067731039	0
922	Cheseapeake Bay	424.667067731039	424.667067731039	0
923	Cheseapeake Bay	424.667067731039	424.667067731039	0
924	Cheseapeake Bay	424.667067731039	424.667067731039	0
925	Cheseapeake Bay	424.667067731039	563.92626615601	0
926	Cheseapeake Bay	424.667067731039	563.92626615601	0
927	Cheseapeake Bay	424.667067731039	563.92626615601	0
928	Cheseapeake Bay	424.667067731039	424.667067731039	0
929	Cheseapeake Bay	424.667067731039	424.667067731039	0
930	Cheseapeake Bay	424.667067731039	424.667067731039	0
931	Cheseapeake Bay	424.667067731039	424.667067731039	0
932	Cheseapeake Bay	424.667067731039	424.667067731039	0
933	Cheseapeake Bay	424.667067731039	424.667067731039	0
934	Cheseapeake Bay	424.667067731039	424.667067731039	0
935	Cheseapeake Bay	424.667067731039	424.667067731039	0
936	Cheseapeake Bay	424.667067731039	424.667067731039	0
937	Cheseapeake Bay	424.667067731039	424.667067731039	0
938	Cheseapeake Bay	424.667067731039	424.667067731039	0
939	Cheseapeake Bay	424.667067731039	424.667067731039	0
940	Cheseapeake Bay	424.667067731039	424.667067731039	0
941	Cheseapeake Bay	424.667067731039	424.667067731039	0
942	Cheseapeake Bay	424.667067731039	424.667067731039	0
943	Cheseapeake Bay	424.667067731039	424.667067731039	0
944	Cheseapeake Bay	424.667067731039	424.667067731039	0
945	Cheseapeake Bay	424.667067731039	424.667067731039	0
946	Cheseapeake Bay	424.667067731039	424.667067731039	0
947	Cheseapeake Bay	424.667067731039	424.667067731039	0
948	Cheseapeake Bay	424.667067731039	689.84497523783	0
949	Cheseapeake Bay	424.667067731039	689.84497523783	0
950	Cheseapeake Bay	424.667067731039	2866.25253482416	0
951	Cheseapeake Bay	424.667067731039	1216.96814734343	0
952	Cheseapeake Bay	424.667067731039	424.667067731039	0
953	Cheseapeake Bay	424.667067731039	510.352452090453	0
954	Cheseapeake Bay	424.667067731039	424.667067731039	0
955	Cheseapeake Bay	424.667067731039	424.667067731039	0
956	Cheseapeake Bay	424.667067731039	424.667067731039	0
957	Cheseapeake Bay	424.667067731039	424.667067731039	0
958	Cheseapeake Bay	424.667067731039	424.667067731039	0
959	Cheseapeake Bay	424.667067731039	424.667067731039	0
960	Cheseapeake Bay	424.667067731039	424.667067731039	0
961	Cheseapeake Bay	424.667067731039	424.667067731039	0
962	Cheseapeake Bay	424.667067731039	689.84497523783	0
963	Cheseapeake Bay	424.667067731039	424.667067731039	0
964	Cheseapeake Bay	424.667067731039	424.667067731039	0
965	Cheseapeake Bay	424.667067731039	424.667067731039	0
966	Cheseapeake Bay	424.667067731039	424.667067731039	0
967	Cheseapeake Bay	424.667067731039	640.797457947204	0
968	Cheseapeake Bay	424.667067731039	179.336809937898	0
969	Cheseapeake Bay	424.667067731039	29.3218771352609	1
970	Cheseapeake Bay	424.667067731039	424.667067731039	0
971	Cheseapeake Bay	424.667067731039	424.667067731039	0
972	Cheseapeake Bay	424.667067731039	424.667067731039	0
973	Cheseapeake Bay	424.667067731039	424.667067731039	0
974	Cheseapeake Bay	424.667067731039	424.667067731039	0
975	Cheseapeake Bay	424.667067731039	424.667067731039	0
976	Cheseapeake Bay	424.667067731039	424.667067731039	0
977	Cheseapeake Bay	424.667067731039	424.667067731039	0
978	Cheseapeake Bay	424.667067731039	424.667067731039	0
979	Cheseapeake Bay	424.667067731039	713.812643742727	0
980	Cheseapeake Bay	424.667067731039	713.812643742727	0
981	Cheseapeake Bay	424.667067731039	424.667067731039	0
982	Cheseapeake Bay	424.667067731039	424.667067731039	0
983	Cheseapeake Bay	424.667067731039	424.667067731039	0
984	Cheseapeake Bay	424.667067731039	424.667067731039	0
985	Cheseapeake Bay	424.667067731039	563.92626615601	0
986	Cheseapeake Bay	424.667067731039	563.92626615601	0
987	Cheseapeake Bay	424.667067731039	563.92626615601	0
988	Cheseapeake Bay	424.667067731039	424.667067731039	0
989	Cheseapeake Bay	424.667067731039	424.667067731039	0
990	Cheseapeake Bay	424.667067731039	424.667067731039	0
991	Cheseapeake Bay	424.667067731039	424.667067731039	0
992	Cheseapeake Bay	424.667067731039	424.667067731039	0
993	Cheseapeake Bay	424.667067731039	424.667067731039	0
994	Cheseapeake Bay	424.667067731039	424.667067731039	0
995	Cheseapeake Bay	424.667067731039	424.667067731039	0
996	Cheseapeake Bay	424.667067731039	424.667067731039	0
997	Cheseapeake Bay	424.667067731039	424.667067731039	0
998	Cheseapeake Bay	424.667067731039	424.667067731039	0
999	Cheseapeake Bay	424.667067731039	424.667067731039	0
1000	Cheseapeake Bay	424.667067731039	424.667067731039	0
1001	Cheseapeake Bay	424.667067731039	424.667067731039	0
1002	Cheseapeake Bay	424.667067731039	424.667067731039	0
1003	Cheseapeake Bay	424.667067731039	424.667067731039	0
1004	Cheseapeake Bay	424.667067731039	424.667067731039	0
1005	Cheseapeake Bay	424.667067731039	424.667067731039	0
1006	Cheseapeake Bay	424.667067731039	424.667067731039	0
1007	Cheseapeake Bay	424.667067731039	424.667067731039	0
1008	Cheseapeake Bay	424.667067731039	689.84497523783	0
1009	Cheseapeake Bay	424.667067731039	689.84497523783	0
1010	Cheseapeake Bay	424.667067731039	2866.25253482416	0
1011	Cheseapeake Bay	424.667067731039	1216.96814734343	0
1012	Cheseapeake Bay	424.667067731039	424.667067731039	0
1013	Cheseapeake Bay	424.667067731039	510.352452090453	0
1014	Cheseapeake Bay	424.667067731039	424.667067731039	0
1015	Cheseapeake Bay	424.667067731039	424.667067731039	0
1016	Cheseapeake Bay	424.667067731039	424.667067731039	0
1017	Cheseapeake Bay	424.667067731039	424.667067731039	0
1018	Cheseapeake Bay	424.667067731039	424.667067731039	0
1019	Cheseapeake Bay	424.667067731039	424.667067731039	0
1020	Cheseapeake Bay	424.667067731039	424.667067731039	0
1021	Cheseapeake Bay	424.667067731039	424.667067731039	0
1022	Cheseapeake Bay	424.667067731039	689.84497523783	0
1023	Cheseapeake Bay	424.667067731039	424.667067731039	0
1024	Cheseapeake Bay	424.667067731039	424.667067731039	0
1025	Cheseapeake Bay	424.667067731039	424.667067731039	0
1026	Cheseapeake Bay	424.667067731039	424.667067731039	0
1027	Cheseapeake Bay	424.667067731039	640.797457947204	0
1028	Cheseapeake Bay	424.667067731039	179.336809937898	0
1029	Cheseapeake Bay	424.667067731039	29.3218771352609	1
1030	Cheseapeake Bay	563.92626615601	424.667067731039	0
1031	Cheseapeake Bay	563.92626615601	424.667067731039	0
1032	Cheseapeake Bay	563.92626615601	424.667067731039	0
1033	Cheseapeake Bay	563.92626615601	424.667067731039	0
1034	Cheseapeake Bay	563.92626615601	424.667067731039	0
1035	Cheseapeake Bay	563.92626615601	424.667067731039	0
1036	Cheseapeake Bay	563.92626615601	424.667067731039	0
1037	Cheseapeake Bay	563.92626615601	424.667067731039	0
1038	Cheseapeake Bay	563.92626615601	424.667067731039	0
1039	Cheseapeake Bay	563.92626615601	713.812643742727	0
1040	Cheseapeake Bay	563.92626615601	713.812643742727	0
1041	Cheseapeake Bay	563.92626615601	424.667067731039	0
1042	Cheseapeake Bay	563.92626615601	424.667067731039	0
1043	Cheseapeake Bay	563.92626615601	424.667067731039	0
1044	Cheseapeake Bay	563.92626615601	424.667067731039	0
1045	Cheseapeake Bay	563.92626615601	563.92626615601	0
1046	Cheseapeake Bay	563.92626615601	563.92626615601	0
1047	Cheseapeake Bay	563.92626615601	563.92626615601	0
1048	Cheseapeake Bay	563.92626615601	424.667067731039	0
1049	Cheseapeake Bay	563.92626615601	424.667067731039	0
1050	Cheseapeake Bay	563.92626615601	424.667067731039	0
1051	Cheseapeake Bay	563.92626615601	424.667067731039	0
1052	Cheseapeake Bay	563.92626615601	424.667067731039	0
1053	Cheseapeake Bay	563.92626615601	424.667067731039	0
1054	Cheseapeake Bay	563.92626615601	424.667067731039	0
1055	Cheseapeake Bay	563.92626615601	424.667067731039	0
1056	Cheseapeake Bay	563.92626615601	424.667067731039	0
1057	Cheseapeake Bay	563.92626615601	424.667067731039	0
1058	Cheseapeake Bay	563.92626615601	424.667067731039	0
1059	Cheseapeake Bay	563.92626615601	424.667067731039	0
1060	Cheseapeake Bay	563.92626615601	424.667067731039	0
1061	Cheseapeake Bay	563.92626615601	424.667067731039	0
1062	Cheseapeake Bay	563.92626615601	424.667067731039	0
1063	Cheseapeake Bay	563.92626615601	424.667067731039	0
1064	Cheseapeake Bay	563.92626615601	424.667067731039	0
1065	Cheseapeake Bay	563.92626615601	424.667067731039	0
1066	Cheseapeake Bay	563.92626615601	424.667067731039	0
1067	Cheseapeake Bay	563.92626615601	424.667067731039	0
1068	Cheseapeake Bay	563.92626615601	689.84497523783	0
1069	Cheseapeake Bay	563.92626615601	689.84497523783	0
1070	Cheseapeake Bay	563.92626615601	2866.25253482416	0
1071	Cheseapeake Bay	563.92626615601	1216.96814734343	0
1072	Cheseapeake Bay	563.92626615601	424.667067731039	0
1073	Cheseapeake Bay	563.92626615601	510.352452090453	0
1074	Cheseapeake Bay	563.92626615601	424.667067731039	0
1075	Cheseapeake Bay	563.92626615601	424.667067731039	0
1076	Cheseapeake Bay	563.92626615601	424.667067731039	0
1077	Cheseapeake Bay	563.92626615601	424.667067731039	0
1078	Cheseapeake Bay	563.92626615601	424.667067731039	0
1079	Cheseapeake Bay	563.92626615601	424.667067731039	0
1080	Cheseapeake Bay	563.92626615601	424.667067731039	0
1081	Cheseapeake Bay	563.92626615601	424.667067731039	0
1082	Cheseapeake Bay	563.92626615601	689.84497523783	0
1083	Cheseapeake Bay	563.92626615601	424.667067731039	0
1084	Cheseapeake Bay	563.92626615601	424.667067731039	0
1085	Cheseapeake Bay	563.92626615601	424.667067731039	0
1086	Cheseapeake Bay	563.92626615601	424.667067731039	0
1087	Cheseapeake Bay	563.92626615601	640.797457947204	0
1088	Cheseapeake Bay	563.92626615601	179.336809937898	1
1089	Cheseapeake Bay	563.92626615601	29.3218771352609	1
1090	Cheseapeake Bay	563.92626615601	424.667067731039	0
1091	Cheseapeake Bay	563.92626615601	424.667067731039	0
1092	Cheseapeake Bay	563.92626615601	424.667067731039	0
1093	Cheseapeake Bay	563.92626615601	424.667067731039	0
1094	Cheseapeake Bay	563.92626615601	424.667067731039	0
1095	Cheseapeake Bay	563.92626615601	424.667067731039	0
1096	Cheseapeake Bay	563.92626615601	424.667067731039	0
1097	Cheseapeake Bay	563.92626615601	424.667067731039	0
1098	Cheseapeake Bay	563.92626615601	424.667067731039	0
1099	Cheseapeake Bay	563.92626615601	713.812643742727	0
1100	Cheseapeake Bay	563.92626615601	713.812643742727	0
1101	Cheseapeake Bay	563.92626615601	424.667067731039	0
1102	Cheseapeake Bay	563.92626615601	424.667067731039	0
1103	Cheseapeake Bay	563.92626615601	424.667067731039	0
1104	Cheseapeake Bay	563.92626615601	424.667067731039	0
1105	Cheseapeake Bay	563.92626615601	563.92626615601	0
1106	Cheseapeake Bay	563.92626615601	563.92626615601	0
1107	Cheseapeake Bay	563.92626615601	563.92626615601	0
1108	Cheseapeake Bay	563.92626615601	424.667067731039	0
1109	Cheseapeake Bay	563.92626615601	424.667067731039	0
1110	Cheseapeake Bay	563.92626615601	424.667067731039	0
1111	Cheseapeake Bay	563.92626615601	424.667067731039	0
1112	Cheseapeake Bay	563.92626615601	424.667067731039	0
1113	Cheseapeake Bay	563.92626615601	424.667067731039	0
1114	Cheseapeake Bay	563.92626615601	424.667067731039	0
1115	Cheseapeake Bay	563.92626615601	424.667067731039	0
1116	Cheseapeake Bay	563.92626615601	424.667067731039	0
1117	Cheseapeake Bay	563.92626615601	424.667067731039	0
1118	Cheseapeake Bay	563.92626615601	424.667067731039	0
1119	Cheseapeake Bay	563.92626615601	424.667067731039	0
1120	Cheseapeake Bay	563.92626615601	424.667067731039	0
1121	Cheseapeake Bay	563.92626615601	424.667067731039	0
1122	Cheseapeake Bay	563.92626615601	424.667067731039	0
1123	Cheseapeake Bay	563.92626615601	424.667067731039	0
1124	Cheseapeake Bay	563.92626615601	424.667067731039	0
1125	Cheseapeake Bay	563.92626615601	424.667067731039	0
1126	Cheseapeake Bay	563.92626615601	424.667067731039	0
1127	Cheseapeake Bay	563.92626615601	424.667067731039	0
1128	Cheseapeake Bay	563.92626615601	689.84497523783	0
1129	Cheseapeake Bay	563.92626615601	689.84497523783	0
1130	Cheseapeake Bay	563.92626615601	2866.25253482416	0
1131	Cheseapeake Bay	563.92626615601	1216.96814734343	0
1132	Cheseapeake Bay	563.92626615601	424.667067731039	0
1133	Cheseapeake Bay	563.92626615601	510.352452090453	0
1134	Cheseapeake Bay	563.92626615601	424.667067731039	0
1135	Cheseapeake Bay	563.92626615601	424.667067731039	0
1136	Cheseapeake Bay	563.92626615601	424.667067731039	0
1137	Cheseapeake Bay	563.92626615601	424.667067731039	0
1138	Cheseapeake Bay	563.92626615601	424.667067731039	0
1139	Cheseapeake Bay	563.92626615601	424.667067731039	0
1140	Cheseapeake Bay	563.92626615601	424.667067731039	0
1141	Cheseapeake Bay	563.92626615601	424.667067731039	0
1142	Cheseapeake Bay	563.92626615601	689.84497523783	0
1143	Cheseapeake Bay	563.92626615601	424.667067731039	0
1144	Cheseapeake Bay	563.92626615601	424.667067731039	0
1145	Cheseapeake Bay	563.92626615601	424.667067731039	0
1146	Cheseapeake Bay	563.92626615601	424.667067731039	0
1147	Cheseapeake Bay	563.92626615601	640.797457947204	0
1148	Cheseapeake Bay	563.92626615601	179.336809937898	1
1149	Cheseapeake Bay	563.92626615601	29.3218771352609	1
1150	Cheseapeake Bay	563.92626615601	424.667067731039	0
1151	Cheseapeake Bay	563.92626615601	424.667067731039	0
1152	Cheseapeake Bay	563.92626615601	424.667067731039	0
1153	Cheseapeake Bay	563.92626615601	424.667067731039	0
1154	Cheseapeake Bay	563.92626615601	424.667067731039	0
1155	Cheseapeake Bay	563.92626615601	424.667067731039	0
1156	Cheseapeake Bay	563.92626615601	424.667067731039	0
1157	Cheseapeake Bay	563.92626615601	424.667067731039	0
1158	Cheseapeake Bay	563.92626615601	424.667067731039	0
1159	Cheseapeake Bay	563.92626615601	713.812643742727	0
1160	Cheseapeake Bay	563.92626615601	713.812643742727	0
1161	Cheseapeake Bay	563.92626615601	424.667067731039	0
1162	Cheseapeake Bay	563.92626615601	424.667067731039	0
1163	Cheseapeake Bay	563.92626615601	424.667067731039	0
1164	Cheseapeake Bay	563.92626615601	424.667067731039	0
1165	Cheseapeake Bay	563.92626615601	563.92626615601	0
1166	Cheseapeake Bay	563.92626615601	563.92626615601	0
1167	Cheseapeake Bay	563.92626615601	563.92626615601	0
1168	Cheseapeake Bay	563.92626615601	424.667067731039	0
1169	Cheseapeake Bay	563.92626615601	424.667067731039	0
1170	Cheseapeake Bay	563.92626615601	424.667067731039	0
1171	Cheseapeake Bay	563.92626615601	424.667067731039	0
1172	Cheseapeake Bay	563.92626615601	424.667067731039	0
1173	Cheseapeake Bay	563.92626615601	424.667067731039	0
1174	Cheseapeake Bay	563.92626615601	424.667067731039	0
1175	Cheseapeake Bay	563.92626615601	424.667067731039	0
1176	Cheseapeake Bay	563.92626615601	424.667067731039	0
1177	Cheseapeake Bay	563.92626615601	424.667067731039	0
1178	Cheseapeake Bay	563.92626615601	424.667067731039	0
1179	Cheseapeake Bay	563.92626615601	424.667067731039	0
1180	Cheseapeake Bay	563.92626615601	424.667067731039	0
1181	Cheseapeake Bay	563.92626615601	424.667067731039	0
1182	Cheseapeake Bay	563.92626615601	424.667067731039	0
1183	Cheseapeake Bay	563.92626615601	424.667067731039	0
1184	Cheseapeake Bay	563.92626615601	424.667067731039	0
1185	Cheseapeake Bay	563.92626615601	424.667067731039	0
1186	Cheseapeake Bay	563.92626615601	424.667067731039	0
1187	Cheseapeake Bay	563.92626615601	424.667067731039	0
1188	Cheseapeake Bay	563.92626615601	689.84497523783	0
1189	Cheseapeake Bay	563.92626615601	689.84497523783	0
1190	Cheseapeake Bay	563.92626615601	2866.25253482416	0
1191	Cheseapeake Bay	563.92626615601	1216.96814734343	0
1192	Cheseapeake Bay	563.92626615601	424.667067731039	0
1193	Cheseapeake Bay	563.92626615601	510.352452090453	0
1194	Cheseapeake Bay	563.92626615601	424.667067731039	0
1195	Cheseapeake Bay	563.92626615601	424.667067731039	0
1196	Cheseapeake Bay	563.92626615601	424.667067731039	0
1197	Cheseapeake Bay	563.92626615601	424.667067731039	0
1198	Cheseapeake Bay	563.92626615601	424.667067731039	0
1199	Cheseapeake Bay	563.92626615601	424.667067731039	0
1200	Cheseapeake Bay	563.92626615601	424.667067731039	0
1201	Cheseapeake Bay	563.92626615601	424.667067731039	0
1202	Cheseapeake Bay	563.92626615601	689.84497523783	0
1203	Cheseapeake Bay	563.92626615601	424.667067731039	0
1204	Cheseapeake Bay	563.92626615601	424.667067731039	0
1205	Cheseapeake Bay	563.92626615601	424.667067731039	0
1206	Cheseapeake Bay	563.92626615601	424.667067731039	0
1207	Cheseapeake Bay	563.92626615601	640.797457947204	0
1208	Cheseapeake Bay	563.92626615601	179.336809937898	1
1209	Cheseapeake Bay	563.92626615601	29.3218771352609	1
1210	Cheseapeake Bay	424.667067731039	424.667067731039	0
1211	Cheseapeake Bay	424.667067731039	424.667067731039	0
1212	Cheseapeake Bay	424.667067731039	424.667067731039	0
1213	Cheseapeake Bay	424.667067731039	424.667067731039	0
1214	Cheseapeake Bay	424.667067731039	424.667067731039	0
1215	Cheseapeake Bay	424.667067731039	424.667067731039	0
1216	Cheseapeake Bay	424.667067731039	424.667067731039	0
1217	Cheseapeake Bay	424.667067731039	424.667067731039	0
1218	Cheseapeake Bay	424.667067731039	424.667067731039	0
1219	Cheseapeake Bay	424.667067731039	713.812643742727	0
1220	Cheseapeake Bay	424.667067731039	713.812643742727	0
1221	Cheseapeake Bay	424.667067731039	424.667067731039	0
1222	Cheseapeake Bay	424.667067731039	424.667067731039	0
1223	Cheseapeake Bay	424.667067731039	424.667067731039	0
1224	Cheseapeake Bay	424.667067731039	424.667067731039	0
1225	Cheseapeake Bay	424.667067731039	563.92626615601	0
1226	Cheseapeake Bay	424.667067731039	563.92626615601	0
1227	Cheseapeake Bay	424.667067731039	563.92626615601	0
1228	Cheseapeake Bay	424.667067731039	424.667067731039	0
1229	Cheseapeake Bay	424.667067731039	424.667067731039	0
1230	Cheseapeake Bay	424.667067731039	424.667067731039	0
1231	Cheseapeake Bay	424.667067731039	424.667067731039	0
1232	Cheseapeake Bay	424.667067731039	424.667067731039	0
1233	Cheseapeake Bay	424.667067731039	424.667067731039	0
1234	Cheseapeake Bay	424.667067731039	424.667067731039	0
1235	Cheseapeake Bay	424.667067731039	424.667067731039	0
1236	Cheseapeake Bay	424.667067731039	424.667067731039	0
1237	Cheseapeake Bay	424.667067731039	424.667067731039	0
1238	Cheseapeake Bay	424.667067731039	424.667067731039	0
1239	Cheseapeake Bay	424.667067731039	424.667067731039	0
1240	Cheseapeake Bay	424.667067731039	424.667067731039	0
1241	Cheseapeake Bay	424.667067731039	424.667067731039	0
1242	Cheseapeake Bay	424.667067731039	424.667067731039	0
1243	Cheseapeake Bay	424.667067731039	424.667067731039	0
1244	Cheseapeake Bay	424.667067731039	424.667067731039	0
1245	Cheseapeake Bay	424.667067731039	424.667067731039	0
1246	Cheseapeake Bay	424.667067731039	424.667067731039	0
1247	Cheseapeake Bay	424.667067731039	424.667067731039	0
1248	Cheseapeake Bay	424.667067731039	689.84497523783	0
1249	Cheseapeake Bay	424.667067731039	689.84497523783	0
1250	Cheseapeake Bay	424.667067731039	2866.25253482416	0
1251	Cheseapeake Bay	424.667067731039	1216.96814734343	0
1252	Cheseapeake Bay	424.667067731039	424.667067731039	0
1253	Cheseapeake Bay	424.667067731039	510.352452090453	0
1254	Cheseapeake Bay	424.667067731039	424.667067731039	0
1255	Cheseapeake Bay	424.667067731039	424.667067731039	0
1256	Cheseapeake Bay	424.667067731039	424.667067731039	0
1257	Cheseapeake Bay	424.667067731039	424.667067731039	0
1258	Cheseapeake Bay	424.667067731039	424.667067731039	0
1259	Cheseapeake Bay	424.667067731039	424.667067731039	0
1260	Cheseapeake Bay	424.667067731039	424.667067731039	0
1261	Cheseapeake Bay	424.667067731039	424.667067731039	0
1262	Cheseapeake Bay	424.667067731039	689.84497523783	0
1263	Cheseapeake Bay	424.667067731039	424.667067731039	0
1264	Cheseapeake Bay	424.667067731039	424.667067731039	0
1265	Cheseapeake Bay	424.667067731039	424.667067731039	0
1266	Cheseapeake Bay	424.667067731039	424.667067731039	0
1267	Cheseapeake Bay	424.667067731039	640.797457947204	0
1268	Cheseapeake Bay	424.667067731039	179.336809937898	0
1269	Cheseapeake Bay	424.667067731039	29.3218771352609	1
1270	Cheseapeake Bay	424.667067731039	424.667067731039	0
1271	Cheseapeake Bay	424.667067731039	424.667067731039	0
1272	Cheseapeake Bay	424.667067731039	424.667067731039	0
1273	Cheseapeake Bay	424.667067731039	424.667067731039	0
1274	Cheseapeake Bay	424.667067731039	424.667067731039	0
1275	Cheseapeake Bay	424.667067731039	424.667067731039	0
1276	Cheseapeake Bay	424.667067731039	424.667067731039	0
1277	Cheseapeake Bay	424.667067731039	424.667067731039	0
1278	Cheseapeake Bay	424.667067731039	424.667067731039	0
1279	Cheseapeake Bay	424.667067731039	713.812643742727	0
1280	Cheseapeake Bay	424.667067731039	713.812643742727	0
1281	Cheseapeake Bay	424.667067731039	424.667067731039	0
1282	Cheseapeake Bay	424.667067731039	424.667067731039	0
1283	Cheseapeake Bay	424.667067731039	424.667067731039	0
1284	Cheseapeake Bay	424.667067731039	424.667067731039	0
1285	Cheseapeake Bay	424.667067731039	563.92626615601	0
1286	Cheseapeake Bay	424.667067731039	563.92626615601	0
1287	Cheseapeake Bay	424.667067731039	563.92626615601	0
1288	Cheseapeake Bay	424.667067731039	424.667067731039	0
1289	Cheseapeake Bay	424.667067731039	424.667067731039	0
1290	Cheseapeake Bay	424.667067731039	424.667067731039	0
1291	Cheseapeake Bay	424.667067731039	424.667067731039	0
1292	Cheseapeake Bay	424.667067731039	424.667067731039	0
1293	Cheseapeake Bay	424.667067731039	424.667067731039	0
1294	Cheseapeake Bay	424.667067731039	424.667067731039	0
1295	Cheseapeake Bay	424.667067731039	424.667067731039	0
1296	Cheseapeake Bay	424.667067731039	424.667067731039	0
1297	Cheseapeake Bay	424.667067731039	424.667067731039	0
1298	Cheseapeake Bay	424.667067731039	424.667067731039	0
1299	Cheseapeake Bay	424.667067731039	424.667067731039	0
1300	Cheseapeake Bay	424.667067731039	424.667067731039	0
1301	Cheseapeake Bay	424.667067731039	424.667067731039	0
1302	Cheseapeake Bay	424.667067731039	424.667067731039	0
1303	Cheseapeake Bay	424.667067731039	424.667067731039	0
1304	Cheseapeake Bay	424.667067731039	424.667067731039	0
1305	Cheseapeake Bay	424.667067731039	424.667067731039	0
1306	Cheseapeake Bay	424.667067731039	424.667067731039	0
1307	Cheseapeake Bay	424.667067731039	424.667067731039	0
1308	Cheseapeake Bay	424.667067731039	689.84497523783	0
1309	Cheseapeake Bay	424.667067731039	689.84497523783	0
1310	Cheseapeake Bay	424.667067731039	2866.25253482416	0
1311	Cheseapeake Bay	424.667067731039	1216.96814734343	0
1312	Cheseapeake Bay	424.667067731039	424.667067731039	0
1313	Cheseapeake Bay	424.667067731039	510.352452090453	0
1314	Cheseapeake Bay	424.667067731039	424.667067731039	0
1315	Cheseapeake Bay	424.667067731039	424.667067731039	0
1316	Cheseapeake Bay	424.667067731039	424.667067731039	0
1317	Cheseapeake Bay	424.667067731039	424.667067731039	0
1318	Cheseapeake Bay	424.667067731039	424.667067731039	0
1319	Cheseapeake Bay	424.667067731039	424.667067731039	0
1320	Cheseapeake Bay	424.667067731039	424.667067731039	0
1321	Cheseapeake Bay	424.667067731039	424.667067731039	0
1322	Cheseapeake Bay	424.667067731039	689.84497523783	0
1323	Cheseapeake Bay	424.667067731039	424.667067731039	0
1324	Cheseapeake Bay	424.667067731039	424.667067731039	0
1325	Cheseapeake Bay	424.667067731039	424.667067731039	0
1326	Cheseapeake Bay	424.667067731039	424.667067731039	0
1327	Cheseapeake Bay	424.667067731039	640.797457947204	0
1328	Cheseapeake Bay	424.667067731039	179.336809937898	0
1329	Cheseapeake Bay	424.667067731039	29.3218771352609	1
1330	Cheseapeake Bay	424.667067731039	424.667067731039	0
1331	Cheseapeake Bay	424.667067731039	424.667067731039	0
1332	Cheseapeake Bay	424.667067731039	424.667067731039	0
1333	Cheseapeake Bay	424.667067731039	424.667067731039	0
1334	Cheseapeake Bay	424.667067731039	424.667067731039	0
1335	Cheseapeake Bay	424.667067731039	424.667067731039	0
1336	Cheseapeake Bay	424.667067731039	424.667067731039	0
1337	Cheseapeake Bay	424.667067731039	424.667067731039	0
1338	Cheseapeake Bay	424.667067731039	424.667067731039	0
1339	Cheseapeake Bay	424.667067731039	713.812643742727	0
1340	Cheseapeake Bay	424.667067731039	713.812643742727	0
1341	Cheseapeake Bay	424.667067731039	424.667067731039	0
1342	Cheseapeake Bay	424.667067731039	424.667067731039	0
1343	Cheseapeake Bay	424.667067731039	424.667067731039	0
1344	Cheseapeake Bay	424.667067731039	424.667067731039	0
1345	Cheseapeake Bay	424.667067731039	563.92626615601	0
1346	Cheseapeake Bay	424.667067731039	563.92626615601	0
1347	Cheseapeake Bay	424.667067731039	563.92626615601	0
1348	Cheseapeake Bay	424.667067731039	424.667067731039	0
1349	Cheseapeake Bay	424.667067731039	424.667067731039	0
1350	Cheseapeake Bay	424.667067731039	424.667067731039	0
1351	Cheseapeake Bay	424.667067731039	424.667067731039	0
1352	Cheseapeake Bay	424.667067731039	424.667067731039	0
1353	Cheseapeake Bay	424.667067731039	424.667067731039	0
1354	Cheseapeake Bay	424.667067731039	424.667067731039	0
1355	Cheseapeake Bay	424.667067731039	424.667067731039	0
1356	Cheseapeake Bay	424.667067731039	424.667067731039	0
1357	Cheseapeake Bay	424.667067731039	424.667067731039	0
1358	Cheseapeake Bay	424.667067731039	424.667067731039	0
1359	Cheseapeake Bay	424.667067731039	424.667067731039	0
1360	Cheseapeake Bay	424.667067731039	424.667067731039	0
1361	Cheseapeake Bay	424.667067731039	424.667067731039	0
1362	Cheseapeake Bay	424.667067731039	424.667067731039	0
1363	Cheseapeake Bay	424.667067731039	424.667067731039	0
1364	Cheseapeake Bay	424.667067731039	424.667067731039	0
1365	Cheseapeake Bay	424.667067731039	424.667067731039	0
1366	Cheseapeake Bay	424.667067731039	424.667067731039	0
1367	Cheseapeake Bay	424.667067731039	424.667067731039	0
1368	Cheseapeake Bay	424.667067731039	689.84497523783	0
1369	Cheseapeake Bay	424.667067731039	689.84497523783	0
1370	Cheseapeake Bay	424.667067731039	2866.25253482416	0
1371	Cheseapeake Bay	424.667067731039	1216.96814734343	0
1372	Cheseapeake Bay	424.667067731039	424.667067731039	0
1373	Cheseapeake Bay	424.667067731039	510.352452090453	0
1374	Cheseapeake Bay	424.667067731039	424.667067731039	0
1375	Cheseapeake Bay	424.667067731039	424.667067731039	0
1376	Cheseapeake Bay	424.667067731039	424.667067731039	0
1377	Cheseapeake Bay	424.667067731039	424.667067731039	0
1378	Cheseapeake Bay	424.667067731039	424.667067731039	0
1379	Cheseapeake Bay	424.667067731039	424.667067731039	0
1380	Cheseapeake Bay	424.667067731039	424.667067731039	0
1381	Cheseapeake Bay	424.667067731039	424.667067731039	0
1382	Cheseapeake Bay	424.667067731039	689.84497523783	0
1383	Cheseapeake Bay	424.667067731039	424.667067731039	0
1384	Cheseapeake Bay	424.667067731039	424.667067731039	0
1385	Cheseapeake Bay	424.667067731039	424.667067731039	0
1386	Cheseapeake Bay	424.667067731039	424.667067731039	0
1387	Cheseapeake Bay	424.667067731039	640.797457947204	0
1388	Cheseapeake Bay	424.667067731039	179.336809937898	0
1389	Cheseapeake Bay	424.667067731039	29.3218771352609	1
1390	Cheseapeake Bay	424.667067731039	424.667067731039	0
1391	Cheseapeake Bay	424.667067731039	424.667067731039	0
1392	Cheseapeake Bay	424.667067731039	424.667067731039	0
1393	Cheseapeake Bay	424.667067731039	424.667067731039	0
1394	Cheseapeake Bay	424.667067731039	424.667067731039	0
1395	Cheseapeake Bay	424.667067731039	424.667067731039	0
1396	Cheseapeake Bay	424.667067731039	424.667067731039	0
1397	Cheseapeake Bay	424.667067731039	424.667067731039	0
1398	Cheseapeake Bay	424.667067731039	424.667067731039	0
1399	Cheseapeake Bay	424.667067731039	713.812643742727	0
1400	Cheseapeake Bay	424.667067731039	713.812643742727	0
1401	Cheseapeake Bay	424.667067731039	424.667067731039	0
1402	Cheseapeake Bay	424.667067731039	424.667067731039	0
1403	Cheseapeake Bay	424.667067731039	424.667067731039	0
1404	Cheseapeake Bay	424.667067731039	424.667067731039	0
1405	Cheseapeake Bay	424.667067731039	563.92626615601	0
1406	Cheseapeake Bay	424.667067731039	563.92626615601	0
1407	Cheseapeake Bay	424.667067731039	563.92626615601	0
1408	Cheseapeake Bay	424.667067731039	424.667067731039	0
1409	Cheseapeake Bay	424.667067731039	424.667067731039	0
1410	Cheseapeake Bay	424.667067731039	424.667067731039	0
1411	Cheseapeake Bay	424.667067731039	424.667067731039	0
1412	Cheseapeake Bay	424.667067731039	424.667067731039	0
1413	Cheseapeake Bay	424.667067731039	424.667067731039	0
1414	Cheseapeake Bay	424.667067731039	424.667067731039	0
1415	Cheseapeake Bay	424.667067731039	424.667067731039	0
1416	Cheseapeake Bay	424.667067731039	424.667067731039	0
1417	Cheseapeake Bay	424.667067731039	424.667067731039	0
1418	Cheseapeake Bay	424.667067731039	424.667067731039	0
1419	Cheseapeake Bay	424.667067731039	424.667067731039	0
1420	Cheseapeake Bay	424.667067731039	424.667067731039	0
1421	Cheseapeake Bay	424.667067731039	424.667067731039	0
1422	Cheseapeake Bay	424.667067731039	424.667067731039	0
1423	Cheseapeake Bay	424.667067731039	424.667067731039	0
1424	Cheseapeake Bay	424.667067731039	424.667067731039	0
1425	Cheseapeake Bay	424.667067731039	424.667067731039	0
1426	Cheseapeake Bay	424.667067731039	424.667067731039	0
1427	Cheseapeake Bay	424.667067731039	424.667067731039	0
1428	Cheseapeake Bay	424.667067731039	689.84497523783	0
1429	Cheseapeake Bay	424.667067731039	689.84497523783	0
1430	Cheseapeake Bay	424.667067731039	2866.25253482416	0
1431	Cheseapeake Bay	424.667067731039	1216.96814734343	0
1432	Cheseapeake Bay	424.667067731039	424.667067731039	0
1433	Cheseapeake Bay	424.667067731039	510.352452090453	0
1434	Cheseapeake Bay	424.667067731039	424.667067731039	0
1435	Cheseapeake Bay	424.667067731039	424.667067731039	0
1436	Cheseapeake Bay	424.667067731039	424.667067731039	0
1437	Cheseapeake Bay	424.667067731039	424.667067731039	0
1438	Cheseapeake Bay	424.667067731039	424.667067731039	0
1439	Cheseapeake Bay	424.667067731039	424.667067731039	0
1440	Cheseapeake Bay	424.667067731039	424.667067731039	0
1441	Cheseapeake Bay	424.667067731039	424.667067731039	0
1442	Cheseapeake Bay	424.667067731039	689.84497523783	0
1443	Cheseapeake Bay	424.667067731039	424.667067731039	0
1444	Cheseapeake Bay	424.667067731039	424.667067731039	0
1445	Cheseapeake Bay	424.667067731039	424.667067731039	0
1446	Cheseapeake Bay	424.667067731039	424.667067731039	0
1447	Cheseapeake Bay	424.667067731039	640.797457947204	0
1448	Cheseapeake Bay	424.667067731039	179.336809937898	0
1449	Cheseapeake Bay	424.667067731039	29.3218771352609	1
1450	Cheseapeake Bay	424.667067731039	424.667067731039	0
1451	Cheseapeake Bay	424.667067731039	424.667067731039	0
1452	Cheseapeake Bay	424.667067731039	424.667067731039	0
1453	Cheseapeake Bay	424.667067731039	424.667067731039	0
1454	Cheseapeake Bay	424.667067731039	424.667067731039	0
1455	Cheseapeake Bay	424.667067731039	424.667067731039	0
1456	Cheseapeake Bay	424.667067731039	424.667067731039	0
1457	Cheseapeake Bay	424.667067731039	424.667067731039	0
1458	Cheseapeake Bay	424.667067731039	424.667067731039	0
1459	Cheseapeake Bay	424.667067731039	713.812643742727	0
1460	Cheseapeake Bay	424.667067731039	713.812643742727	0
1461	Cheseapeake Bay	424.667067731039	424.667067731039	0
1462	Cheseapeake Bay	424.667067731039	424.667067731039	0
1463	Cheseapeake Bay	424.667067731039	424.667067731039	0
1464	Cheseapeake Bay	424.667067731039	424.667067731039	0
1465	Cheseapeake Bay	424.667067731039	563.92626615601	0
1466	Cheseapeake Bay	424.667067731039	563.92626615601	0
1467	Cheseapeake Bay	424.667067731039	563.92626615601	0
1468	Cheseapeake Bay	424.667067731039	424.667067731039	0
1469	Cheseapeake Bay	424.667067731039	424.667067731039	0
1470	Cheseapeake Bay	424.667067731039	424.667067731039	0
1471	Cheseapeake Bay	424.667067731039	424.667067731039	0
1472	Cheseapeake Bay	424.667067731039	424.667067731039	0
1473	Cheseapeake Bay	424.667067731039	424.667067731039	0
1474	Cheseapeake Bay	424.667067731039	424.667067731039	0
1475	Cheseapeake Bay	424.667067731039	424.667067731039	0
1476	Cheseapeake Bay	424.667067731039	424.667067731039	0
1477	Cheseapeake Bay	424.667067731039	424.667067731039	0
1478	Cheseapeake Bay	424.667067731039	424.667067731039	0
1479	Cheseapeake Bay	424.667067731039	424.667067731039	0
1480	Cheseapeake Bay	424.667067731039	424.667067731039	0
1481	Cheseapeake Bay	424.667067731039	424.667067731039	0
1482	Cheseapeake Bay	424.667067731039	424.667067731039	0
1483	Cheseapeake Bay	424.667067731039	424.667067731039	0
1484	Cheseapeake Bay	424.667067731039	424.667067731039	0
1485	Cheseapeake Bay	424.667067731039	424.667067731039	0
1486	Cheseapeake Bay	424.667067731039	424.667067731039	0
1487	Cheseapeake Bay	424.667067731039	424.667067731039	0
1488	Cheseapeake Bay	424.667067731039	689.84497523783	0
1489	Cheseapeake Bay	424.667067731039	689.84497523783	0
1490	Cheseapeake Bay	424.667067731039	2866.25253482416	0
1491	Cheseapeake Bay	424.667067731039	1216.96814734343	0
1492	Cheseapeake Bay	424.667067731039	424.667067731039	0
1493	Cheseapeake Bay	424.667067731039	510.352452090453	0
1494	Cheseapeake Bay	424.667067731039	424.667067731039	0
1495	Cheseapeake Bay	424.667067731039	424.667067731039	0
1496	Cheseapeake Bay	424.667067731039	424.667067731039	0
1497	Cheseapeake Bay	424.667067731039	424.667067731039	0
1498	Cheseapeake Bay	424.667067731039	424.667067731039	0
1499	Cheseapeake Bay	424.667067731039	424.667067731039	0
1500	Cheseapeake Bay	424.667067731039	424.667067731039	0
1501	Cheseapeake Bay	424.667067731039	424.667067731039	0
1502	Cheseapeake Bay	424.667067731039	689.84497523783	0
1503	Cheseapeake Bay	424.667067731039	424.667067731039	0
1504	Cheseapeake Bay	424.667067731039	424.667067731039	0
1505	Cheseapeake Bay	424.667067731039	424.667067731039	0
1506	Cheseapeake Bay	424.667067731039	424.667067731039	0
1507	Cheseapeake Bay	424.667067731039	640.797457947204	0
1508	Cheseapeake Bay	424.667067731039	179.336809937898	0
1509	Cheseapeake Bay	424.667067731039	29.3218771352609	1
1510	Cheseapeake Bay	424.667067731039	424.667067731039	0
1511	Cheseapeake Bay	424.667067731039	424.667067731039	0
1512	Cheseapeake Bay	424.667067731039	424.667067731039	0
1513	Cheseapeake Bay	424.667067731039	424.667067731039	0
1514	Cheseapeake Bay	424.667067731039	424.667067731039	0
1515	Cheseapeake Bay	424.667067731039	424.667067731039	0
1516	Cheseapeake Bay	424.667067731039	424.667067731039	0
1517	Cheseapeake Bay	424.667067731039	424.667067731039	0
1518	Cheseapeake Bay	424.667067731039	424.667067731039	0
1519	Cheseapeake Bay	424.667067731039	713.812643742727	0
1520	Cheseapeake Bay	424.667067731039	713.812643742727	0
1521	Cheseapeake Bay	424.667067731039	424.667067731039	0
1522	Cheseapeake Bay	424.667067731039	424.667067731039	0
1523	Cheseapeake Bay	424.667067731039	424.667067731039	0
1524	Cheseapeake Bay	424.667067731039	424.667067731039	0
1525	Cheseapeake Bay	424.667067731039	563.92626615601	0
1526	Cheseapeake Bay	424.667067731039	563.92626615601	0
1527	Cheseapeake Bay	424.667067731039	563.92626615601	0
1528	Cheseapeake Bay	424.667067731039	424.667067731039	0
1529	Cheseapeake Bay	424.667067731039	424.667067731039	0
1530	Cheseapeake Bay	424.667067731039	424.667067731039	0
1531	Cheseapeake Bay	424.667067731039	424.667067731039	0
1532	Cheseapeake Bay	424.667067731039	424.667067731039	0
1533	Cheseapeake Bay	424.667067731039	424.667067731039	0
1534	Cheseapeake Bay	424.667067731039	424.667067731039	0
1535	Cheseapeake Bay	424.667067731039	424.667067731039	0
1536	Cheseapeake Bay	424.667067731039	424.667067731039	0
1537	Cheseapeake Bay	424.667067731039	424.667067731039	0
1538	Cheseapeake Bay	424.667067731039	424.667067731039	0
1539	Cheseapeake Bay	424.667067731039	424.667067731039	0
1540	Cheseapeake Bay	424.667067731039	424.667067731039	0
1541	Cheseapeake Bay	424.667067731039	424.667067731039	0
1542	Cheseapeake Bay	424.667067731039	424.667067731039	0
1543	Cheseapeake Bay	424.667067731039	424.667067731039	0
1544	Cheseapeake Bay	424.667067731039	424.667067731039	0
1545	Cheseapeake Bay	424.667067731039	424.667067731039	0
1546	Cheseapeake Bay	424.667067731039	424.667067731039	0
1547	Cheseapeake Bay	424.667067731039	424.667067731039	0
1548	Cheseapeake Bay	424.667067731039	689.84497523783	0
1549	Cheseapeake Bay	424.667067731039	689.84497523783	0
1550	Cheseapeake Bay	424.667067731039	2866.25253482416	0
1551	Cheseapeake Bay	424.667067731039	1216.96814734343	0
1552	Cheseapeake Bay	424.667067731039	424.667067731039	0
1553	Cheseapeake Bay	424.667067731039	510.352452090453	0
1554	Cheseapeake Bay	424.667067731039	424.667067731039	0
1555	Cheseapeake Bay	424.667067731039	424.667067731039	0
1556	Cheseapeake Bay	424.667067731039	424.667067731039	0
1557	Cheseapeake Bay	424.667067731039	424.667067731039	0
1558	Cheseapeake Bay	424.667067731039	424.667067731039	0
1559	Cheseapeake Bay	424.667067731039	424.667067731039	0
1560	Cheseapeake Bay	424.667067731039	424.667067731039	0
1561	Cheseapeake Bay	424.667067731039	424.667067731039	0
1562	Cheseapeake Bay	424.667067731039	689.84497523783	0
1563	Cheseapeake Bay	424.667067731039	424.667067731039	0
1564	Cheseapeake Bay	424.667067731039	424.667067731039	0
1565	Cheseapeake Bay	424.667067731039	424.667067731039	0
1566	Cheseapeake Bay	424.667067731039	424.667067731039	0
1567	Cheseapeake Bay	424.667067731039	640.797457947204	0
1568	Cheseapeake Bay	424.667067731039	179.336809937898	0
1569	Cheseapeake Bay	424.667067731039	29.3218771352609	1
1570	Cheseapeake Bay	424.667067731039	424.667067731039	0
1571	Cheseapeake Bay	424.667067731039	424.667067731039	0
1572	Cheseapeake Bay	424.667067731039	424.667067731039	0
1573	Cheseapeake Bay	424.667067731039	424.667067731039	0
1574	Cheseapeake Bay	424.667067731039	424.667067731039	0
1575	Cheseapeake Bay	424.667067731039	424.667067731039	0
1576	Cheseapeake Bay	424.667067731039	424.667067731039	0
1577	Cheseapeake Bay	424.667067731039	424.667067731039	0
1578	Cheseapeake Bay	424.667067731039	424.667067731039	0
1579	Cheseapeake Bay	424.667067731039	713.812643742727	0
1580	Cheseapeake Bay	424.667067731039	713.812643742727	0
1581	Cheseapeake Bay	424.667067731039	424.667067731039	0
1582	Cheseapeake Bay	424.667067731039	424.667067731039	0
1583	Cheseapeake Bay	424.667067731039	424.667067731039	0
1584	Cheseapeake Bay	424.667067731039	424.667067731039	0
1585	Cheseapeake Bay	424.667067731039	563.92626615601	0
1586	Cheseapeake Bay	424.667067731039	563.92626615601	0
1587	Cheseapeake Bay	424.667067731039	563.92626615601	0
1588	Cheseapeake Bay	424.667067731039	424.667067731039	0
1589	Cheseapeake Bay	424.667067731039	424.667067731039	0
1590	Cheseapeake Bay	424.667067731039	424.667067731039	0
1591	Cheseapeake Bay	424.667067731039	424.667067731039	0
1592	Cheseapeake Bay	424.667067731039	424.667067731039	0
1593	Cheseapeake Bay	424.667067731039	424.667067731039	0
1594	Cheseapeake Bay	424.667067731039	424.667067731039	0
1595	Cheseapeake Bay	424.667067731039	424.667067731039	0
1596	Cheseapeake Bay	424.667067731039	424.667067731039	0
1597	Cheseapeake Bay	424.667067731039	424.667067731039	0
1598	Cheseapeake Bay	424.667067731039	424.667067731039	0
1599	Cheseapeake Bay	424.667067731039	424.667067731039	0
1600	Cheseapeake Bay	424.667067731039	424.667067731039	0
1601	Cheseapeake Bay	424.667067731039	424.667067731039	0
1602	Cheseapeake Bay	424.667067731039	424.667067731039	0
1603	Cheseapeake Bay	424.667067731039	424.667067731039	0
1604	Cheseapeake Bay	424.667067731039	424.667067731039	0
1605	Cheseapeake Bay	424.667067731039	424.667067731039	0
1606	Cheseapeake Bay	424.667067731039	424.667067731039	0
1607	Cheseapeake Bay	424.667067731039	424.667067731039	0
1608	Cheseapeake Bay	424.667067731039	689.84497523783	0
1609	Cheseapeake Bay	424.667067731039	689.84497523783	0
1610	Cheseapeake Bay	424.667067731039	2866.25253482416	0
1611	Cheseapeake Bay	424.667067731039	1216.96814734343	0
1612	Cheseapeake Bay	424.667067731039	424.667067731039	0
1613	Cheseapeake Bay	424.667067731039	510.352452090453	0
1614	Cheseapeake Bay	424.667067731039	424.667067731039	0
1615	Cheseapeake Bay	424.667067731039	424.667067731039	0
1616	Cheseapeake Bay	424.667067731039	424.667067731039	0
1617	Cheseapeake Bay	424.667067731039	424.667067731039	0
1618	Cheseapeake Bay	424.667067731039	424.667067731039	0
1619	Cheseapeake Bay	424.667067731039	424.667067731039	0
1620	Cheseapeake Bay	424.667067731039	424.667067731039	0
1621	Cheseapeake Bay	424.667067731039	424.667067731039	0
1622	Cheseapeake Bay	424.667067731039	689.84497523783	0
1623	Cheseapeake Bay	424.667067731039	424.667067731039	0
1624	Cheseapeake Bay	424.667067731039	424.667067731039	0
1625	Cheseapeake Bay	424.667067731039	424.667067731039	0
1626	Cheseapeake Bay	424.667067731039	424.667067731039	0
1627	Cheseapeake Bay	424.667067731039	640.797457947204	0
1628	Cheseapeake Bay	424.667067731039	179.336809937898	0
1629	Cheseapeake Bay	424.667067731039	29.3218771352609	1
1630	Cheseapeake Bay	424.667067731039	424.667067731039	0
1631	Cheseapeake Bay	424.667067731039	424.667067731039	0
1632	Cheseapeake Bay	424.667067731039	424.667067731039	0
1633	Cheseapeake Bay	424.667067731039	424.667067731039	0
1634	Cheseapeake Bay	424.667067731039	424.667067731039	0
1635	Cheseapeake Bay	424.667067731039	424.667067731039	0
1636	Cheseapeake Bay	424.667067731039	424.667067731039	0
1637	Cheseapeake Bay	424.667067731039	424.667067731039	0
1638	Cheseapeake Bay	424.667067731039	424.667067731039	0
1639	Cheseapeake Bay	424.667067731039	713.812643742727	0
1640	Cheseapeake Bay	424.667067731039	713.812643742727	0
1641	Cheseapeake Bay	424.667067731039	424.667067731039	0
1642	Cheseapeake Bay	424.667067731039	424.667067731039	0
1643	Cheseapeake Bay	424.667067731039	424.667067731039	0
1644	Cheseapeake Bay	424.667067731039	424.667067731039	0
1645	Cheseapeake Bay	424.667067731039	563.92626615601	0
1646	Cheseapeake Bay	424.667067731039	563.92626615601	0
1647	Cheseapeake Bay	424.667067731039	563.92626615601	0
1648	Cheseapeake Bay	424.667067731039	424.667067731039	0
1649	Cheseapeake Bay	424.667067731039	424.667067731039	0
1650	Cheseapeake Bay	424.667067731039	424.667067731039	0
1651	Cheseapeake Bay	424.667067731039	424.667067731039	0
1652	Cheseapeake Bay	424.667067731039	424.667067731039	0
1653	Cheseapeake Bay	424.667067731039	424.667067731039	0
1654	Cheseapeake Bay	424.667067731039	424.667067731039	0
1655	Cheseapeake Bay	424.667067731039	424.667067731039	0
1656	Cheseapeake Bay	424.667067731039	424.667067731039	0
1657	Cheseapeake Bay	424.667067731039	424.667067731039	0
1658	Cheseapeake Bay	424.667067731039	424.667067731039	0
1659	Cheseapeake Bay	424.667067731039	424.667067731039	0
1660	Cheseapeake Bay	424.667067731039	424.667067731039	0
1661	Cheseapeake Bay	424.667067731039	424.667067731039	0
1662	Cheseapeake Bay	424.667067731039	424.667067731039	0
1663	Cheseapeake Bay	424.667067731039	424.667067731039	0
1664	Cheseapeake Bay	424.667067731039	424.667067731039	0
1665	Cheseapeake Bay	424.667067731039	424.667067731039	0
1666	Cheseapeake Bay	424.667067731039	424.667067731039	0
1667	Cheseapeake Bay	424.667067731039	424.667067731039	0
1668	Cheseapeake Bay	424.667067731039	689.84497523783	0
1669	Cheseapeake Bay	424.667067731039	689.84497523783	0
1670	Cheseapeake Bay	424.667067731039	2866.25253482416	0
1671	Cheseapeake Bay	424.667067731039	1216.96814734343	0
1672	Cheseapeake Bay	424.667067731039	424.667067731039	0
1673	Cheseapeake Bay	424.667067731039	510.352452090453	0
1674	Cheseapeake Bay	424.667067731039	424.667067731039	0
1675	Cheseapeake Bay	424.667067731039	424.667067731039	0
1676	Cheseapeake Bay	424.667067731039	424.667067731039	0
1677	Cheseapeake Bay	424.667067731039	424.667067731039	0
1678	Cheseapeake Bay	424.667067731039	424.667067731039	0
1679	Cheseapeake Bay	424.667067731039	424.667067731039	0
1680	Cheseapeake Bay	424.667067731039	424.667067731039	0
1681	Cheseapeake Bay	424.667067731039	424.667067731039	0
1682	Cheseapeake Bay	424.667067731039	689.84497523783	0
1683	Cheseapeake Bay	424.667067731039	424.667067731039	0
1684	Cheseapeake Bay	424.667067731039	424.667067731039	0
1685	Cheseapeake Bay	424.667067731039	424.667067731039	0
1686	Cheseapeake Bay	424.667067731039	424.667067731039	0
1687	Cheseapeake Bay	424.667067731039	640.797457947204	0
1688	Cheseapeake Bay	424.667067731039	179.336809937898	0
1689	Cheseapeake Bay	424.667067731039	29.3218771352609	1
1690	Cheseapeake Bay	916.252524894977	179.336809937898	1
1691	Cheseapeake Bay	916.252524894977	29.3218771352609	0
1692	Cheseapeake Bay	916.252524894977	179.336809937898	1
1693	Cheseapeake Bay	916.252524894977	29.3218771352609	0
1694	Cheseapeake Bay	424.667067731039	424.667067731039	0
1695	Cheseapeake Bay	424.667067731039	424.667067731039	0
1696	Cheseapeake Bay	424.667067731039	424.667067731039	0
1697	Cheseapeake Bay	424.667067731039	424.667067731039	0
1698	Cheseapeake Bay	424.667067731039	424.667067731039	0
1699	Cheseapeake Bay	424.667067731039	424.667067731039	0
1700	Cheseapeake Bay	424.667067731039	424.667067731039	0
1701	Cheseapeake Bay	424.667067731039	424.667067731039	0
1702	Cheseapeake Bay	424.667067731039	424.667067731039	0
1703	Cheseapeake Bay	424.667067731039	713.812643742727	0
1704	Cheseapeake Bay	424.667067731039	713.812643742727	0
1705	Cheseapeake Bay	424.667067731039	424.667067731039	0
1706	Cheseapeake Bay	424.667067731039	424.667067731039	0
1707	Cheseapeake Bay	424.667067731039	424.667067731039	0
1708	Cheseapeake Bay	424.667067731039	424.667067731039	0
1709	Cheseapeake Bay	424.667067731039	563.92626615601	0
1710	Cheseapeake Bay	424.667067731039	563.92626615601	0
1711	Cheseapeake Bay	424.667067731039	563.92626615601	0
1712	Cheseapeake Bay	424.667067731039	424.667067731039	0
1713	Cheseapeake Bay	424.667067731039	424.667067731039	0
1714	Cheseapeake Bay	424.667067731039	424.667067731039	0
1715	Cheseapeake Bay	424.667067731039	424.667067731039	0
1716	Cheseapeake Bay	424.667067731039	424.667067731039	0
1717	Cheseapeake Bay	424.667067731039	424.667067731039	0
1718	Cheseapeake Bay	424.667067731039	424.667067731039	0
1719	Cheseapeake Bay	424.667067731039	424.667067731039	0
1720	Cheseapeake Bay	424.667067731039	424.667067731039	0
1721	Cheseapeake Bay	424.667067731039	424.667067731039	0
1722	Cheseapeake Bay	424.667067731039	424.667067731039	0
1723	Cheseapeake Bay	424.667067731039	424.667067731039	0
1724	Cheseapeake Bay	424.667067731039	424.667067731039	0
1725	Cheseapeake Bay	424.667067731039	424.667067731039	0
1726	Cheseapeake Bay	424.667067731039	424.667067731039	0
1727	Cheseapeake Bay	424.667067731039	424.667067731039	0
1728	Cheseapeake Bay	424.667067731039	424.667067731039	0
1729	Cheseapeake Bay	424.667067731039	424.667067731039	0
1730	Cheseapeake Bay	424.667067731039	424.667067731039	0
1731	Cheseapeake Bay	424.667067731039	424.667067731039	0
1732	Cheseapeake Bay	424.667067731039	689.84497523783	0
1733	Cheseapeake Bay	424.667067731039	689.84497523783	0
1734	Cheseapeake Bay	424.667067731039	2866.25253482416	0
1735	Cheseapeake Bay	424.667067731039	1216.96814734343	0
1736	Cheseapeake Bay	424.667067731039	424.667067731039	0
1737	Cheseapeake Bay	424.667067731039	510.352452090453	0
1738	Cheseapeake Bay	424.667067731039	424.667067731039	0
1739	Cheseapeake Bay	424.667067731039	424.667067731039	0
1740	Cheseapeake Bay	424.667067731039	424.667067731039	0
1741	Cheseapeake Bay	424.667067731039	424.667067731039	0
1742	Cheseapeake Bay	424.667067731039	424.667067731039	0
1743	Cheseapeake Bay	424.667067731039	424.667067731039	0
1744	Cheseapeake Bay	424.667067731039	424.667067731039	0
1745	Cheseapeake Bay	424.667067731039	424.667067731039	0
1746	Cheseapeake Bay	424.667067731039	689.84497523783	0
1747	Cheseapeake Bay	424.667067731039	424.667067731039	0
1748	Cheseapeake Bay	424.667067731039	424.667067731039	0
1749	Cheseapeake Bay	424.667067731039	424.667067731039	0
1750	Cheseapeake Bay	424.667067731039	424.667067731039	0
1751	Cheseapeake Bay	424.667067731039	640.797457947204	0
1752	Cheseapeake Bay	424.667067731039	179.336809937898	0
1753	Cheseapeake Bay	424.667067731039	29.3218771352609	1
1754	Cheseapeake Bay	424.667067731039	424.667067731039	0
1755	Cheseapeake Bay	424.667067731039	424.667067731039	0
1756	Cheseapeake Bay	424.667067731039	424.667067731039	0
1757	Cheseapeake Bay	424.667067731039	424.667067731039	0
1758	Cheseapeake Bay	424.667067731039	424.667067731039	0
1759	Cheseapeake Bay	424.667067731039	424.667067731039	0
1760	Cheseapeake Bay	424.667067731039	424.667067731039	0
1761	Cheseapeake Bay	424.667067731039	424.667067731039	0
1762	Cheseapeake Bay	424.667067731039	424.667067731039	0
1763	Cheseapeake Bay	424.667067731039	713.812643742727	0
1764	Cheseapeake Bay	424.667067731039	713.812643742727	0
1765	Cheseapeake Bay	424.667067731039	424.667067731039	0
1766	Cheseapeake Bay	424.667067731039	424.667067731039	0
1767	Cheseapeake Bay	424.667067731039	424.667067731039	0
1768	Cheseapeake Bay	424.667067731039	424.667067731039	0
1769	Cheseapeake Bay	424.667067731039	563.92626615601	0
1770	Cheseapeake Bay	424.667067731039	563.92626615601	0
1771	Cheseapeake Bay	424.667067731039	563.92626615601	0
1772	Cheseapeake Bay	424.667067731039	424.667067731039	0
1773	Cheseapeake Bay	424.667067731039	424.667067731039	0
1774	Cheseapeake Bay	424.667067731039	424.667067731039	0
1775	Cheseapeake Bay	424.667067731039	424.667067731039	0
1776	Cheseapeake Bay	424.667067731039	424.667067731039	0
1777	Cheseapeake Bay	424.667067731039	424.667067731039	0
1778	Cheseapeake Bay	424.667067731039	424.667067731039	0
1779	Cheseapeake Bay	424.667067731039	424.667067731039	0
1780	Cheseapeake Bay	424.667067731039	424.667067731039	0
1781	Cheseapeake Bay	424.667067731039	424.667067731039	0
1782	Cheseapeake Bay	424.667067731039	424.667067731039	0
1783	Cheseapeake Bay	424.667067731039	424.667067731039	0
1784	Cheseapeake Bay	424.667067731039	424.667067731039	0
1785	Cheseapeake Bay	424.667067731039	424.667067731039	0
1786	Cheseapeake Bay	424.667067731039	424.667067731039	0
1787	Cheseapeake Bay	424.667067731039	424.667067731039	0
1788	Cheseapeake Bay	424.667067731039	424.667067731039	0
1789	Cheseapeake Bay	424.667067731039	424.667067731039	0
1790	Cheseapeake Bay	424.667067731039	424.667067731039	0
1791	Cheseapeake Bay	424.667067731039	424.667067731039	0
1792	Cheseapeake Bay	424.667067731039	689.84497523783	0
1793	Cheseapeake Bay	424.667067731039	689.84497523783	0
1794	Cheseapeake Bay	424.667067731039	2866.25253482416	0
1795	Cheseapeake Bay	424.667067731039	1216.96814734343	0
1796	Cheseapeake Bay	424.667067731039	424.667067731039	0
1797	Cheseapeake Bay	424.667067731039	510.352452090453	0
1798	Cheseapeake Bay	424.667067731039	424.667067731039	0
1799	Cheseapeake Bay	424.667067731039	424.667067731039	0
1800	Cheseapeake Bay	424.667067731039	424.667067731039	0
1801	Cheseapeake Bay	424.667067731039	424.667067731039	0
1802	Cheseapeake Bay	424.667067731039	424.667067731039	0
1803	Cheseapeake Bay	424.667067731039	424.667067731039	0
1804	Cheseapeake Bay	424.667067731039	424.667067731039	0
1805	Cheseapeake Bay	424.667067731039	424.667067731039	0
1806	Cheseapeake Bay	424.667067731039	689.84497523783	0
1807	Cheseapeake Bay	424.667067731039	424.667067731039	0
1808	Cheseapeake Bay	424.667067731039	424.667067731039	0
1809	Cheseapeake Bay	424.667067731039	424.667067731039	0
1810	Cheseapeake Bay	424.667067731039	424.667067731039	0
1811	Cheseapeake Bay	424.667067731039	640.797457947204	0
1812	Cheseapeake Bay	424.667067731039	179.336809937898	0
1813	Cheseapeake Bay	424.667067731039	29.3218771352609	1
1814	Cheseapeake Bay	424.667067731039	424.667067731039	0
1815	Cheseapeake Bay	424.667067731039	424.667067731039	0
1816	Cheseapeake Bay	424.667067731039	424.667067731039	0
1817	Cheseapeake Bay	424.667067731039	424.667067731039	0
1818	Cheseapeake Bay	424.667067731039	424.667067731039	0
1819	Cheseapeake Bay	424.667067731039	424.667067731039	0
1820	Cheseapeake Bay	424.667067731039	424.667067731039	0
1821	Cheseapeake Bay	424.667067731039	424.667067731039	0
1822	Cheseapeake Bay	424.667067731039	424.667067731039	0
1823	Cheseapeake Bay	424.667067731039	713.812643742727	0
1824	Cheseapeake Bay	424.667067731039	713.812643742727	0
1825	Cheseapeake Bay	424.667067731039	424.667067731039	0
1826	Cheseapeake Bay	424.667067731039	424.667067731039	0
1827	Cheseapeake Bay	424.667067731039	424.667067731039	0
1828	Cheseapeake Bay	424.667067731039	424.667067731039	0
1829	Cheseapeake Bay	424.667067731039	563.92626615601	0
1830	Cheseapeake Bay	424.667067731039	563.92626615601	0
1831	Cheseapeake Bay	424.667067731039	563.92626615601	0
1832	Cheseapeake Bay	424.667067731039	424.667067731039	0
1833	Cheseapeake Bay	424.667067731039	424.667067731039	0
1834	Cheseapeake Bay	424.667067731039	424.667067731039	0
1835	Cheseapeake Bay	424.667067731039	424.667067731039	0
1836	Cheseapeake Bay	424.667067731039	424.667067731039	0
1837	Cheseapeake Bay	424.667067731039	424.667067731039	0
1838	Cheseapeake Bay	424.667067731039	424.667067731039	0
1839	Cheseapeake Bay	424.667067731039	424.667067731039	0
1840	Cheseapeake Bay	424.667067731039	424.667067731039	0
1841	Cheseapeake Bay	424.667067731039	424.667067731039	0
1842	Cheseapeake Bay	424.667067731039	424.667067731039	0
1843	Cheseapeake Bay	424.667067731039	424.667067731039	0
1844	Cheseapeake Bay	424.667067731039	424.667067731039	0
1845	Cheseapeake Bay	424.667067731039	424.667067731039	0
1846	Cheseapeake Bay	424.667067731039	424.667067731039	0
1847	Cheseapeake Bay	424.667067731039	424.667067731039	0
1848	Cheseapeake Bay	424.667067731039	424.667067731039	0
1849	Cheseapeake Bay	424.667067731039	424.667067731039	0
1850	Cheseapeake Bay	424.667067731039	424.667067731039	0
1851	Cheseapeake Bay	424.667067731039	424.667067731039	0
1852	Cheseapeake Bay	424.667067731039	689.84497523783	0
1853	Cheseapeake Bay	424.667067731039	689.84497523783	0
1854	Cheseapeake Bay	424.667067731039	2866.25253482416	0
1855	Cheseapeake Bay	424.667067731039	1216.96814734343	0
1856	Cheseapeake Bay	424.667067731039	424.667067731039	0
1857	Cheseapeake Bay	424.667067731039	510.352452090453	0
1858	Cheseapeake Bay	424.667067731039	424.667067731039	0
1859	Cheseapeake Bay	424.667067731039	424.667067731039	0
1860	Cheseapeake Bay	424.667067731039	424.667067731039	0
1861	Cheseapeake Bay	424.667067731039	424.667067731039	0
1862	Cheseapeake Bay	424.667067731039	424.667067731039	0
1863	Cheseapeake Bay	424.667067731039	424.667067731039	0
1864	Cheseapeake Bay	424.667067731039	424.667067731039	0
1865	Cheseapeake Bay	424.667067731039	424.667067731039	0
1866	Cheseapeake Bay	424.667067731039	689.84497523783	0
1867	Cheseapeake Bay	424.667067731039	424.667067731039	0
1868	Cheseapeake Bay	424.667067731039	424.667067731039	0
1869	Cheseapeake Bay	424.667067731039	424.667067731039	0
1870	Cheseapeake Bay	424.667067731039	424.667067731039	0
1871	Cheseapeake Bay	424.667067731039	640.797457947204	0
1872	Cheseapeake Bay	424.667067731039	179.336809937898	0
1873	Cheseapeake Bay	424.667067731039	29.3218771352609	1
1874	Cheseapeake Bay	424.667067731039	424.667067731039	0
1875	Cheseapeake Bay	424.667067731039	424.667067731039	0
1876	Cheseapeake Bay	424.667067731039	424.667067731039	0
1877	Cheseapeake Bay	424.667067731039	424.667067731039	0
1878	Cheseapeake Bay	424.667067731039	424.667067731039	0
1879	Cheseapeake Bay	424.667067731039	424.667067731039	0
1880	Cheseapeake Bay	424.667067731039	424.667067731039	0
1881	Cheseapeake Bay	424.667067731039	424.667067731039	0
1882	Cheseapeake Bay	424.667067731039	424.667067731039	0
1883	Cheseapeake Bay	424.667067731039	713.812643742727	0
1884	Cheseapeake Bay	424.667067731039	713.812643742727	0
1885	Cheseapeake Bay	424.667067731039	424.667067731039	0
1886	Cheseapeake Bay	424.667067731039	424.667067731039	0
1887	Cheseapeake Bay	424.667067731039	424.667067731039	0
1888	Cheseapeake Bay	424.667067731039	424.667067731039	0
1889	Cheseapeake Bay	424.667067731039	563.92626615601	0
1890	Cheseapeake Bay	424.667067731039	563.92626615601	0
1891	Cheseapeake Bay	424.667067731039	563.92626615601	0
1892	Cheseapeake Bay	424.667067731039	424.667067731039	0
1893	Cheseapeake Bay	424.667067731039	424.667067731039	0
1894	Cheseapeake Bay	424.667067731039	424.667067731039	0
1895	Cheseapeake Bay	424.667067731039	424.667067731039	0
1896	Cheseapeake Bay	424.667067731039	424.667067731039	0
1897	Cheseapeake Bay	424.667067731039	424.667067731039	0
1898	Cheseapeake Bay	424.667067731039	424.667067731039	0
1899	Cheseapeake Bay	424.667067731039	424.667067731039	0
1900	Cheseapeake Bay	424.667067731039	424.667067731039	0
1901	Cheseapeake Bay	424.667067731039	424.667067731039	0
1902	Cheseapeake Bay	424.667067731039	424.667067731039	0
1903	Cheseapeake Bay	424.667067731039	424.667067731039	0
1904	Cheseapeake Bay	424.667067731039	424.667067731039	0
1905	Cheseapeake Bay	424.667067731039	424.667067731039	0
1906	Cheseapeake Bay	424.667067731039	424.667067731039	0
1907	Cheseapeake Bay	424.667067731039	424.667067731039	0
1908	Cheseapeake Bay	424.667067731039	424.667067731039	0
1909	Cheseapeake Bay	424.667067731039	424.667067731039	0
1910	Cheseapeake Bay	424.667067731039	424.667067731039	0
1911	Cheseapeake Bay	424.667067731039	424.667067731039	0
1912	Cheseapeake Bay	424.667067731039	689.84497523783	0
1913	Cheseapeake Bay	424.667067731039	689.84497523783	0
1914	Cheseapeake Bay	424.667067731039	2866.25253482416	0
1915	Cheseapeake Bay	424.667067731039	1216.96814734343	0
1916	Cheseapeake Bay	424.667067731039	424.667067731039	0
1917	Cheseapeake Bay	424.667067731039	510.352452090453	0
1918	Cheseapeake Bay	424.667067731039	424.667067731039	0
1919	Cheseapeake Bay	424.667067731039	424.667067731039	0
1920	Cheseapeake Bay	424.667067731039	424.667067731039	0
1921	Cheseapeake Bay	424.667067731039	424.667067731039	0
1922	Cheseapeake Bay	424.667067731039	424.667067731039	0
1923	Cheseapeake Bay	424.667067731039	424.667067731039	0
1924	Cheseapeake Bay	424.667067731039	424.667067731039	0
1925	Cheseapeake Bay	424.667067731039	424.667067731039	0
1926	Cheseapeake Bay	424.667067731039	689.84497523783	0
1927	Cheseapeake Bay	424.667067731039	424.667067731039	0
1928	Cheseapeake Bay	424.667067731039	424.667067731039	0
1929	Cheseapeake Bay	424.667067731039	424.667067731039	0
1930	Cheseapeake Bay	424.667067731039	424.667067731039	0
1931	Cheseapeake Bay	424.667067731039	640.797457947204	0
1932	Cheseapeake Bay	424.667067731039	179.336809937898	0
1933	Cheseapeake Bay	424.667067731039	29.3218771352609	1
1934	Cheseapeake Bay	424.667067731039	424.667067731039	0
1935	Cheseapeake Bay	424.667067731039	424.667067731039	0
1936	Cheseapeake Bay	424.667067731039	424.667067731039	0
1937	Cheseapeake Bay	424.667067731039	424.667067731039	0
1938	Cheseapeake Bay	424.667067731039	424.667067731039	0
1939	Cheseapeake Bay	424.667067731039	424.667067731039	0
1940	Cheseapeake Bay	424.667067731039	424.667067731039	0
1941	Cheseapeake Bay	424.667067731039	424.667067731039	0
1942	Cheseapeake Bay	424.667067731039	424.667067731039	0
1943	Cheseapeake Bay	424.667067731039	713.812643742727	0
1944	Cheseapeake Bay	424.667067731039	713.812643742727	0
1945	Cheseapeake Bay	424.667067731039	424.667067731039	0
1946	Cheseapeake Bay	424.667067731039	424.667067731039	0
1947	Cheseapeake Bay	424.667067731039	424.667067731039	0
1948	Cheseapeake Bay	424.667067731039	424.667067731039	0
1949	Cheseapeake Bay	424.667067731039	563.92626615601	0
1950	Cheseapeake Bay	424.667067731039	563.92626615601	0
1951	Cheseapeake Bay	424.667067731039	563.92626615601	0
1952	Cheseapeake Bay	424.667067731039	424.667067731039	0
1953	Cheseapeake Bay	424.667067731039	424.667067731039	0
1954	Cheseapeake Bay	424.667067731039	424.667067731039	0
1955	Cheseapeake Bay	424.667067731039	424.667067731039	0
1956	Cheseapeake Bay	424.667067731039	424.667067731039	0
1957	Cheseapeake Bay	424.667067731039	424.667067731039	0
1958	Cheseapeake Bay	424.667067731039	424.667067731039	0
1959	Cheseapeake Bay	424.667067731039	424.667067731039	0
1960	Cheseapeake Bay	424.667067731039	424.667067731039	0
1961	Cheseapeake Bay	424.667067731039	424.667067731039	0
1962	Cheseapeake Bay	424.667067731039	424.667067731039	0
1963	Cheseapeake Bay	424.667067731039	424.667067731039	0
1964	Cheseapeake Bay	424.667067731039	424.667067731039	0
1965	Cheseapeake Bay	424.667067731039	424.667067731039	0
1966	Cheseapeake Bay	424.667067731039	424.667067731039	0
1967	Cheseapeake Bay	424.667067731039	424.667067731039	0
1968	Cheseapeake Bay	424.667067731039	424.667067731039	0
1969	Cheseapeake Bay	424.667067731039	424.667067731039	0
1970	Cheseapeake Bay	424.667067731039	424.667067731039	0
1971	Cheseapeake Bay	424.667067731039	424.667067731039	0
1972	Cheseapeake Bay	424.667067731039	689.84497523783	0
1973	Cheseapeake Bay	424.667067731039	689.84497523783	0
1974	Cheseapeake Bay	424.667067731039	2866.25253482416	0
1975	Cheseapeake Bay	424.667067731039	1216.96814734343	0
1976	Cheseapeake Bay	424.667067731039	424.667067731039	0
1977	Cheseapeake Bay	424.667067731039	510.352452090453	0
1978	Cheseapeake Bay	424.667067731039	424.667067731039	0
1979	Cheseapeake Bay	424.667067731039	424.667067731039	0
1980	Cheseapeake Bay	424.667067731039	424.667067731039	0
1981	Cheseapeake Bay	424.667067731039	424.667067731039	0
1982	Cheseapeake Bay	424.667067731039	424.667067731039	0
1983	Cheseapeake Bay	424.667067731039	424.667067731039	0
1984	Cheseapeake Bay	424.667067731039	424.667067731039	0
1985	Cheseapeake Bay	424.667067731039	424.667067731039	0
1986	Cheseapeake Bay	424.667067731039	689.84497523783	0
1987	Cheseapeake Bay	424.667067731039	424.667067731039	0
1988	Cheseapeake Bay	424.667067731039	424.667067731039	0
1989	Cheseapeake Bay	424.667067731039	424.667067731039	0
1990	Cheseapeake Bay	424.667067731039	424.667067731039	0
1991	Cheseapeake Bay	424.667067731039	640.797457947204	0
1992	Cheseapeake Bay	424.667067731039	179.336809937898	0
1993	Cheseapeake Bay	424.667067731039	29.3218771352609	1
1994	Cheseapeake Bay	424.667067731039	424.667067731039	0
1995	Cheseapeake Bay	424.667067731039	424.667067731039	0
1996	Cheseapeake Bay	424.667067731039	424.667067731039	0
1997	Cheseapeake Bay	424.667067731039	424.667067731039	0
1998	Cheseapeake Bay	424.667067731039	424.667067731039	0
1999	Cheseapeake Bay	424.667067731039	424.667067731039	0
[truncated: 35,195 more rows]
