# Supplementary material for: The complex structure of aquatic food webs emerges from a few assembly rules
Source: Nat Ecol Evol. 2025 Feb 28;9(4):576–88. doi: 10.1038/s41559-025-02647-1 (PMC11976281; doi:10.1038/s41559-025-02647-1)
Supplement: Supplementary file 15 — Data from ref. 22 available at https://doi.org/10.1007/s00227-022-04102-2. [file 41559_2025_2647_MOESM15_ESM.csv]

#	Species reported name	Equivalent spherical diameter (ESD, um)	Optimal prey, taxa	Optimal prey size, (OPS, um)	Specialization factor, s
1	Gyrodinium spirale	28	Dinophyta	32	0
2	Amphidinium carterae	6.6
3	Prorocentrum minimum	12.1	Cryptophyta	5.6	-1
4	Prorocentrum triestinum	12.6	Cryptophyta	5.6	-1
5	Gymnodinium impudicum	17.8
6	Scrippsiella trochoidea	22.8
7	Alexandrium tamarense	28.1
8	Akashiwo sanguinea	30.8	Dinophyta	12.1	0
9	Gymnodinium catenatum	33.9	Cryptophyta	5.6	-1
10	Karlodinium armiger	14.9	Cryptophyta	9.8	0
11	Gyrodinium instriatum	62		small	0
12	Gyrodinium instriatum	62		large	0
13	Yihiella yeosuensis	7.8	Cryptophyta	5.6	-1
14	Ansanella granifera	10.5	Cryptophyta	5.6	-1
15	Prorocentrum donghaiense	13.2	Cryptophyta	5.6	-1
16	Heterocapsa triquetra	15	Cryptophyta	5.6	-1
17	Prorocentrum micans	26.6	Cryptophyta	5.6	-1
18	Amylax triacantha	30	Ciliate	22	0
19	Lingulodinium polyedrum	36.6	Dinophyta	25.1	0
20	Gymnodinium smaydae	10.5	Dinophyta	9.5	0
21	Symbiodinium sp.	11.1	Dinophyta	11.5	0
22	Paragymnodinium shiwhaense	12.4	Dinophyta	9.7	0
23	Woloszynskia cincta	13.4	Raphidophyta	11.5	0
24	Gyrodinium auroleum	19.4	Cryptophyta	5.6	0
25	Gymnodinium gracilentum	9.1	Cryptophyta	8.5	-1
26	Gyrodinium galatheanum	11	Cryptophyta	5.6	-1
27	Karlodinium veneficum	11	Cryptophyta	6.6	0
28	Paragymnodinium shiwhaense	12.4	Dinophyta	6.6	0
29	Karlodinium armiger	16.7	Cryptophyta	10.7	0
30	Cochlodinium polykrikoides	25.8	Cryptophyta	5.6	-1
31	Ceratium furca	29
32	Gonyaulax polygrama	32.5	Cryptophyta	5.6	-1
33	Dinophysis acuminata	35	Ciliate	22	0
34	Fragilidium subglobosum	45	Dinophyta	59.5	0
35	Dinophysis norvegica	45			0
36	Dinophysis acuta	48.5			0
37	Fragilidium cf. mexicanum	54.5	Dinophyta	37.9	0
38	Gymnodinium sp.	6	Cryptophyta	8	-1
39	Protoperidinium bipes	7.8	Diatom	5.9
40	Protoperidinium hirobis	8.7	Diatom	19.7	1
41	Luciella masanensis	13.5	Blood cells	6.1	0
42	Pfiesteria piscicida	13.5	Blood cells	6.1	0
43	Stoeckeria algicida	13.9	Raphidophyta	11.5	0
44	Oxyrrhis marina	15.6	Raphidophyta	11.5	0
45	Gyrodinium dominans	20	Diatom	5.4
46	Protoperidinium vorax	21	Diatom	4
47	Oblea rotundata	21.6	Diatom	33	1
48	Protoperidinium steinii	25.8	Dinophyta	15	1
49	Protoperidinium huberi	26.5	Diatom	26.5	1
50	Diplopsalis lenticula	31	Diatom	35.2	1
51	Gyrodinium spirale	31.8	Dinophyta	12.1	0
52	Protoperidinium excentricum	35.8	Diatom	35.2	1
53	Protoperidinium pellucidum	36.1	Diatom	26.5	1
54	Polykrikos kofoidii	43.5	Dinophyta	34	0
55	Polykrikos kofoidii	43.5	Dinophyta	37.9	0
56	Protoperidinium spiniferum	45	Diatom	19.7	1
57	Protoperidinium conicum	45.7	Diatom	35.2	1
58	Protoperidinium pallidum	46.6	Diatom	35.2	1
59	Zygabikodinium lenticulatum	50	Diatom	35.2	1
60	Protoperidinium divergens	61	Dinophyta	38.2	1
61	Protoperidinium crassipes	73	Dinophyta	36.6	1
62	Protoperidinium depressum	81	Diatom	35.2	1
63	Gyrodinium moestrupii	18.4	Dinophyta	21.9	0
64	Gyrodinium dominans	20	Dinophyta	12.1	0
65	Takayama helix	27.4	Dinophyta	20.4	0
66	Takayama helix	27.4	Dinophyta	31.2	0
67	Oxyrrhis marina	15.6	Dinophyta	9.1	0
68	Takayama helix	27.4	Dinophyta	15	0
69	Gyrodinium dominans	25	Dinophyta	10.9	0
70	Gyrodinium fusiforme	16.1	Dinophyta	10.9	0
71	Katodinium glaucum	21.5	Dinophyta	10.9	0
72	Alexandrium andersonii	14.9	Cryptophyta	5.6	-1
73	Alexandrium pohangense	32	Dinophyta	25.8	0
74	Alexandrium pseudogonyaulax	35.4	Dinophyta	9.5	0
75	Noctiluca scintillans	225	Non-alive	80
76	Noctiluca scintillans	225	Diatom	12.8	0
77	Lingulodinium polyedra	36.6	Dinophyta	12.1	0
78	Takayama tasmanica	24.3	Dinophyta	21.9	0
79	Heterocapsa steinii	25	Dinophyta	10.9	1
